# Supplementary material for: Characterization of CRISPR-Cas Systems in Serratia marcescens Isolated from Rhynchophorus ferrugineus (Olivier, 1790) (Coleoptera: Curculionidae)
Source: Microorganisms. 2019 Sep 19;7(9):368. doi: 10.3390/microorganisms7090368 (PMC6780938; doi:10.3390/microorganisms7090368)
Supplement: Supplementary file 1 [file microorganisms-07-00368-s001.zip]

Archive with 13 entries (10 files):
- Supplementary materials/Figures S/
- Supplementary materials/Figures S/Figure S1.pdf
- Supplementary materials/Figures S/Figure S2.pdf
- Supplementary materials/Figures S/Figure S3.tif
- Supplementary materials/Figures S/Figure S4.tif
- Supplementary materials/Files S/
- Supplementary materials/Files S/File S1.xlsx
- Supplementary materials/Files S/File S2.xlsx
- Supplementary materials/Tables S/
- Supplementary materials/Tables S/Table S1.xlsx
- Supplementary materials/Tables S/Table S2.xlsx
- Supplementary materials/Tables S/Table S3.xlsx
- Supplementary materials/Tables S/Table S4.xlsx
