# Supplementary material for: Characterization of CRISPR-Cas Systems in Serratia marcescens Isolated from Rhynchophorus ferrugineus (Olivier, 1790) (Coleoptera: Curculionidae)
Source: Microorganisms. 2019 Sep 19;7(9):368. doi: 10.3390/microorganisms7090368 (PMC6780938; doi:10.3390/microorganisms7090368)
Supplement: Supplementary file 1 [file microorganisms-07-00368-s001.zip › Supplementary materials/Files S/File S1.xlsx]

## Sheet: CDRs
Strain	CRISPR code	CRISPR size (nt)	Contig Accession number	# repeats	# spacers	Spacers size (nt)	CDR size (nt)	CDR sequence (5'-3')
S5	S5.1	206	MK507745	4	3	30-32	28	GTGCACTGCCGTAAAGGCAGCTTAGAAA
	S5.2	3028		51	50	32	28	GTTCACTGCCGTACAGGCAGCTTAGAAA
S8	S8.1	1860	MK507744	31	30	32-33	29	GTGTTCCCCGCGAGAGCGGGGATAAACCG
	S8.2	641		11	10	32-33	29	GTGTTCCCCGCGCCAGCGGGGATAAACCG
	S8.3	1787		30	29	21-32	29	GTGTTCCCCGCGCCAGCGGGGATAAACCG
CDR: consensus direct repeat.
Palindrome identified in each CDR is underlined

## Sheet: S5_arrays
	S5.1
	DR consensus: GTGCACTGCCGTAAAGGCAGCTTAGAAA
#	DR length: 28	Number of spacers: 3
1	GTGCACTGCCGTAAAGGCAGCTTAGAAA	TCTATGATGGGCATGCGTCGAGAAGCATCAGC
2	GTGCACTGCCGTAAAGGCAGCTTAGAAA	AGGCGCAGGGAGTTGAGAAGGCTGCAGAAGCA
3	GTGCACTGCCGTAAAGGCAGCTTAGAAA	TTCGTGGCGGTTTTGACGTTGACGTTCTGT
4	GTGCACTGCCGTACAGGCAGAATATAGG
	S5.2
	DR consensus: GTTCACTGCCGTACAGGCAGCTTAGAAA
#	DR length: 28	Number of spacers: 50
1	GTTCACTGCCGTATAGGCAGCTTAGAAA	CTCGGACGATCCCCATCACATCATTGGCCACG
2	GTTCACTGCCGTATAGGCAGCTTAAAAA	AGTGAGAAGTTTACCCGTTGGGTTAAATCTCA
3	GTTCACTGCCGTATAGGCAGCTTAGAAA	TAAACAGAATATCTTTTACATCAGCAAACGTT
4	GTTCACTGCCGTATAGGCAGCTTAAAAA	AAACAGCCTTTAACCGCTTCCACCCTTCATCC
5	GTTCACTGCCGTATAGGCAGCTTAAAAA	GGCGACACGGTTAGCGCCTGATAGTCCAACTC
6	GTTCACTGCCGTATAGGCAGCTTAAAAA	GACATACCGGCGGATATTGTCTTGATCATCAA
7	GTTCACTGCCGTATAGGCAGCTTAGAAA	GGAATCGCCCAGGATAAGGACTGGAATACCCA
8	GTTCACTGCCGTATAGGCAGCTTAGAAA	TGCCAGAACTGTGCGCATGGGCGTTAGCCGCA
9	GTTCACTGCCGTATAGGCAGCTTAGAAA	TGAAAGATTTCATTGGCACTAATCATCACCTC
10	GTTCACTGCCGTATAGGCAGCTTAGAAA	CGTTTGCACTACAACGAGCAGGAATTACAAGC
11	GTTCACTGCCGTATAGGCAGCTTAGAAA	TCTTTCACTTTTTCGCGCTGTTCGTCGGGTGT
12	GTTCACTGCCGTATAGGCAGCTTAGAAA	TTCTTGCGGTACTGCCGAATCAAGTCGGGATA
13	GTTCACTGCCGTATAGGCAGCTTAGAAA	TCGGCAACCTGTCGGCGCAACACTGAGAGTTC
14	GTTCACTGCCGTATAGGCAGCTTAGAAA	ACACGCGCTATGGATCCGGTGCGCTGGCCTCT
15	GTTCACTGCCGTATAGGCAGCTTAGAAA	AGCCGGAGTAACCGGTGCCAGCGGCAGACAGC
16	GTTCACTGCCGTATAGGCAGCTTAGAAA	TTGATGGCGTAGAGATATTCATTAGCTAAGGC
17	GTTCACTGCCGTATAGGCAGCTTAGAAA	GGCTTGACGACTGTCTCATACTCAACGAATTC
18	GTTCACTGCCGTATAGGCAGCTTAGAAA	TTTGGCGAAAGCGAAGAACGTAGGCTGATTCA
19	GTTCACTGCCGTATAGGCAGCTTAGAAA	ATTTGAACCGGGTTTAACGTCGAAACGCTGAT
20	GTTCACTGCCGTATAGGCAGCTTAGAAA	TCACCCATCACGCCGGCTCCTTTGGCGAAAGC
21	GTTCACTGCCGTATAGGCAGCTTAGAAA	GAACCCAATCACCACAACCGGAGCCGTTTACA
22	GTTCACTGCCGTATAGGCAGCTTAGAAA	CGTGAAGCCCTCACAAAGAAAGGCATGGATGA
23	GTTCACTGCCGTATAGGCAGCTTAGAAA	AAGCAGCGGCTTAACGCCCTCCAGGATGTCCT
24	GTTCACTGCCGTATAGGCAGCTTAGAAA	GCAGTAATCTGAACCTCTATTGAGGTCCAGTA
25	GTTCACTGCCGTATAGGCAGCTTAGAAA	TGATCGGCTGCCTTTCGCCAATGATGCGCAGT
26	GTTCACTGCCGTATAGGCAGCTTAGAAA	TGCAATGGGTGGAGATACCGTCCAGCAGTTCT
27	GTTCACTGCCGTATAGGCAGCTTAGAAA	GCCTCAATGCGAACCTCACCTTGTCGCTGTCC
28	GTTCACTGCCGTATAGGCAGCTTAGAAA	AGTGAGCAAGAAGCCGTTCAGCGCGCTCATGC
29	GTTCACTGCCGTATAGGCAGCTTAGAAA	ATCACCGCCGGCGGCGGTGCAGCTCTGGCTTT
30	GTTCACTGCCGTATAGGCAGCTTAGAAA	ATGCAGAGAACACCAGCGGATCGCCGAATGCA
31	GTTCACTGCCGTATAGGCAGCTTAGAAA	TACCCCCTGCACCGCCCCGCATACGTGCGATG
32	GTTCACTGCCGTATAGGCAGCTTAGAAA	TATGACCAAATGCGCGATTTCAACCCGGCGGT
33	GTTCACTGCCGTATAGGCAGCTTAGAAA	AGTTGTCAGCAGGGTTACTGCGTTTTCGTCCC
34	GTTCACTGCCGTATAGGCAGCTTAGAAA	ACTCGCCCAGGCCAGCGTTTCCTCCTTGATTA
35	GTTCACTGCCGTATAGGCAGCTTAGAAA	GGAACAACGATGCGTTTCAGGTAGGTGGCAAC
36	GTTCACTGCCGTATAGGCAGCTTAGAAA	AGCAGGCGAACCCGGCGCGCCGCTTTATCTAC
37	GTTCACTGCCGTATAGGCAGCTTAGAAA	AGGTGAACTTGTCAGCAGCGGCGGCGTTGACT
38	GTTCACTGCCGTATAGGCAGCTTAGAAA	TCCCCGGCAGGACATGGGGGAGACAATGACGG
39	GTTCACTGCCGTATAGGCAGCTTAGAAA	TGCGTCATGACGTAATAATTCACCATGTCAAT
40	GTTCACTGCCGTATAGGCAGCTTAGAAA	CGGAGGTTGTGCGCCGCACGCGAAACGACCAC
41	GTTCACTGCCGTATAGGCAGCTTAGAAA	TGGCGGTTATAACGGAAACAGAGGCCGAACTG
42	GTTCACTGCCGTATAGGCAGCTTAGAAA	CAGGAGCTTAACCTAGGAGGAATTGGGTACTA
43	GTTCACTGCCGTATAGGCAGCTTAGAAA	AGCAGCGCTTCCGCGCGCAGGAGTCACCCGAC
44	GTTCACTGCCGTATAGGCAGCTTAGAAA	TAAAAGGTGATTTAAGGAGTGAGCAGTGAGCA
45	GTTCACTGCCGTATAGGCAGCTTAGAAA	GTTCACCTTGATAGAGCGCAGCGCGTATTTCT
46	GTTCACTGCCGTATAGGCAGCTTAGAAA	TCTGCCGCCAGCGTTTTAAAGTCCTTGCCGGT
47	GTTCACTGCCGTATAGGCAGCTTAGAAA	TCATCCACCAACTGCGCCAGGCGCGCCCAGGC
48	GTTCACTGCCGTATAGGCAGCTTAGAAA	TCTAGCGGCTCGCATGAGCCGTTTATGGCGTT
49	GTTCACTGCCGTATAGGCAGCTTAGAAA	TTGCGCCGGATGTCTTGCGTGATCAGCAGTTC
50	GTTCACTGCCGTACAGGCAGCTTAGAAG	TTCTCGCAAGAATACGTCTTCGCCTTACTAGT
51	GTGTACTGCCGTACAGGCAGTTTGAAAT

## Sheet: S8_arrays
	S8.1
	DR consensus: GTGTTCCCCGCGAGAGCGGGGATAAACCG
#	DR length: 29	Number of spacers: 30
1	GTGTTCCCCGCGAGAGCGGGGATAAACCG	GCCCGATGCTGCGATAGCAATGCACTGAAGAG
2	GTGTTCCCCGCGAGAGCGGGGATAAACCG	GGTATTTTTACCGCTGATGTTGGTGTGCCACG
3	GTGTTCCCCGCGAGAGCGGGGATAAACCG	CTTGCCGACGCCCGTGGTCTGGACGCCGGACGC
4	GTGTTCCCCGCGAGAGCGGGGATAAACCG	AGCTATCACTGTCATCCCTCATCGGCCCAGAT
5	GTGTTCCCCGCGAGAGCGGGGATAAACCG	CGCCAGGGCCTCGACCGCATCATGATCGGCTG
6	GTGTTCCCCGCGAGAGCGGGGATAAACCG	GCATTTGCCAGCCCGCGGCCCATCGCGCGCCC
7	GTGTTCCCCGCGAGAGCGGGGATAAACCG	CAGCAGATCGTTAAAGTCGCCGGATTTCGGCC
8	GTGTTCCCCGCGAGAGCGGGGATAAACCG	CATTCGACTTGATGGTCTACGCCCAGGCGCTG
9	GTGTTCCCCGCGAGAGCGGGGATAAACCG	CCAAGCTGGCTACGCCGGTGCGGTTGCCACGG
10	GTGTTCCCCGCGAGAGCGGGGATAAACCG	AACAGCGGATAAGGAAGATTCCTTACCCCTAA
11	GTGTTCCCCGCGAGAGCGGGGATAAACCG	AGCAAACTCAGTAAGACCGTCGTCGCGTTGAT
12	GTGTTCCCCGCGAGAGCGGGGATAAACCG	CTCGTTGGGGCGATTAACAGCGATTTCTGTCA
13	GTGTTCCCCGCGAGAGCGGGGATAAACCG	TTGATAACTTAGAATACGACACTGCTTTAAAT
14	GTGTTCCCCGCGAGAGCGGGGATAAACCG	GGCTACCAGCTTGATAACCCTCTTCCGGCGAA
15	GTGTTCCCCGCGAGAGCGGGGATAAACCG	GATGTCTCAGCACACTGTCGAATGACATGATT
16	GTGTTCCCCGCGAGAGCGGGGATAAACCG	GTGGTCACCGGCAATCCGGGCAAACGTAAACT
17	GTGTTCCCCGCGAGAGCGGGGATAAACCC	CGCTGGAACCGGCATGATGATAGACGCAGGTC
18	GTGTTCCCCGCGAGAGCGGGGATAAACCG	CGCTGGTTTATCGACGATATTGAGCGTGTTGA
19	GTGTTCCCCGCGAGAGCGGGGATAAACCG	ATTCGAGTATCCGGCACGAGGTACAGGTGATC
20	GTGTTCCCCGCGAGAGCGGGGATAAACCG	CCGGTGATGTTGTCGGCCATTGCCGGGGAGAC
21	GTGTTCCCCGCGAGAGCGGGGATAAACCG	TCCGCCGGAGGGAAGGATGAGCAACACCGCGA
22	GTGTTCCCCGCGAGAGCGGGGATAAACCG	GCCATGCGCGGGGAGTTTCAGCCCTGGGCGAG
23	GTGTTCCCCGCGAGAGCGGGGATAAACCG	AAGTGGCAGCGGAATTGTTCCGTGAGTACGGC
24	GTGTTCCCCGCGAGAGCGGGGATAAACCG	ACTCGCGAGTATTCTGGCGCGTGGGATGGCTC
25	GTGTTCCCCGCGGGAGCGGGGATAAACCG	CTTTGCGATGAGCTCGGTGATTTGCGACTGTG
26	GTGTTCCCCGCGAGAGCGGGGATAAACCG	GGAGCTTCTTGGAAGGTATTCAGTGGAGCAGA
27	GTGTTCCCCGCGAGAGCGGGGATAAACCG	GGCTGGGAGTCTGTCGGCCCGCGCGATATTGC
28	GTGTTCCCCGCGAGAGCGGGGATAAACCG	ATGATGAGAACTATGTTTATCCGTATCCTGAA
29	GTGTTCCCCGCGAGAGCGGGGATAAACCG	GAAGGCCAGCCGGTGCTGAAGCTGCGCGGCCA
30	ATGTTCCCCGCGAGAGCGGGGATGAACCG	GTGTTTGCGCTGGATGTGGCGGCACGGTACCA
31	GTGTTCCCCGCGAGAGCGGGGGATAAACC
	S8.2
	DR consensus: GTGTTCCCCGCGCCAGCGGGGATAAACCG
#	DR length: 29	Number of spacers: 10
1	GTGTTCCCCGCGCCAGCGGGGATAAACCG	GGCATGCGGGTTTCCACATTTGGGCGGGTTAC
2	GTGTTCCCCGCGCCAGCGGGGATAAACCG	ATTGTTCTGGTCACGCACGCCAGACCAGCGAG
3	GTGTTCCCCGCGCCAGCGGGGATAAACCG	GATACCATCCGCGGGCGACTGCATATCGATCC
4	GTGTTCCCCGCGCCAGCGGGGATAAACCG	GTGCTTTCACTGGCCGATAGCATCATGACGTT
5	GTGTTCCCCGCGCCAGCGGGGATAAACCG	CCATGGCGAGAAAAGCGTAGTATTCCTCAGAAC
6	GTGTTCCCCGCGCCAGCGGGGATAAACCG	AGTGGGGCGGAAACAAAAAAACCGCCTCTCGGC
7	GTGTTCCCCGCGCCAGCGGGGATAAACCG	ATGCTTGGTTTGAAGGTTATGGCCCAACTTAT
8	GTGTTCCCCGCGCCAGCGGGGATAAACCG	GTTTCCCCCATCGCCGCCTCAACCATCTGCGG
9	GTGTTCCCCGCGCCAGCGGGGATAAACCC	TACGCCTGAAGCTGCCAAGTCCACGTTAACCC
10	GTGTTCCCCGCGCCAGCGGGGATAAACCG	CGGCCCTGACGGCCCGCTAACGCGGAGATACA
11	GTGTTCCCCGCACCAGCGGGGATAAATCG
	S8.3
	DR consensus: GTGTTCCCCGCGCCAGCGGGGATAAACCG
#	DR length: 29	Number of spacers: 29
1	GTGTTCCCCGCGCCAGCGGGGATAAACCG	TTCACGCGCGCCCATTGAGCTATATCTTTGCA
2	GTGTTCCCCGCGCCAGCGGGGATAAACCG	GGCAGGCGACAGGTAACAACACACTGTCGTCT
3	GTGTTCCCCGCGCCAGCGGGGATAAACCG	CATGAAGAAGCGCCGCAACGACCCGATCTATG
4	GTGTTCCCCGCGCCAGCGGGGATAAACCG	TTGTTGGCGTTGGCGGTCTGGCTGATGTGTCA
5	GTGTTCCCCGCGCCAGCGGGGATAAACCG	CGTAGTAAAAGGTTCTCGCGTAGCACCTTATG
6	GTGTTCCCCGCGCCAGCGGGGATAAACCG	CCATGTCGGGAGACGCTGGGTCTTGTATGGCA
7	GTGTTCCCCGCGCCAGCGGGGATAAACCG	AAACGAAGAAGACACTTCTCGAATCATATCCT
8	GTGTTCCCCGCGCCAGCGGGGATAAACCG	TGGGCCTTGGTTCGTACTCATGACCTGTGCGG
9	TTTATCCCCGCGCCAGCGGGGATAAACCG	CACATGGACGCGACGGAAATAACCGAGCACCC
10	GTGTTCCCCGCGCCAGCGGGGATAAACCG	GGCTGGGGATTAACCAACCCGCAGCCCAAAAT
11	GTGTTCCCCGCGCCAGCGGGGATAAACCG	AACCCTGGGCGGATGGCAATAAACAAAAGATT
12	GTGTTCCCCGCGCCAGCGGGGATAAACCG	GTGCGGAATGGGATCACCTGGCCGTTGCACTC
13	GTGTTCCCCGCGCCAGCGGGGATAAACCG	GTTTGCGCAGAAGTTAATTGACGATAATAAAA
14	GTGTTCCCCGCGCCAGCGGGGATAAACCG	TAGATCACCGAGCCGGGACGGACTGGCAGGCC
15	GTGTTCCCCGCGCCAGCGGGGATAAACCG	CAATGGATGCTCAGCGGCTGGAAAACTTGATG
16	GTGTTCCCCGCGCCAGCGGGGATAAACCG	TAATTTGCCAGCAGCTCCAAATCTCGTCTATT
17	GTGTTCCCCGCGCCAGCGGGGATAAACCG	GCCTTCTTGTCGATAAACATAACGGAATCTAC
18	GTGTTCCCCGCGCCAGCGGGGATAAACCG	TCGATCGCCAGTCAGTGCGCGTGGGTATGGAT
19	GTGTTCCCCGCGCCAGCGGGGATAAACCG	GATGTAAAACGCAGCGTCGAGCACATCGACCA
20	GTGTTCCCCGCGCCAGCGGGGATAAACCG	CAAGAAAACACCCCGGAAAAGTTCTGCGAGAA
21	GTGTTCCCCGCGCCAGCGGGGATAAACCG	TAAGAGGCCAGCGCAGTCTGGTTGGTAGAGAG
22	GTGTTCCCCGCGCCAGCGGGGATAAACCG	CATGCACATCTCGCTAACCTTGCCATAGTGAA
23	GTGTTCCCCGCGCCAGCGGGGATAAACCG	CTCAGCGTCAGCGCGGGCACTGTCGCCCTGCT
24	GTGTTCCCCGCGCCAGCGGGGATAAACCG	GCAGTCTTCAGGCGGTGGGTGCCAATCCTGAC
25	GTGTTCCCCGCGCCAGCGGGGATAAACCG	GTGGTTACGGCAAATGGGAAG
26	GTGTTCCCCGCGCCAGCGGGGATAAACCG	GAGTTAATGACGATGATTGCCGGTGTTGAGCA
27	GTGTTCCCCGCGCCAGCGGGGATAAACCG	CAGCTTGTGCCGAAAACCCAGGCGCAGCATTT
28	GTGTTCCCCGCGCCAGCGGGGATAAACCG	ATTAGGCCTGGCGGGTTTGGACGCACTACCCA
29	GTGTTCCCCGCGCCAGCGGGGATAAACAG	TTAGGTGAAAAGCTCAAGCAAATAATCTGCCC
30	GTGTTCCCCGCGCCAACGGGGATAGACTC
