# Supplementary material for: Characterization of CRISPR-Cas Systems in Serratia marcescens Isolated from Rhynchophorus ferrugineus (Olivier, 1790) (Coleoptera: Curculionidae)
Source: Microorganisms. 2019 Sep 19;7(9):368. doi: 10.3390/microorganisms7090368 (PMC6780938; doi:10.3390/microorganisms7090368)
Supplement: Supplementary file 1 [file microorganisms-07-00368-s001.zip › Supplementary materials/Files S/File S2.xlsx]

## Sheet: Protospacers'Identification 
CRISPR	Spacer	Protospacer identification (CRISPRtarget)
S5.1	2	Borrelia crocidurae str. Achema plasmid clone 21 genomic sequence
S5.1	3	Citrobacter farmeri strain AUSMDU00008141 plasmid pAUSMDU8141-2, complete sequence
S5.1	3	Citrobacter farmeri strain AUSMDU00008141 plasmid pAUSMDU8141-3, complete sequence
S5.1	3	Citrobacter freundii complex sp. CFNIH9 plasmid pCFR-e790, complete sequence
S5.1	3	Citrobacter freundii strain AR_0022 plasmid unitig_1_pilon, complete sequence
S5.1	3	Citrobacter freundii strain AR_0116 plasmid unnamed2, complete sequence
S5.1	3	Citrobacter freundii strain AR_0116 plasmid unnamed3, complete sequence
S5.1	3	Citrobacter freundii strain B38 plasmid pOZ172, complete sequence
S5.1	3	Citrobacter freundii strain SL151 plasmid unnamed2, complete sequence
S5.1	3	Citrobacter koseri strain AR_0025 plasmid unitig_2_pilon, complete sequence
S5.1	3	Citrobacter sp. CFNIH10 plasmid pCIT-a850, complete sequence
S5.1	3	Citrobacter sp. CRE-46 strain AR_0157 plasmid unnamed3, complete sequence
S5.1	3	Citrobacter sp. CRE-46 strain AR_0157 plasmid unnamed4, complete sequence
S5.1	3	Enterobacter asburiae LF7a plasmid pENTAS01, complete sequence
S5.1	3	Enterobacter cloacae complex 'Hoffmann cluster III' strain DSM 14563 plasmid pDSMZ14563, complete sequence
S5.1	3	Enterobacter cloacae complex 'Hoffmann cluster IV' strain DSM 16690 plasmid pDSMZ16690, complete sequence
S5.1	3	Enterobacter cloacae complex sp. ABFPL plasmid pENT-1ac, complete sequence
S5.1	3	Enterobacter cloacae complex sp. ABFPL plasmid pENT-2c5, complete sequence
S5.1	3	Enterobacter cloacae ECR091 plasmid pENT-4bd, complete sequence
S5.1	3	Enterobacter cloacae strain AR_0050 plasmid unitig_3_pilon, complete sequence
S5.1	3	Enterobacter cloacae strain AR_0053 plasmid unitig_2, complete sequence
S5.1	3	Enterobacter cloacae strain AR_0065 plasmid unitig_1, complete sequence
S5.1	3	Enterobacter cloacae strain AR_0072 plasmid unnamed1
S5.1	3	Enterobacter cloacae strain AR_0073 plasmid unnamed3, complete sequence
S5.1	3	Enterobacter cloacae strain AR_0154 plasmid unnamed1, complete sequence
S5.1	3	Enterobacter cloacae strain AR_038 plasmid unnamed1
S5.1	3	Enterobacter cloacae strain AR_038 plasmid unnamed5, complete sequence
S5.1	3	Enterobacter cloacae strain ECNIH5 plasmid pENT-22e, complete sequence
S5.1	3	Enterobacter cloacae strain FRM plasmid unnamed1, complete sequence
S5.1	3	Enterobacter cloacae strain MS7884A plasmid pMS7884B, complete sequence
S5.1	3	Enterobacter cloacae subsp. cloacae ATCC 13047 plasmid pECL_A, complete sequence
S5.1	3	Enterobacter hormaechei subsp. hoffmannii strain AR_0365 plasmid unnamed2, complete sequence
S5.1	3	Enterobacter hormaechei subsp. oharae strain 34399 plasmid p34399-106.698kb, complete sequence
S5.1	3	Enterobacter hormaechei subsp. steigerwaltii isolate C309 genome assembly, plasmid: pC309-p2
S5.1	3	Enterobacter hormaechei subsp. steigerwaltii strain 34998 plasmid p34998-106.409kb, complete sequence
S5.1	3	Enterobacter hormaechei subsp. steigerwaltii strain 34998 plasmid p34998-210.894kb, complete sequence
S5.1	3	Enterobacter kobei strain WCHEK045523 plasmid p1_045523, complete sequence
S5.1	3	Enterobacter sp. 638 plasmid pENTE01, complete sequence
S5.1	3	Enterobacter sp. R4-368 plasmid pENT01, complete sequence
S5.1	3	Enterobacteriaceae bacterium ENNIH2 plasmid pENT-812c, complete sequence
S5.1	3	Enterobacteriaceae bacterium ENNIH3 plasmid pKPC-c606, complete sequence
S5.1	3	Erwinia amylovora ATCC 49946 plasmid 2
S5.1	3	Erwinia billingiae strain Eb661 complete plasmid pEB170
S5.1	3	Escherichia coli strain AR_0119 plasmid unitig_4, complete sequence
S5.1	3	Escherichia coli strain BK28960 plasmid pKpQIL-Ec, complete sequence
S5.1	3	Escherichia coli strain Ecol_AZ147 plasmid pECAZ147_KPC, complete sequence
S5.1	3	Escherichia coli strain Ecol_AZ153 plasmid pECAZ153_KPC, complete sequence
S5.1	3	Escherichia coli strain ECONIH2 plasmid pKpQIL-571, complete sequence
S5.1	3	Escherichia marmotae strain HT073016 plasmid pEM148, complete sequence
S5.1	3	Klebsiella michiganensis strain E718 plasmid pKOX_NDM1, complete sequence
S5.1	3	Klebsiella michiganensis strain K516 plasmid pK516_NDM1, complete sequence
S5.1	3	Klebsiella michiganensis strain K518 plasmid pK518_NDM1, complete sequence
S5.1	3	Klebsiella michiganensis strain M1 plasmid pKOXM1B, complete sequence
S5.1	3	Klebsiella oxytoca KONIH1 plasmid pKPC-727, complete sequence
S5.1	3	Klebsiella oxytoca plasmid pKO_JKo3_1 DNA, complete genome, strain: JKo3
S5.1	3	Klebsiella oxytoca strain CAV1374 plasmid pCAV1374-150, complete sequence
S5.1	3	Klebsiella oxytoca strain CAV1752 plasmid pCAV1752-278, complete sequence
S5.1	3	Klebsiella oxytoca strain KONIH2 plasmid pKOR-e6bf, complete sequence
S5.1	3	Klebsiella oxytoca strain KONIH2 plasmid pKPC-55bf, complete sequence
S5.1	3	Klebsiella oxytoca strain KONIH5 plasmid pKOR-ab4d, complete sequence
S5.1	3	Klebsiella pneumoniae GSU10-3 plasmid pGSU10-3-2 DNA, complete genome
S5.1	3	Klebsiella pneumoniae GSU10-3 plasmid pGSU10-3-3 DNA, complete genome
S5.1	3	Klebsiella pneumoniae isolate 207M1D0-sc-2013-04-03T11:21:06Z-1606409 genome assembly, plasmid: KPN207_p2
S5.1	3	Klebsiella pneumoniae isolate blood sample 2 plasmid 1, complete sequence
S5.1	3	Klebsiella pneumoniae isolate Kp_Goe_154414 plasmid pKp_Goe_414-3, complete sequence
S5.1	3	Klebsiella pneumoniae plasmid pc15-k, complete sequence
S5.1	3	Klebsiella pneumoniae plasmid pK1HV, complete sequence
S5.1	3	Klebsiella pneumoniae plasmid pKDO1, complete sequence
S5.1	3	Klebsiella pneumoniae plasmid pKF3-94, complete sequence
S5.1	3	Klebsiella pneumoniae plasmid pKPC-LK30, complete sequence
S5.1	3	Klebsiella pneumoniae plasmid pKPN_CZ, complete sequence
S5.1	3	Klebsiella pneumoniae plasmid pKPoxa-48N2, complete sequence
S5.1	3	Klebsiella pneumoniae plasmid pKpQIL-IT, complete sequence
S5.1	3	Klebsiella pneumoniae plasmid pKpQIL-LS6, complete sequence
S5.1	3	Klebsiella pneumoniae plasmid pKpQIL, complete sequence
S5.1	3	Klebsiella pneumoniae strain 160111 plasmid pIncFII_L111, complete sequence
S5.1	3	Klebsiella pneumoniae strain 160111 plasmid pKPC2_L111, complete sequence
S5.1	3	Klebsiella pneumoniae strain 2e plasmid unnamed1, complete sequence
S5.1	3	Klebsiella pneumoniae strain 628 plasmid p628-KPC, complete sequence
S5.1	3	Klebsiella pneumoniae strain AR_0076 plasmid unnamed2, complete sequence
S5.1	3	Klebsiella pneumoniae strain AR_0079 plasmid unnamed1, complete sequence
S5.1	3	Klebsiella pneumoniae strain AR_0087 plasmid unnamed2, complete sequence
S5.1	3	Klebsiella pneumoniae strain AR_0117 plasmid unitig_1, complete sequence
S5.1	3	Klebsiella pneumoniae strain AR_0146 plasmid tig00001160, complete sequence
S5.1	3	Klebsiella pneumoniae strain AR_0148 plasmid tig00000168_pilon, complete sequence
S5.1	3	Klebsiella pneumoniae strain AR_0152 plasmid tig00000195, complete sequence
S5.1	3	Klebsiella pneumoniae strain AR_0361 plasmid unnamed2, complete sequence
S5.1	3	Klebsiella pneumoniae strain AR_362 plasmid unnamed2, complete sequence
S5.1	3	Klebsiella pneumoniae strain AR438 plasmid unnamed4, complete sequence
S5.1	3	Klebsiella pneumoniae strain AUSMDU00008119 plasmid pAUSMDU8119-2, complete sequence
S5.1	3	Klebsiella pneumoniae strain BK26633 plasmid pKpQIL-234, complete sequence
S5.1	3	Klebsiella pneumoniae strain BK30799 plasmid pKpQIL-10, complete sequence
S5.1	3	Klebsiella pneumoniae strain blaNDM-1 plasmid plasmid2, complete sequence
S5.1	3	Klebsiella pneumoniae strain CAV1042 plasmid pCAV1042-183, complete sequence
S5.1	3	Klebsiella pneumoniae strain CAV1193 plasmid pCAV1193-258, complete sequence
S5.1	3	Klebsiella pneumoniae strain CAV1344 plasmid pCAV1344-250, complete sequence
S5.1	3	Klebsiella pneumoniae strain CCUG 70747 plasmid pKpn70747_1
S5.1	3	Klebsiella pneumoniae strain CCUG 70747 plasmid pKpn70747_2, complete sequence
S5.1	3	Klebsiella pneumoniae strain CFSAN054111 plasmid pGMI16-006_1, complete sequence
S5.1	3	Klebsiella pneumoniae strain CR14 plasmid pCR14_3, complete sequence
S5.1	3	Klebsiella pneumoniae strain CR14 plasmid pCR14_4, complete sequence
S5.1	3	Klebsiella pneumoniae strain DA33140 plasmid pDA33140-112, complete sequence
S5.1	3	Klebsiella pneumoniae strain F1 plasmid pF1_1, complete sequence
S5.1	3	Klebsiella pneumoniae strain F44 plasmid p44-2, complete sequence
S5.1	3	Klebsiella pneumoniae strain FDAARGOS_439 plasmid unnamed2, complete sequence
S5.1	3	Klebsiella pneumoniae strain FDAARGOS_439 plasmid unnamed3, complete sequence
S5.1	3	Klebsiella pneumoniae strain FDAARGOS_440 plasmid unnamed2, complete sequence
S5.1	3	Klebsiella pneumoniae strain FDAARGOS_442 plasmid unnamed1, complete sequence
S5.1	3	Klebsiella pneumoniae strain FDAARGOS_443 plasmid unnamed2, complete sequence
S5.1	3	Klebsiella pneumoniae strain FDAARGOS_443 plasmid unnamed3, complete sequence
S5.1	3	Klebsiella pneumoniae strain FDAARGOS_444 plasmid unnamed2
S5.1	3	Klebsiella pneumoniae strain FDAARGOS_445 plasmid unnamed map unlocalized
S5.1	3	Klebsiella pneumoniae strain FDAARGOS_446 plasmid unnamed1, complete sequence
S5.1	3	Klebsiella pneumoniae strain INF014-sc-2279884 plasmid unnamed1, complete sequence
S5.1	3	Klebsiella pneumoniae strain INF042 plasmid unnamed1, complete sequence
S5.1	3	Klebsiella pneumoniae strain INF059 plasmid unnamed1, complete sequence
S5.1	3	Klebsiella pneumoniae strain JS187 plasmid p187-2, complete sequence
S5.1	3	Klebsiella pneumoniae strain Kp_Goe_62629 plasmid pKp_Goe_629-2, complete sequence
S5.1	3	Klebsiella pneumoniae strain KP36 plasmid 1, complete sequence
S5.1	3	Klebsiella pneumoniae strain KP69 plasmid p69-2, complete sequence
S5.1	3	Klebsiella pneumoniae strain Kpn-1504 plasmid pKP1504-kpc, complete sequence
S5.1	3	Klebsiella pneumoniae strain Kpn-1780 plasmid pKP1780-kpc, complete sequence
S5.1	3	Klebsiella pneumoniae strain Kpn-3913 plasmid pKP3913-kpc, complete sequence
S5.1	3	Klebsiella pneumoniae strain KpN01 plasmid pKpN01-CTX, complete sequence
S5.1	3	Klebsiella pneumoniae strain KpN06 plasmid pKpN06-CTX, complete sequence
S5.1	3	Klebsiella pneumoniae strain KPN1481 plasmid pKPN1481-2, complete sequence
S5.1	3	Klebsiella pneumoniae strain KPN1481 plasmid pKPN1481-3, complete sequence
S5.1	3	Klebsiella pneumoniae strain Kpn555 plasmid pKPN-d90, complete sequence
S5.1	3	Klebsiella pneumoniae strain KPNIH36 plasmid pKpQIL-6e6, complete sequence
S5.1	3	Klebsiella pneumoniae strain KPNIH48 plasmid pKPN-10f7, complete sequence
S5.1	3	Klebsiella pneumoniae strain KPNIH49 plasmid pKPC-224e, complete sequence
S5.1	3	Klebsiella pneumoniae strain KPNIH50 plasmid pKPC-0cc9, complete sequence
S5.1	3	Klebsiella pneumoniae strain KPNIH50 plasmid pKPN-c4ac, complete sequence
S5.1	3	Klebsiella pneumoniae strain KSB2_1B plasmid unnamed4, complete sequence
S5.1	3	Klebsiella pneumoniae strain L388 plasmid pKPC-L388
S5.1	3	Klebsiella pneumoniae strain L491 plasmid pKPC-L491
S5.1	3	Klebsiella pneumoniae strain MLST-15 plasmid p1605752FIB, complete sequence
S5.1	3	Klebsiella pneumoniae strain N11-0042 plasmid pKp11-42, complete sequence
S5.1	3	Klebsiella pneumoniae strain NH25 plasmid pNH25.2, complete sequence
S5.1	3	Klebsiella pneumoniae strain NH54 plasmid pKPNH54.1, complete sequence
S5.1	3	Klebsiella pneumoniae strain NUHL30457 plasmid p2, complete sequence
S5.1	3	Klebsiella pneumoniae strain NUHL30457 plasmid p3, complete sequence
S5.1	3	Klebsiella pneumoniae strain QS17-0029 plasmid pMR0617ctx, complete sequence
S5.1	3	Klebsiella pneumoniae strain QS17-0161 plasmid pMR0617aac, complete sequence
S5.1	3	Klebsiella pneumoniae strain RJF866 plasmid pRJF866, complete sequence
S5.1	3	Klebsiella pneumoniae strain SCM96 plasmid pSCM96-1, complete sequence
S5.1	3	Klebsiella pneumoniae strain ST307PT01 plasmid pJYC01A, complete sequence
S5.1	3	Klebsiella pneumoniae strain ST307PT02 plasmid pJYC02A, complete sequence
S5.1	3	Klebsiella pneumoniae strain ST307PT03 plasmid pJYC03A, complete sequence
S5.1	3	Klebsiella pneumoniae strain ST307PT04 plasmid pJYC04A, complete sequence
S5.1	3	Klebsiella pneumoniae strain ST48 plasmid pKP09085, complete sequence
S5.1	3	Klebsiella pneumoniae strain SWU01 plasmid unnamed, complete sequence
S5.1	3	Klebsiella pneumoniae strain TVGHCRE225 plasmid unnamed3, complete sequence
S5.1	3	Klebsiella pneumoniae strain WCHKP040035 plasmid pKPC2_040035, complete sequence
S5.1	3	Klebsiella pneumoniae strain WCHKP13F2 plasmid pKPC2_095132, complete sequence
S5.1	3	Klebsiella pneumoniae strain WCHKP2 plasmid pKPC2_020002, complete sequence
S5.1	3	Klebsiella pneumoniae strain WCHKP3 plasmid pKPC2_020003, complete sequence
S5.1	3	Klebsiella pneumoniae strain WCHKP34 plasmid pQnrB_LL34, complete sequence
S5.1	3	Klebsiella pneumoniae strain WCHKP36 plasmid pKPC2_020036, complete sequence
S5.1	3	Klebsiella pneumoniae strain WCHKP649 plasmid pKPC2_095649, complete sequence
S5.1	3	Klebsiella pneumoniae strain WCHKP7E2 plasmid pKPC2_085072, complete sequence
S5.1	3	Klebsiella pneumoniae strain WCHKP8F4 plasmid pKPC2_095084, complete sequence
S5.1	3	Klebsiella pneumoniae strain ZYST1 plasmid pZYST1C1, complete sequence
S5.1	3	Klebsiella pneumoniae subsp. pneumoniae HS11286 plasmid pKPHS2, complete sequence
S5.1	3	Klebsiella pneumoniae subsp. pneumoniae KPNIH1 plasmid pKpQIL-6e6, complete sequence
S5.1	3	Klebsiella pneumoniae subsp. pneumoniae KPNIH10 plasmid pKpQIL-6e6, complete sequence
S5.1	3	Klebsiella pneumoniae subsp. pneumoniae KPNIH27 plasmid pKPN-262, complete sequence
S5.1	3	Klebsiella pneumoniae subsp. pneumoniae KPNIH27 plasmid pKPN-b0b, complete sequence
S5.1	3	Klebsiella pneumoniae subsp. pneumoniae KPR0928 plasmid pKpQIL-531, complete sequence
S5.1	3	Klebsiella pneumoniae subsp. pneumoniae KPX plasmid pKPX-2 DNA, complete sequence
S5.1	3	Klebsiella pneumoniae subsp. pneumoniae MGH 78578 plasmid pKPN4, complete sequence
S5.1	3	Klebsiella pneumoniae subsp. pneumoniae strain AUSMDU00008079 plasmid pAUSMDU8079-2, complete sequence
S5.1	3	Klebsiella pneumoniae subsp. pneumoniae strain GD4 plasmid pKPGD4, complete sequence
S5.1	3	Klebsiella pneumoniae subsp. pneumoniae strain KPN_KPC_HUG_07 plasmid p2, complete sequence
S5.1	3	Klebsiella pneumoniae subsp. pneumoniae strain KPNIH30 plasmid pKpQIL-531, complete sequence
S5.1	3	Klebsiella pneumoniae subsp. pneumoniae strain NUHL24835 plasmid unnamed1, complete sequence
S5.1	3	Klebsiella pneumoniae subsp. pneumoniae strain SCKP020079 plasmid pKPC2_020079, complete sequence
S5.1	3	Klebsiella pneumoniae subsp. pneumoniae strain SCKP020143 plasmid pKPC2_020143, complete sequence
S5.1	3	Klebsiella pneumoniae subsp. pneumoniae strain ST2017:950142398 plasmid p18-43_01, complete sequence
S5.1	3	Klebsiella pneumoniae subsp. rhinoscleromatis strain SB3432, plasmid pKRH, complete genome
S5.1	3	Klebsiella pneumoniae UHKPC07 plasmid pUHKPC07-113.639kb, complete sequence
S5.1	3	Klebsiella pneumoniae UHKPC33 plasmid pUHKPC33-113.638kb, complete sequence
S5.1	3	Klebsiella quasipneumoniae strain L22 plasmid pL22-5, complete sequence
S5.1	3	Klebsiella quasivariicola strain KPN1705 plasmid pKPN1705-2, complete sequence
S5.1	3	Klebsiella variicola strain DX120E plasmid pKV1, complete sequence
S5.1	3	Klebsiella variicola strain GJ1 plasmid pKPGJ-1a, complete sequence
S5.1	3	Klebsiella variicola strain GJ1 plasmid pKPGJ-1b, complete sequence
S5.1	3	Klebsiella variicola strain GJ2 plasmid pKPGJ-2a, complete sequence
S5.1	3	Klebsiella variicola strain GJ2 plasmid pKPGJ-2b, complete sequence
S5.1	3	Klebsiella variicola strain GJ3 plasmid pKPGJ-3a, complete sequence
S5.1	3	Klebsiella variicola strain GJ3 plasmid pKPGJ-3b, complete sequence
S5.1	3	Klebsiella variicola strain LMG 23571 plasmid, complete sequence
S5.1	3	Klebsiella variicola strain WCHKP19 plasmid pCTXM15_020019, complete sequence
S5.1	3	Kosakonia cowanii JCM 10956 = DSM 18146 strain 888-76 plasmid p888-76-1, complete sequence
S5.1	3	Pantoea agglomerans strain C410P1 plasmid unnamed2, complete sequence
S5.1	3	Pantoea sp. At-9b plasmid pPAT9B02, complete sequence
S5.1	3	Phytobacter ursingii strain CAV1151 plasmid pCAV1151-215, complete sequence
S5.1	3	Raoultella ornithinolytica strain FDAARGOS_431 plasmid unnamed1, complete sequence
S5.1	3	Raoultella ornithinolytica strain Ro24724 plasmid pRo24724, complete sequence
S5.1	3	Raoultella planticola strain FDAARGOS_64 plasmid unnamed1, complete sequence
S5.1	3	Salmonella bongori N268-08 plasmid RM1, complete sequence
S5.1	3	Salmonella enterica subsp. enterica serovar Gaminara strain CFSAN070644 plasmid pCFSAN024441_02, complete sequence
S5.1	3	Salmonella enterica subsp. enterica serovar Macclesfield str. S-1643 plasmid unnamed1, complete sequence
S5.1	3	Salmonella enterica subsp. enterica serovar Milwaukee str. SA19950795 plasmid pIncFII.1, complete sequence
S5.1	3	Serratia marcescens SM39 plasmid pSMC2 DNA, complete genome
S5.1	3	Serratia marcescens strain CAV1492 plasmid pCAV1492-199, complete sequence
S5.1	3	Serratia marcescens strain SGAir0764 plasmid unnamed_1
S5.1	3	Serratia marcescens strain UMH1 plasmid unnamed1, complete sequence
S5.1	3	Serratia marcescens strain UMH5 plasmid unnamed2, complete sequence
S5.1	3	Serratia marcescens strain UMH7 plasmid unnamed3, complete sequence
S5.1	3	Serratia plymuthica 4Rx13 plasmid p75, complete sequence
S5.2	1	Morganella phage IME1369_02, complete genome
S5.2	2	Activated sludge metagenome contig22193, whole genome shotgun sequence
S5.2	2	Salmonella phage 118970_sal3, complete genome
S5.2	2	Wastewater metagenome HPminus34533.2, whole genome shotgun sequence
S5.2	13	Rhizobium jaguaris strain CCGE525 plasmid pRCCGE525c, complete sequence
S5.2	15	Sinorhizobium fredii CCBAU 83666 plasmid pSF83666b, complete sequence
S5.2	20	Cronobacter phage ENT39118, complete genome
S5.2	20	Enterobacteria phage HK140, complete genome
S5.2	20	Enterobacteria phage mEp235, complete genome
S5.2	20	Enterobacteria phage mEp460, complete genome
S5.2	20	Enterobacteria phage mEpX2, complete genome
S5.2	20	Escherichia coli phage phi467
S5.2	20	Escherichia phage Ayreon, complete genome
S5.2	20	Escherichia virus HK022, complete genome
S5.2	20	Klebsiella michiganensis strain M1 plasmid pKOXM1C, complete sequence
S5.2	20	Klebsiella oxytoca strain CAV1374 plasmid pCAV1374-54, complete sequence
S5.2	20	Klebsiella phage 48ST307, complete genome
S5.2	20	Klebsiella pneumoniae genome assembly MS6671.v1, plasmid : _Phage_Kpneumoniae_MS6671
S5.2	20	Klebsiella pneumoniae strain 1050 plasmid unnamed, complete sequence
S5.2	20	Klebsiella pneumoniae strain 825795-1 plasmid unnamed3, complete sequence
S5.2	20	Klebsiella pneumoniae strain AR_0046 plasmid unnamed2, complete sequence
S5.2	20	Klebsiella pneumoniae strain AR_0075 plasmid unnamed6, complete sequence
S5.2	20	Klebsiella pneumoniae strain AR_0107 plasmid unitig_3j2_linear_pilon, complete sequence
S5.2	20	Klebsiella pneumoniae strain AR_0138 plasmid tig00000003, complete sequence
S5.2	20	Klebsiella pneumoniae strain AR_0142 plasmid unnamed2, complete sequence
S5.2	20	Klebsiella pneumoniae strain CRKP-1215 plasmid pCRKP-1215_3, complete sequence
S5.2	20	Klebsiella pneumoniae strain CRKP-2297 plasmid pCRKP-2297_3, complete sequence
S5.2	20	Klebsiella pneumoniae strain DA48896 plasmid p48896_4, complete sequence
S5.2	20	Klebsiella pneumoniae strain FDAARGOS_442 plasmid unnamed3, complete sequence
S5.2	20	Klebsiella pneumoniae strain INF116-sc-2279924 plasmid unnamed2, complete sequence
S5.2	20	Klebsiella pneumoniae strain Kp_Goe_149473 plasmid pKp_Goe_473-5, complete sequence
S5.2	20	Klebsiella pneumoniae strain Kp_Goe_149832 plasmid pKp_Goe_832-5, complete sequence
S5.2	20	Klebsiella pneumoniae strain Kp_Goe_152021 plasmid pKp_Goe_021-5, complete sequence
S5.2	20	Klebsiella pneumoniae strain Kp_Goe_822579 plasmid pKp_Goe_579-6, complete sequence
S5.2	20	Klebsiella pneumoniae strain Kp_Goe_827024 plasmid pKp_Goe_024-5, complete sequence
S5.2	20	Klebsiella pneumoniae strain Kp_Goe_827026 plasmid pKp_Goe_026-5, complete sequence
S5.2	20	Klebsiella pneumoniae strain KP_Goe_828304 plasmid pKp_Goe_304-5, complete sequence
S5.2	20	Klebsiella pneumoniae strain KP5 plasmid pSg1-3, complete sequence
S5.2	20	Klebsiella pneumoniae strain MSB1_8A-sc-2280397 plasmid unnamed6, complete sequence
S5.2	20	Klebsiella pneumoniae strain SKGH01 plasmid unnamed 4, complete sequence
S5.2	20	Klebsiella pneumoniae strain WCHKP040035 plasmid p1_040035, complete sequence
S5.2	20	Klebsiella pneumoniae subsp. pneumoniae strain KPNIH31 plasmid pKPN-852, complete sequence
S5.2	20	Klebsiella pneumoniae subsp. pneumoniae strain ST2017:950142398 plasmid p18-43_03
S5.2	20	Klebsiella variicola strain DX120E plasmid pKV2, complete sequence
S5.2	20	Morganella phage IME1369_02, complete genome
S5.2	20	Salmonella phage FSL SP-016, partial genome
S5.2	22	Vibrio phage 1.039.O._10N.286.55.A2, partial genome
S5.2	22	Vibrio phage 1.061.O._10N.286.55.C2, partial genome
S5.2	22	Vibrio phage 1.213.O._10N.222.54.F10, partial genome
S5.2	22	Vibrio phage jenny 12G5 genomic sequence
S5.2	23	Bacteriophage P22 complete genome
S5.2	23	Bacteriophage P22 erf gene for Erf protein
S5.2	23	Bacteriophage P22 essential recombination function (erf) gene, complete cds; growth-related protein genes abc-1 and abc-2, complete cds
S5.2	23	Bacteriophage P22-pbi, complete sequence
S5.2	23	Enterobacteria phage HK446, complete genome
S5.2	23	Enterobacteria phage Sf101, complete genome
S5.2	23	Phage P22 gene erf (essential recombination function)
S5.2	23	Salmonella phage 22, complete genome
S5.2	23	Salmonella phage 25, complete genome
S5.2	23	Salmonella phage 34, complete genome
S5.2	23	Salmonella phage S107, complete genome
S5.2	23	Salmonella phage vB_SosS_Oslo, complete genome
S5.2	26	Salmonella enterica strain SA20094620 plasmid pSA20094620.2, complete sequence
S5.2	29	Alcanivorax sp. N3-2A plasmid unnamed1
S5.2	32	Klebsiella pneumoniae strain INF078 plasmid pINF078-VP, complete sequence
S5.2	32	Klebsiella pneumoniae subsp. pneumoniae KPNIH27 plasmid pKPN-a41, complete sequence
S5.2	35	Pantoea sp. PSNIH1 plasmid pPSP-3a9, complete sequence
S5.2	36	Pseudomonas monteilii strain FDAARGOS_171 plasmid unnamed, complete sequence
S5.2	41	Pseudomonas phage VW-6B, complete genome
S5.2	43	Gemmatirosa kalamazoonesis strain KBS708 plasmid 1, complete sequence
S5.2	43	Haloarcula hispanica ATCC 33960 plasmid pHH400, complete sequence
S5.2	43	Haloarcula hispanica N601 plasmid pHH406, complete sequence
S5.2	43	Haloarcula sp. CBA1115 plasmid unnamed1, complete sequence
S5.2	47	Cronobacter condimenti 1330 strain LMG 26250 plasmid pCCO1, complete sequence
S5.2	47	Pseudomonas phage VW-6B, complete genome
S5.2	48	Pseudomonas phage VW-6B, complete genome
S5.2	49	Erwinia sp. EM595 genome assembly EM595, plasmid : pEM02
S5.2	49	Pantoea vagans C9-1 plasmid pPag2, complete sequence
S5.2	49	Pantoea vagans strain FBS135 plasmid unnamed4, complete sequence
S5.2	49	Pseudomonas putida plasmid pWW0, complete sequence
S5.2	49	Rhizobium sp. ACO-34A plasmid pRACO34Ad, complete sequence
S5.2	49	Vibrio campbellii strain LA16-V1 plasmid pLA16-1, complete sequence
S8.1	2	Serratia phage Eta, complete genome
S8.1	3	Rhodobacter sp. CZR27 plasmid unnamed1, complete sequence
S8.1	5	Aureimonas sp. AU20 plasmid pAU20c, complete sequence
S8.1	5	Burkholderia phage KS5, complete genome
S8.1	5	Burkholderia phage vB_BceM_AP3, complete genome
S8.1	5	Erwinia phage ENT90, complete genome
S8.1	5	Escherichia coli O25b:H4 extrachomosomal sequence
S8.1	5	Klebsiella phage 4 LV-2017, complete genome
S8.1	5	Paracoccus denitrificans PD1222 plasmid 1, complete sequence
S8.1	5	Pseudomonas aeruginosa phage phi CTX DNA, complete genome
S8.1	5	Pseudomonas monteilii strain FDAARGOS_171 plasmid unnamed, complete sequence
S8.1	5	Pseudomonas phage F_HA1961spPa1641 clone contig00003 genomic sequence
S8.1	5	Salmonella phage RE-2010, complete genome
S8.1	5	Salmonella phage SEN8, complete genome
S8.1	5	Stenotrophomonas phage Smp131, complete genome
S8.1	6	Cronobacter sakazakii strain ATCC 29544 plasmid CSK29544_1p, complete sequence
S8.1	6	Methylibium petroleiphilum PM1 plasmid RPME01, complete sequence
S8.1	8	Rahnella aquatilis HX2 plasmid PRA1, complete sequence
S8.1	8	Rahnella sp. Y9602 plasmid pRAHAQ01, complete sequence
S8.1	9	Serratia proteamaculans 568 plasmid pSPRO01, complete sequence
S8.1	12	Citrobacter freundii strain 18-1 plasmid pCKPC18-1, complete sequence
S8.1	12	Klebsiella aerogenes strain AR_0062 plasmid tig00000058_pilon, complete sequence
S8.1	12	Klebsiella pneumoniae JM45 plasmid p1, complete sequence
S8.1	12	Klebsiella pneumoniae strain HS062105 plasmid pHS062105-3, complete sequence
S8.1	12	Klebsiella pneumoniae subsp. pneumoniae Kp13 plasmid pKP13d, complete sequence
S8.1	12	Serratia marcescens strain UMH7 plasmid unnamed4, complete sequence
S8.1	12	Yersinia pseudotuberculosis IP 32953 plasmid pYAC_2, complete sequence
S8.1	12	Yersinia pseudotuberculosis IP32953 cryptic plasmid, complete sequence
S8.1	13	Enterobacter sp. 638 plasmid pENTE01, complete sequence
S8.1	16	Paraburkholderia caribensis MBA4 plasmid unnamed, complete sequence
S8.1	16	Paraburkholderia caribensis strain MWAP64 plasmid 1, complete sequence
S8.1	17	Serratia marcescens strain UMH7 plasmid unnamed4, complete sequence
S8.1	18	Acyrthosiphon pisum bacteriophage APSE-1, complete genome
S8.1	18	Bacteriophage APSE-2, complete genome
S8.1	18	Bacteriophage APSE-3 predicted P-loop ATPase (P3) gene, partial cds; P4 pseudogene, complete sequence; Q protein (P5), conserved hypothetical protein (Y), putative YD-repeat toxin (Z), phage 21-like group II holin (E), lysozyme (F), conserved hypothetical protein (P14), conserved hypothetical protein (P16), conserved hypothetical protein (P17), terminase (P18), portal protein (P19), and scaffold …
S8.1	18	Bacteriophage APSE-4 predicted P-loop ATPase (P3) gene, partial cds; P4 pseudogene, complete sequence; Q protein (P5) gene, complete cds; P7 pseudogene, complete sequence; conserved hypothetical protein (P8), putative Shiga-like toxin alpha subunit (P9), conserved hypothetical protein (P10), lambda-like group I holin (P11), lysozyme (P13), conserved hypothetical protein (P14), conserved hypotheti…
S8.1	18	Bacteriophage APSE-5 predicted P-loop ATPase (P3) gene, partial cds; P4 pseudogene, complete sequence; Q protein (P5) putative Shiga-like toxin beta subunit (P7), conserved hypothetical protein (P8), putative Shiga-like toxin alpha subunit (P9), conserved hypothetical protein (P10), lambda-like group I holin (P11), lysozyme (P13), conserved hypothetical protein (P14), conserved hypothetical prote…
S8.1	18	Bacteriophage APSE-6 predicted P-loop ATPase (P3) gene, partial cds; conserved hypothetical protein (P4), Q protein (P5), cytolethal distending toxin subunit B (cdtB), phage 21-like group II holin (E), lysozyme (F), conserved hypothetical protein (P14), conserved hypothetical protein (P16), conserved hypothetical protein (P17), terminase (P18), portal protein (P19), and scaffold protein gp8 (P23)…
S8.1	18	Bacteriophage APSE-7 predicted P-loop ATPase (P3) gene, partial cds; conserved hypothetical protein (P4), Q protein (P5), cytolethal distending toxin subunit B (cdtB), hypothetical protein (X), phage 21-like group II holin (E), lambda-like group I holin (P11), lysozyme (P13), conserved hypothetical protein (P14), conserved hypothetical protein (P16), conserved hypothetical protein (P17), terminas…
S8.1	18	Bacteriophage HK620, complete genome
S8.1	18	Enterobacteria phage Sf6, complete genome
S8.1	18	Sodalis phage phiSG1, complete genome
S8.1	19	Serratia phage Scapp, complete genome
S8.1	20	Burkholderia pseudomallei strain 2013746776 plasmid p1 sequence
S8.1	23	Serratia marcescens strain UMH1 plasmid unnamed1, complete sequence
S8.1	23	Serratia marcescens strain UMH5 plasmid unnamed2, complete sequence
S8.1	23	Serratia marcescens strain UMH7 plasmid unnamed3, complete sequence
S8.1	29	Azospirillum lipoferum 4B plasmid AZO_p1 complete genome
S8.1	29	Azospirillum sp. M2T2B2 plasmid unnamed1, complete sequence
S8.1	29	Klebsiella pneumoniae GSU10-3 plasmid pGSU10-3-4 DNA, complete genome
S8.1	29	Klebsiella pneumoniae JM45 plasmid p2, complete sequence
S8.1	29	Klebsiella pneumoniae strain 160111 plasmid p10K_L111, complete sequence
S8.1	29	Klebsiella pneumoniae strain AR_0079 plasmid unnamed3, complete sequence
S8.1	29	Klebsiella pneumoniae strain F44 plasmid p44-3, complete sequence
S8.1	29	Klebsiella pneumoniae strain FDAARGOS_443 plasmid unnamed4, complete sequence
S8.1	29	Klebsiella pneumoniae strain FDAARGOS_444 plasmid unnamed3, complete sequence
S8.1	29	Klebsiella pneumoniae strain FDAARGOS_447 plasmid unnamed map unlocalized
S8.1	29	Klebsiella pneumoniae strain KP36 plasmid 3, complete sequence
S8.1	29	Klebsiella pneumoniae strain KP69 plasmid p69-3, complete sequence
S8.1	29	Klebsiella pneumoniae strain L388 plasmid p5-L388
S8.1	29	Klebsiella pneumoniae strain L491 plasmid p4-L491
S8.1	29	Klebsiella pneumoniae strain QS17-0161 plasmid pMRSN480738_10.0, complete sequence
S8.1	29	Klebsiella pneumoniae strain WCHKP020030 plasmid p1_020030, complete sequence
S8.1	29	Klebsiella pneumoniae strain WCHKP2 plasmid p1_020002, complete sequence
S8.1	29	Klebsiella pneumoniae strain WCHKP3 plasmid p2_020003, complete sequence
S8.1	29	Klebsiella pneumoniae strain WCHKP36 plasmid p2_020036, complete sequence
S8.1	29	Klebsiella pneumoniae strain WCHKP649 plasmid p1_095649, complete sequence
S8.1	29	Klebsiella pneumoniae strain WCHKP7E2 plasmid p1_085072, complete sequence
S8.1	29	Klebsiella pneumoniae strain WCHKP8F4 plasmid p1_095084, complete sequence
S8.1	29	Klebsiella pneumoniae subsp. pneumoniae strain SCKP020079 plasmid p1_020079, complete sequence
S8.1	29	Klebsiella pneumoniae subsp. pneumoniae strain SCKP020143 plasmid p3_020143, complete sequence
S8.1	29	Klebsiella pneumoniae subsp. rhinoscleromatis strain SB3432, plasmid pKRH, complete genome
S8.1	29	Pseudomonas monteilii strain FDAARGOS_171 plasmid unnamed, complete sequence
S8.1	29	Sphingobium phage Lacusarx, complete genome
S8.1	30	Citrobacter freundii complex sp. CFNIH3 plasmid pCFR-9161, complete sequence
S8.1	30	Citrobacter freundii strain 18-1 plasmid pBKPC18-1, complete sequence
S8.1	30	Citrobacter sp. CFNIH10 plasmid pCIT-a850, complete sequence
S8.1	30	Citrobacter sp. CRE-46 strain AR_0157 plasmid unnamed3, complete sequence
S8.1	30	Citrobacter sp. CRE-46 strain AR_0157 plasmid unnamed5, complete sequence
S8.1	30	Enterobacter asburiae strain CAV1043 plasmid pCAV1043-97, complete sequence
S8.1	30	Enterobacter cloacae complex 'Hoffmann cluster III' strain DSM 14563 plasmid pDSMZ14563, complete sequence
S8.1	30	Enterobacter cloacae EcWSU1 plasmid pEcWSU1_A, complete sequence
S8.1	30	Enterobacter cloacae strain 20710 plasmid p5-20710, complete sequence
S8.1	30	Enterobacter cloacae strain AR_0050 plasmid unitig_3_pilon, complete sequence
S8.1	30	Enterobacter cloacae strain AR_0053 plasmid unitig_2, complete sequence
S8.1	30	Enterobacter cloacae strain AR_0065 plasmid unitig_1, complete sequence
S8.1	30	Enterobacter cloacae strain AR_0073 plasmid unnamed3, complete sequence
S8.1	30	Enterobacter cloacae strain AR_038 plasmid unnamed5, complete sequence
S8.1	30	Enterobacter cloacae strain FRM plasmid unnamed1, complete sequence
S8.1	30	Enterobacter cloacae strain M12X01451 plasmid pM12X01451, complete sequence
S8.1	30	Enterobacter cloacae strain MS7884A plasmid pMS7884B, complete sequence
S8.1	30	Enterobacter hormaechei subsp. oharae strain 34399 plasmid p34399-106.698kb, complete sequence
S8.1	30	Enterobacter hormaechei subsp. steigerwaltii strain 34998 plasmid p34998-106.409kb, complete sequence
S8.1	30	Enterobacter sp. R4-368 plasmid pENT01, complete sequence
S8.1	30	Erwinia persicina strain B64 plasmid pEP1, complete sequence
S8.1	30	Escherichia albertii strain 05-3106 plasmid unnamed1, complete sequence
S8.1	30	Escherichia albertii strain 2012EL-1823B plasmid unnamed2, complete sequence
S8.1	30	Escherichia albertii strain 2014C-4356 plasmid unnamed3, complete sequence
S8.1	30	Escherichia albertii strain 2014C-4356 plasmid unnamed5, complete sequence
S8.1	30	Escherichia coli 0127:H6 E234869 plasmid pMAR2, strain E234869
S8.1	30	Escherichia coli 042 plasmid pAA complete sequence
S8.1	30	Escherichia coli 53638 plasmid p53638_226, complete sequence
S8.1	30	Escherichia coli 55989 plasmid 55989p, complete sequence
S8.1	30	Escherichia coli A2363 plasmid pAPEC-O2-R, complete sequence
S8.1	30	Escherichia coli ACN001 plasmid pACN001-B, complete sequence
S8.1	30	Escherichia coli APEC IMT5155 plasmid p1ColV5155, complete sequence
S8.1	30	Escherichia coli APEC O1 plasmid pAPEC-O1-ColBM, complete sequence
S8.1	30	Escherichia coli B171 plasmid pB171 DNA, complete sequence
S8.1	30	Escherichia coli B171 plasmid pB171_69, complete sequence
S8.1	30	Escherichia coli E24377A plasmid pETEC_74, complete sequence
S8.1	30	Escherichia coli E24377A plasmid pETEC_80, complete sequence
S8.1	30	Escherichia coli ED1a plasmid pECOED, complete sequence
S8.1	30	Escherichia coli EH41 plasmid pO113, complete sequence
S8.1	30	Escherichia coli FAP1 plasmid unnamed 2 sequence
S8.1	30	Escherichia coli HUSEC2011 plasmid pHUSEC2011-2 complete sequence
S8.1	30	Escherichia coli isolate 07-4299 plasmid unnamed
S8.1	30	Escherichia coli isolate WI1 isolate genome assembly, plasmid: pWI1-incI1
S8.1	30	Escherichia coli isolate WI2 isolate genome assembly, plasmid: pWI2-incI1
S8.1	30	Escherichia coli JJ1887 plasmid pJJ1887-5, complete sequence
S8.1	30	Escherichia coli KO11 plasmid pEKO1101, complete genome
S8.1	30	Escherichia coli N40607 plasmid pTC_N40607 sequence
S8.1	30	Escherichia coli NCCP15648 plasmid p15648-3, complete sequence
S8.1	30	Escherichia coli O104:H21 str. CFSAN002236 plasmid pO104_H21, complete sequence
S8.1	30	Escherichia coli O104:H4 str. 2009EL-2071 plasmid pAA-09EL71, complete sequence
S8.1	30	Escherichia coli O104:H4 str. 2011C-3493 plasmid pAA-EA11, complete sequence
S8.1	30	Escherichia coli O104:H4 str. C227-11 plasmid, complete sequence
S8.1	30	Escherichia coli O104:H4 strain FDAARGOS_348 plasmid unnamed2, complete sequence
S8.1	30	Escherichia coli O104:H4 strain FDAARGOS_349 plasmid unnamed2, complete sequence
S8.1	30	Escherichia coli O104:H4 strain LB226692 plasmid unnamed2, complete sequence
S8.1	30	Escherichia coli O114:H49 strain 90-9280 plasmid unnamed1
S8.1	30	Escherichia coli O128:H27 strain 90-9281 plasmid unnamed, complete sequence
S8.1	30	Escherichia coli O145 str. RM9872 plasmid pRM9872-1, complete sequence
S8.1	30	Escherichia coli O145:H28 str. RM12581 plasmid pO145-12581, complete sequence
S8.1	30	Escherichia coli O145:H28 str. RM13514 plasmid pO145-13514, complete sequence
S8.1	30	Escherichia coli O15:H11 strain 90-9272 plasmid unnamed
S8.1	30	Escherichia coli O157:H7 str. EDL933 plasmid pO157, complete sequence
S8.1	30	Escherichia coli O178:H19 strain 2012C-4431 plasmid unnamed2, complete sequence
S8.1	30	Escherichia coli O178:H19 strain 2012C-4431 plasmid unnamed3, complete sequence
S8.1	30	Escherichia coli O25:H16 strain F5505-C1 plasmid unnamed2, complete sequence
S8.1	30	Escherichia coli O25b:H4 plasmid, complete sequence
S8.1	30	Escherichia coli O26 str. RM8426 plasmid pRM8426, complete sequence
S8.1	30	Escherichia coli O43 str. RM10042 plasmid pRM10042-1, complete sequence
S8.1	30	Escherichia coli O43 str. RM10042 plasmid pRM10042-2, complete sequence
S8.1	30	Escherichia coli O6:H16 strain 2011EL-1370-2 plasmid unnamed2, complete sequence
S8.1	30	Escherichia coli O6:H16 strain 2014EL-1346-6 plasmid unnamed5, complete sequence
S8.1	30	Escherichia coli O6:H16 strain M9682-C1 plasmid unnamed1
S8.1	30	Escherichia coli O7:K1 str. CE10 plasmid pCE10A, complete sequence
S8.1	30	Escherichia coli O83:H1 str. NRG 857C plasmid pO83_CORR, complete sequence
S8.1	30	Escherichia coli PCN061 plasmid PCN061p5, complete sequence
S8.1	30	Escherichia coli plasmid p417H-90, complete sequence
S8.1	30	Escherichia coli plasmid pAPEC-O103-ColBM, complete sequence
S8.1	30	Escherichia coli plasmid pC23-89, complete sequence
S8.1	30	Escherichia coli plasmid pC49-108, complete sequence
S8.1	30	Escherichia coli plasmid pC59-112, complete sequence
S8.1	30	Escherichia coli plasmid pC60-108, complete sequence
S8.1	30	Escherichia coli plasmid pCoo, complete sequence
S8.1	30	Escherichia coli plasmid pCss165Kan DNA, complete genome, strain: 4266 delta cssB::Km
S8.1	30	Escherichia coli plasmid pEC_B24, complete sequence
S8.1	30	Escherichia coli plasmid pEC14_114, complete sequence
S8.1	30	Escherichia coli plasmid pETN48, complete sequence
S8.1	30	Escherichia coli plasmid pH2291-112, complete sequence
S8.1	30	Escherichia coli plasmid pH2291-144, complete sequence
S8.1	30	Escherichia coli plasmid pH2332-166, complete sequence
S8.1	30	Escherichia coli plasmid pHUSEC41-2, complete sequence
S8.1	30	Escherichia coli plasmid pJIE512b, complete sequence
S8.1	30	Escherichia coli plasmid pMAR7, complete sequence
S8.1	30	Escherichia coli plasmid pMRY15-117_1 DNA, complete genome, strain: MRY15-117
S8.1	30	Escherichia coli plasmid pMRY15-131_1 DNA, complete genome, strain: MRY15-131
S8.1	30	Escherichia coli plasmid pND12_96, complete sequence
S8.1	30	Escherichia coli plasmid pO86A1, complete sequence
S8.1	30	Escherichia coli plasmid pPWD4_103, complete sequence
S8.1	30	Escherichia coli plasmid pVM01, complete sequence
S8.1	30	Escherichia coli SE11 plasmid pSE11-1 DNA, complete sequence
S8.1	30	Escherichia coli SE11 plasmid pSE11-2 DNA, complete sequence
S8.1	30	Escherichia coli SE15 plasmid pECSF1 DNA, complete genome
S8.1	30	Escherichia coli SMS-3-5 plasmid pSMS35_130, complete sequence
S8.1	30	Escherichia coli str. Sanji plasmid pSJ_94, complete sequence
S8.1	30	Escherichia coli strain 00-3076 plasmid unnamed, complete sequence
S8.1	30	Escherichia coli strain 05-3629 plasmid unnamed1, complete sequence
S8.1	30	Escherichia coli strain 05-3629 plasmid unnamed2, complete sequence
S8.1	30	Escherichia coli strain 08-00022 plasmid pCFSAN004179G, complete sequence
S8.1	30	Escherichia coli strain 09-00049 plasmid pCFSAN004180G, complete sequence
S8.1	30	Escherichia coli strain 1105 plasmid p74, complete sequence
S8.1	30	Escherichia coli strain 118UI plasmid pEco118UIb, complete sequence
S8.1	30	Escherichia coli strain 1223 plasmid p147, complete sequence
S8.1	30	Escherichia coli strain 1223 plasmid p87, complete sequence
S8.1	30	Escherichia coli strain 127 plasmid p95, complete sequence
S8.1	30	Escherichia coli strain 1283 plasmid p92, complete sequence
S8.1	30	Escherichia coli strain 1428 plasmid p111, complete sequence
S8.1	30	Escherichia coli strain 1428 plasmid p96, complete sequence
S8.1	30	Escherichia coli strain 144 plasmid p92, complete sequence
S8.1	30	Escherichia coli strain 14EC001 plasmid p14EC001b, complete sequence
S8.1	30	Escherichia coli strain 14EC017 plasmid p14EC017c, complete sequence
S8.1	30	Escherichia coli strain 14EC020 plasmid p14EC020b, complete sequence
S8.1	30	Escherichia coli strain 14EC029 plasmid p14EC029e, complete sequence
S8.1	30	Escherichia coli strain 14EC033 plasmid p14EC033d, complete sequence
S8.1	30	Escherichia coli strain 14EC033 plasmid p14EC033e, complete sequence
S8.1	30	Escherichia coli strain 2011C-4315 plasmid unnamed2, complete sequence
S8.1	30	Escherichia coli strain 2012C-4502 plasmid unnamed, complete sequence
S8.1	30	Escherichia coli strain 2013C-3033 plasmid unnamed, complete sequence
S8.1	30	Escherichia coli strain 2013C-3513 plasmid unnamed2
S8.1	30	Escherichia coli strain 2013C-4282 plasmid unnamed2, complete sequence
S8.1	30	Escherichia coli strain 2013C-4830 plasmid unnamed2, complete sequence
S8.1	30	Escherichia coli strain 2013C-4991 plasmid unnamed2
S8.1	30	Escherichia coli strain 2014C-3075 plasmid unnamed, complete sequence
S8.1	30	Escherichia coli strain 2014C-3097 plasmid unnamed2, complete sequence
S8.1	30	Escherichia coli strain 2014C-3307 plasmid unnamed2
S8.1	30	Escherichia coli strain 2014C-3338 plasmid unnamed, complete sequence
S8.1	30	Escherichia coli strain 2014C-3741 plasmid unnamed2
S8.1	30	Escherichia coli strain 2014C-4135 plasmid unnamed, complete sequence
S8.1	30	Escherichia coli strain 2014C-4423 plasmid unnamed1, complete sequence
S8.1	30	Escherichia coli strain 2014C-4587 plasmid unnamed, complete sequence
S8.1	30	Escherichia coli strain 2015C-3121 plasmid unnamed
S8.1	30	Escherichia coli strain 2015C-3905 plasmid unnamed
S8.1	30	Escherichia coli strain 2016C-3878 plasmid pMCR1-PA, complete sequence
S8.1	30	Escherichia coli strain 2016C-3936C1 plasmid unnamed5 sequence
S8.1	30	Escherichia coli strain 2017C-4109 plasmid p2017C-4109, complete sequence
S8.1	30	Escherichia coli strain 2017C-4173W12 plasmid p2017C-4173W12, complete sequence
S8.1	30	Escherichia coli strain 210205630 plasmid pSLy2, complete sequence
S8.1	30	Escherichia coli strain 210205630 plasmid pSLy4, complete sequence
S8.1	30	Escherichia coli strain 266917_2 plasmid p266917_2_01, complete sequence
S8.1	30	Escherichia coli strain 317 plasmid p100, complete sequence
S8.1	30	Escherichia coli strain 319 plasmid pO157, complete sequence
S8.1	30	Escherichia coli strain 51008369SK1 plasmid p51008369SK1_B, complete sequence
S8.1	30	Escherichia coli strain 51008369SK1 plasmid p51008369SK1_E, complete sequence
S8.1	30	Escherichia coli strain 746 plasmid p72, complete sequence
S8.1	30	Escherichia coli strain 746 plasmid p95, complete sequence
S8.1	30	Escherichia coli strain 88-3493 plasmid unnamed, complete sequence
S8.1	30	Escherichia coli strain 90-9269 plasmid unnamed1, complete sequence
S8.1	30	Escherichia coli strain 90-9276 plasmid unnamed1
S8.1	30	Escherichia coli strain 90-9276 plasmid unnamed2
S8.1	30	Escherichia coli strain 94-3024 plasmid pO104_H21, complete sequence
S8.1	30	Escherichia coli strain 99-3165 plasmid unnamed2, complete sequence
S8.1	30	Escherichia coli strain AHC4 plasmid pHNAH4-1, complete sequence
S8.1	30	Escherichia coli strain AMSCJX02 plasmid pAMSC2, complete sequence
S8.1	30	Escherichia coli strain AMSCJX02 plasmid pAMSC6, complete sequence
S8.1	30	Escherichia coli strain APEC O2-211 plasmid pAPEC-O2-211A-ColV, complete sequence
S8.1	30	Escherichia coli strain AR_0006 plasmid tig00000164, complete sequence
S8.1	30	Escherichia coli strain AR_0006 plasmid tig00000311, complete sequence
S8.1	30	Escherichia coli strain AR_0017 plasmid unitig_1_pilon, complete sequence
S8.1	30	Escherichia coli strain AR_0067 plasmid unnamed1, complete sequence
S8.1	30	Escherichia coli strain AR_0077 plasmid tig00000042_pilon, complete sequence
S8.1	30	Escherichia coli strain AR_0081 plasmid unnamed1, complete sequence
S8.1	30	Escherichia coli strain AR_0085 plasmid unnamed1, complete sequence
S8.1	30	Escherichia coli strain AR_0085 plasmid unnamed3, complete sequence
S8.1	30	Escherichia coli strain AR_0086 plasmid unnamed1, complete sequence
S8.1	30	Escherichia coli strain AR_0089 plasmid unnamed1, complete sequence
S8.1	30	Escherichia coli strain AR_0089 plasmid unnamed2, complete sequence
S8.1	30	Escherichia coli strain AR_0104 plasmid unitig_5, complete sequence
S8.1	30	Escherichia coli strain AR_0118 plasmid unitig_2, complete sequence
S8.1	30	Escherichia coli strain AR_0128 plasmid tig00000793, complete sequence
S8.1	30	Escherichia coli strain AR_0369 plasmid unnamed3
S8.1	30	Escherichia coli strain AR_0374 plasmid unnamed2
S8.1	30	Escherichia coli strain AR_451 plasmid unnamed3
S8.1	30	Escherichia coli strain AR_451 plasmid unnamed4
S8.1	30	Escherichia coli strain AR_452 plasmid unnamed1, complete sequence
S8.1	30	Escherichia coli strain AR435 plasmid unnamed1, complete sequence
S8.1	30	Escherichia coli strain AR436 plasmid unnamed2
S8.1	30	Escherichia coli strain AR437 plasmid unnamed5, complete sequence
S8.1	30	Escherichia coli strain ATCC 43886 plasmid unnamed2, complete sequence
S8.1	30	Escherichia coli strain B3804 plasmid pIFM3804, complete sequence
S8.1	30	Escherichia coli strain C5 plasmid A, complete genome
S8.1	30	Escherichia coli strain C8 plasmid A, complete genome
S8.1	30	Escherichia coli strain CCUG 70745 plasmid pEco70745_1
S8.1	30	Escherichia coli strain CFSAN004176 plasmid pCFSAN004176G_02, complete sequence
S8.1	30	Escherichia coli strain CFSAN004176 plasmid pCFSAN004176P_01, complete sequence
S8.1	30	Escherichia coli strain CFSAN029787 plasmid pCFSAN029787_01, complete sequence
S8.1	30	Escherichia coli strain CFSAN064035 plasmid pGMI17-003_3, complete sequence
S8.1	30	Escherichia coli strain CREC-544 plasmid pCREC-544_1, complete sequence
S8.1	30	Escherichia coli strain CREC-591 plasmid pCREC-591_1, complete sequence
S8.1	30	Escherichia coli strain CV839-06 plasmid pCV839-06-p1, complete sequence
S8.1	30	Escherichia coli strain CV839-15 plasmid pCV839-15-p2, complete sequence
S8.1	30	Escherichia coli strain D2 plasmid B, complete genome
S8.1	30	Escherichia coli strain D6 plasmid A, complete genome
S8.1	30	Escherichia coli strain DA33133 plasmid pDA33133-157, complete sequence
S8.1	30	Escherichia coli strain DA33135 plasmid pDA33135-139, complete sequence
S8.1	30	Escherichia coli strain DA33137 plasmid pDA33137-178, complete sequence
S8.1	30	Escherichia coli strain E308 plasmid pLKSZ01, complete sequence
S8.1	30	Escherichia coli strain E41-1 plasmid p1, complete sequence
S8.1	30	Escherichia coli strain E41-1 plasmid p2, complete sequence
S8.1	30	Escherichia coli strain ECCRA-119 plasmid pTB201, complete sequence
S8.1	30	Escherichia coli strain Eco889 plasmid pECO-93a, complete sequence
S8.1	30	Escherichia coli strain Eco889 plasmid pECO-fce, complete sequence
S8.1	30	Escherichia coli strain Ecol_244 plasmid pEC244_2, complete sequence
S8.1	30	Escherichia coli strain Ecol_316 plasmid pEC316_2, complete sequence
S8.1	30	Escherichia coli strain Ecol_316 plasmid pEC316_3, complete sequence
S8.1	30	Escherichia coli strain Ecol_448 plasmid pEC448_1, complete sequence
S8.1	30	Escherichia coli strain Ecol_732 plasmid pEC732_2, complete sequence
S8.1	30	Escherichia coli strain Ecol_867 plasmid pEC867_1, complete sequence
S8.1	30	Escherichia coli strain Ecol_AZ147 plasmid pECAZ147_2, complete sequence
S8.1	30	Escherichia coli strain Ecol_AZ147 plasmid pECAZ147_KPC, complete sequence
S8.1	30	Escherichia coli strain Ecol_AZ153 plasmid pECAZ153_2, complete sequence
S8.1	30	Escherichia coli strain Ecol_AZ153 plasmid pECAZ153_KPC, complete sequence
S8.1	30	Escherichia coli strain Ecol_AZ155 plasmid pECAZ155_KPC, complete sequence
S8.1	30	Escherichia coli strain Ecol_AZ159 plasmid pECAZ159_1, complete sequence
S8.1	30	Escherichia coli strain Ecol_AZ161 plasmid pECAZ161_1, complete sequence
S8.1	30	Escherichia coli strain Ecol_AZ161 plasmid pECAZ161_3, complete sequence
S8.1	30	Escherichia coli strain Ecol_AZ162 plasmid pECAZ162_KPC, complete sequence
S8.1	30	Escherichia coli strain ECONIH1 plasmid pECO-824, complete sequence
S8.1	30	Escherichia coli strain ECONIH2 plasmid pECO-bc6, complete sequence
S8.1	30	Escherichia coli strain ECONIH4 plasmid pECO-816c, complete sequence
S8.1	30	Escherichia coli strain ECONIH5 plasmid pECO-cbb3, complete sequence
S8.1	30	Escherichia coli strain EQ011 plasmid pEQ011, complete sequence
S8.1	30	Escherichia coli strain ESBL-283 plasmid pESBL-283, complete sequence
S8.1	30	Escherichia coli strain ESBL-305 plasmid pESBL-305, complete sequence
S8.1	30	Escherichia coli strain ESBL-315 plasmid pESBL-315, complete sequence
S8.1	30	Escherichia coli strain ESBL117 plasmid pESBL-117, complete sequence
S8.1	30	Escherichia coli strain ETEC-2264 plasmid unnamed1, complete sequence
S8.1	30	Escherichia coli strain ETEC-2264 plasmid unnamed3, complete sequence
S8.1	30	Escherichia coli strain ETEC-2265 plasmid unnamed1, complete sequence
S8.1	30	Escherichia coli strain ExPEC XM plasmid unnamed
S8.1	30	Escherichia coli strain F5176C6 plasmid unnamed1, complete sequence
S8.1	30	Escherichia coli strain F5656C1 plasmid unnamed2, complete sequence
S8.1	30	Escherichia coli strain FDAARGOS_144 plasmid unnamed1, complete sequence
S8.1	30	Escherichia coli strain FDAARGOS_401 plasmid unnamed, complete sequence
S8.1	30	Escherichia coli strain FDAARGOS_403 plasmid unnamed2, complete sequence
S8.1	30	Escherichia coli strain FDAARGOS_448 plasmid unnamed1, complete sequence
S8.1	30	Escherichia coli strain FHI_NMBU_03 plasmid pFHI_NMBU_3_1, complete sequence
S8.1	30	Escherichia coli strain FORC_029 plasmid FORC_029p, complete sequence
S8.1	30	Escherichia coli strain FORC_031 plasmid pFORC31.4, complete sequence
S8.1	30	Escherichia coli strain FORC_043 plasmid pFORC43, complete sequence
S8.1	30	Escherichia coli strain FORC_069 plasmid pFORC69, complete sequence
S8.1	30	Escherichia coli strain GB089 plasmid pCFSAN004181P, complete sequence
S8.1	30	Escherichia coli strain H8Ecoli plasmid p2-H8
S8.1	30	Escherichia coli strain HS13-1 plasmid pHS13-1-IncF, complete sequence
S8.1	30	Escherichia coli strain ICBEC72H plasmid pICBEC72Hctx, complete sequence
S8.1	30	Escherichia coli strain KSC1031 plasmid unnamed, complete sequence
S8.1	30	Escherichia coli strain MCJCHV-1 plasmid pNMEC-O75A, complete sequence
S8.1	30	Escherichia coli strain MDR_56 plasmid unnamed1, complete sequence
S8.1	30	Escherichia coli strain MDR_56 plasmid unnamed6, complete sequence
S8.1	30	Escherichia coli strain MNCRE44 plasmid pMNCRE44_6, complete sequence
S8.1	30	Escherichia coli strain MRSN346355 plasmid pMRSN346355_120.3, complete sequence
S8.1	30	Escherichia coli strain MRSN346595 plasmid pMRSN346595_120.3, complete sequence
S8.1	30	Escherichia coli strain MRSN346638 plasmid pMRSN346638_119.3, complete sequence
S8.1	30	Escherichia coli strain MRSN352231 plasmid pMR0716_tem1, complete sequence
S8.1	30	Escherichia coli strain MS6198 plasmid pMS6198B, complete sequence
S8.1	30	Escherichia coli strain O78-789 plasmid pAPEC-O78-2, complete sequence
S8.1	30	Escherichia coli strain PSUO2 plasmid pPSUO2, complete sequence
S8.1	30	Escherichia coli strain RM10466 plasmid pRM10466-1, complete sequence
S8.1	30	Escherichia coli strain RM9387 plasmid pO104_H7, complete sequence
S8.1	30	Escherichia coli strain S17-20 plasmid p1720-2
S8.1	30	Escherichia coli strain S30 plasmid A, complete sequence
S8.1	30	Escherichia coli strain S30 plasmid B, complete sequence
S8.1	30	Escherichia coli strain SaT040 plasmid pSaT040, complete sequence
S8.1	30	Escherichia coli strain SCEC020001 plasmid pOXA1_020001, complete sequence
S8.1	30	Escherichia coli strain SF-166 plasmid pSF-166-1, complete sequence
S8.1	30	Escherichia coli strain SF-468 plasmid pSF-468-2, complete sequence
S8.1	30	Escherichia coli strain STEC299 plasmid pSTEC299_1, complete sequence
S8.1	30	Escherichia coli strain TF_2007-10-2348-1 plasmid pTF2, complete sequence
S8.1	30	Escherichia coli strain UFU_EC98 plasmid pEc98_1, complete sequence
S8.1	30	Escherichia coli strain WCHEC000837 plasmid pCTXM15_000837, complete sequence
S8.1	30	Escherichia coli strain WCHEC005237 plasmid pRmtB1_005237, complete sequence
S8.1	30	Escherichia coli strain WCHEC005784 plasmid pCTXM15_005784, complete sequence
S8.1	30	Escherichia coli strain WCHEC025943 plasmid p2_025943, complete sequence
S8.1	30	Escherichia coli strain WCHEC035148 plasmid pQnrS1_035148, complete sequence
S8.1	30	Escherichia coli strain WCHEC050613 plasmid pI1_WCHEC050613, complete sequence
S8.1	30	Escherichia coli strain WCHEC96200 plasmid pOXA1_WCHEC96200, complete sequence
S8.1	30	Escherichia coli strain YDC107 plasmid pYDC107_184, complete sequence
S8.1	30	Escherichia coli strain ZH063 plasmid pZH063_1, complete sequence
S8.1	30	Escherichia coli strain ZH193 plasmid pZH193, complete sequence
S8.1	30	Escherichia coli UM146 plasmid pUM146, complete sequence
S8.1	30	Escherichia coli UMN026 plasmid p1ESCUM, complete sequence
S8.1	30	Escherichia coli UMNK88 plasmid pUMNK88_91, complete sequence
S8.1	30	Escherichia coli UMNK88 plasmid pUMNK88_K88, complete sequence
S8.1	30	Escherichia coli UTI89 plasmid pUTI89, complete sequence
S8.1	30	Escherichia coli VR50 plasmid pVR50B, complete sequence
S8.1	30	Escherichia coli W plasmid pRK1, complete sequence
S8.1	30	Escherichia marmotae strain HT073016 plasmid pEM76, complete sequence
S8.1	30	Klebsiella michiganensis strain E718 plasmid pKOX_NDM1, complete sequence
S8.1	30	Klebsiella michiganensis strain K516 plasmid pK516_KPC, complete sequence
S8.1	30	Klebsiella michiganensis strain K518 plasmid pK518_KPC, complete sequence
S8.1	30	Klebsiella oxytoca KONIH1 plasmid pKPC-727, complete sequence
S8.1	30	Klebsiella oxytoca plasmid pKO_JKo3_1 DNA, complete genome, strain: JKo3
S8.1	30	Klebsiella oxytoca plasmid pKO_JKo3_3 DNA, complete genome, strain: JKo3
S8.1	30	Klebsiella oxytoca strain AR_0147 plasmid unitig_2, complete sequence
S8.1	30	Klebsiella oxytoca strain AR380 plasmid unnamed1, complete sequence
S8.1	30	Klebsiella oxytoca strain CAV1374 plasmid pCAV1374-49, complete sequence
S8.1	30	Klebsiella oxytoca strain KONIH2 plasmid pKPC-55bf, complete sequence
S8.1	30	Klebsiella oxytoca strain KONIH4 plasmid pKPC-f607, complete sequence
S8.1	30	Klebsiella oxytoca strain KONIH5 plasmid pKOR-ab4d, complete sequence
S8.1	30	Klebsiella pneumoniae 30660NJST258_1 plasmid pNJST258N3, complete sequence
S8.1	30	Klebsiella pneumoniae 30684NJST258_2 plasmid pNJST258C3, complete sequence
S8.1	30	Klebsiella pneumoniae 500_1420 plasmid p500_1420-130.552kb, complete sequence
S8.1	30	Klebsiella pneumoniae 704SK6 plasmid p704SK6_3
S8.1	30	Klebsiella pneumoniae DMC1097 plasmid pDMC1097-218.836kb, complete sequence
S8.1	30	Klebsiella pneumoniae genome assembly MS6671.v1, plasmid : _Plasmid_B_Kpneumoniae_MS6671
S8.1	30	Klebsiella pneumoniae GSU10-3 plasmid pGSU10-3-2 DNA, complete genome
S8.1	30	Klebsiella pneumoniae isolate 207M1D0-sc-2013-04-03T11:21:06Z-1606409 genome assembly, plasmid: KPN207_p2
S8.1	30	Klebsiella pneumoniae isolate 23 plasmid unnamed2, complete sequence
S8.1	30	Klebsiella pneumoniae isolate blood sample 2 plasmid 2, complete sequence
S8.1	30	Klebsiella pneumoniae plasmid pK1HV, complete sequence
S8.1	30	Klebsiella pneumoniae plasmid pKDO1, complete sequence
S8.1	30	Klebsiella pneumoniae plasmid pKF3-94, complete sequence
S8.1	30	Klebsiella pneumoniae plasmid pKpQIL-IT, complete sequence
S8.1	30	Klebsiella pneumoniae plasmid pKpQIL-LS6, complete sequence
S8.1	30	Klebsiella pneumoniae plasmid pKpQIL-SC29, complete sequence
S8.1	30	Klebsiella pneumoniae plasmid pKpQIL, complete sequence
S8.1	30	Klebsiella pneumoniae strain 1050 plasmid pKp1050-2, complete sequence
S8.1	30	Klebsiella pneumoniae strain 628 plasmid p628-KPC, complete sequence
S8.1	30	Klebsiella pneumoniae strain AATZP plasmid pNDM-1fa, complete sequence
S8.1	30	Klebsiella pneumoniae strain AR_0047 plasmid tig00000002, complete sequence
S8.1	30	Klebsiella pneumoniae strain AR_0075 plasmid unnamed3, complete sequence
S8.1	30	Klebsiella pneumoniae strain AR_0076 plasmid unnamed2, complete sequence
S8.1	30	Klebsiella pneumoniae strain AR_0079 plasmid unnamed1, complete sequence
S8.1	30	Klebsiella pneumoniae strain AR_0087 plasmid unnamed2, complete sequence
S8.1	30	Klebsiella pneumoniae strain AR_0112 plasmid tig00000001, complete sequence
S8.1	30	Klebsiella pneumoniae strain AR_0113 plasmid unitig_2, complete sequence
S8.1	30	Klebsiella pneumoniae strain AR_0125 plasmid tig00000002_pilon, complete sequence
S8.1	30	Klebsiella pneumoniae strain AR_0126 plasmid tig00000001, complete sequence
S8.1	30	Klebsiella pneumoniae strain AR_0138 plasmid tig00000001, complete sequence
S8.1	30	Klebsiella pneumoniae strain AR_0139 plasmid tig00000003, complete sequence
S8.1	30	Klebsiella pneumoniae strain AR_0140 plasmid unnamed1, complete sequence
S8.1	30	Klebsiella pneumoniae strain AR_0141 plasmid unnamed2, complete sequence
S8.1	30	Klebsiella pneumoniae strain AR_0142 plasmid unnamed1, complete sequence
S8.1	30	Klebsiella pneumoniae strain AR_0145 plasmid tig00000217, complete sequence
S8.1	30	Klebsiella pneumoniae strain AR_0146 plasmid tig00001186, complete sequence
S8.1	30	Klebsiella pneumoniae strain AR_0152 plasmid tig00000200, complete sequence
S8.1	30	Klebsiella pneumoniae strain AR_0361 plasmid unnamed2, complete sequence
S8.1	30	Klebsiella pneumoniae strain AR_362 plasmid unnamed2, complete sequence
S8.1	30	Klebsiella pneumoniae strain AR438 plasmid unnamed4, complete sequence
S8.1	30	Klebsiella pneumoniae strain AUSMDU00008119 plasmid pAUSMDU8119-2, complete sequence
S8.1	30	Klebsiella pneumoniae strain BK26633 plasmid pKpQIL-234, complete sequence
S8.1	30	Klebsiella pneumoniae strain BK30799 plasmid pKpQIL-10, complete sequence
S8.1	30	Klebsiella pneumoniae strain blaNDM-1 plasmid plasmid2, complete sequence
S8.1	30	Klebsiella pneumoniae strain CAV1016 plasmid pCAV1016-90, complete sequence
S8.1	30	Klebsiella pneumoniae strain CAV1193 plasmid pCAV1193-258, complete sequence
S8.1	30	Klebsiella pneumoniae strain CAV1217 plasmid pCAV1217-71, complete sequence
S8.1	30	Klebsiella pneumoniae strain CAV1344 plasmid pCAV1344-250, complete sequence
S8.1	30	Klebsiella pneumoniae strain CAV1596 plasmid pKPC_CAV1596-97, complete sequence
S8.1	30	Klebsiella pneumoniae strain CCUG 70747 plasmid pKpn70747_2, complete sequence
S8.1	30	Klebsiella pneumoniae strain CFSAN054111 plasmid pGMI16-006_1, complete sequence
S8.1	30	Klebsiella pneumoniae strain CR14 plasmid pCR14_3, complete sequence
S8.1	30	Klebsiella pneumoniae strain CRKP-1215 plasmid pCRKP-1215_1, complete sequence
S8.1	30	Klebsiella pneumoniae strain CRKP-2297 plasmid pCRKP-2297_1, complete sequence
S8.1	30	Klebsiella pneumoniae strain DA33140 plasmid pDA33140-96, complete sequence
S8.1	30	Klebsiella pneumoniae strain DA48896 plasmid p48896_2, complete sequence
S8.1	30	Klebsiella pneumoniae strain DHQP1002001 plasmid p_IncFIB_DHQP1002001, complete sequence
S8.1	30	Klebsiella pneumoniae strain FDAARGOS_439 plasmid unnamed2, complete sequence
S8.1	30	Klebsiella pneumoniae strain FDAARGOS_440 plasmid unnamed2, complete sequence
S8.1	30	Klebsiella pneumoniae strain FDAARGOS_442 plasmid unnamed1, complete sequence
S8.1	30	Klebsiella pneumoniae strain FDAARGOS_445 plasmid unnamed map unlocalized
S8.1	30	Klebsiella pneumoniae strain FDAARGOS_446 plasmid unnamed1, complete sequence
S8.1	30	Klebsiella pneumoniae strain K66-45 plasmid pK66-45-3, complete sequence
S8.1	30	Klebsiella pneumoniae strain KP36 plasmid 1, complete sequence
S8.1	30	Klebsiella pneumoniae strain Kpn-1504 plasmid pKP1504-kpc, complete sequence
S8.1	30	Klebsiella pneumoniae strain Kpn-1780 plasmid pKP1780-kpc, complete sequence
S8.1	30	Klebsiella pneumoniae strain Kpn-1870 plasmid pKP1870-kpc, complete sequence
S8.1	30	Klebsiella pneumoniae strain Kpn-3913 plasmid pKP3913-kpc, complete sequence
S8.1	30	Klebsiella pneumoniae strain KPN1482 plasmid pKPN1482-2, complete sequence
S8.1	30	Klebsiella pneumoniae strain Kpn555 plasmid pKPN-7c3, complete sequence
S8.1	30	Klebsiella pneumoniae strain KPNIH36 plasmid pKpQIL-6e6, complete sequence
S8.1	30	Klebsiella pneumoniae strain KPNIH39 plasmid pKpQIL-9b8, complete sequence
S8.1	30	Klebsiella pneumoniae strain KPNIH48 plasmid pKPN-10f7, complete sequence
S8.1	30	Klebsiella pneumoniae strain KPNIH48 plasmid pKPN-8c6e, complete sequence
S8.1	30	Klebsiella pneumoniae strain KPNIH49 plasmid pKPN-9a0d, complete sequence
S8.1	30	Klebsiella pneumoniae strain KPNIH50 plasmid pKPC-0cc9, complete sequence
S8.1	30	Klebsiella pneumoniae strain KPNIH50 plasmid pKPN-c4ac, complete sequence
S8.1	30	Klebsiella pneumoniae strain KSB2_1B plasmid unnamed3, complete sequence
S8.1	30	Klebsiella pneumoniae strain KSB2_1B plasmid unnamed4, complete sequence
S8.1	30	Klebsiella pneumoniae strain L491 plasmid p3-L491
S8.1	30	Klebsiella pneumoniae strain N11-0042 plasmid pKp11-42, complete sequence
S8.1	30	Klebsiella pneumoniae strain NH25 plasmid pNH25.2, complete sequence
S8.1	30	Klebsiella pneumoniae strain NH54 plasmid pKPNH54.1, complete sequence
S8.1	30	Klebsiella pneumoniae strain NU-CRE047 plasmid pNU-CRE047_5, complete sequence
S8.1	30	Klebsiella pneumoniae strain NUHL30457 plasmid p1, complete sequence
S8.1	30	Klebsiella pneumoniae strain NUHL30457 plasmid p2, complete sequence
S8.1	30	Klebsiella pneumoniae strain PMK1 plasmid pPMK1-C, complete sequence
S8.1	30	Klebsiella pneumoniae strain QS17-0029 plasmid pMR0617ctx, complete sequence
S8.1	30	Klebsiella pneumoniae strain SCM96 plasmid pSCM96-1, complete sequence
S8.1	30	Klebsiella pneumoniae strain SKGH01 plasmid unnamed 2, complete sequence
S8.1	30	Klebsiella pneumoniae strain ST307PT01 plasmid pJYC01A, complete sequence
S8.1	30	Klebsiella pneumoniae strain ST307PT02 plasmid pJYC02A, complete sequence
S8.1	30	Klebsiella pneumoniae strain ST307PT03 plasmid pJYC03A, complete sequence
S8.1	30	Klebsiella pneumoniae strain ST307PT04 plasmid pJYC04A, complete sequence
S8.1	30	Klebsiella pneumoniae strain UCLAOXA232KP plasmid pUCLAOXA232-3, complete sequence
S8.1	30	Klebsiella pneumoniae strain UCLAOXA232KP plasmid pUCLAOXA232-3.X, complete sequence
S8.1	30	Klebsiella pneumoniae strain WCHKP095845 plasmid pMCR8_095845, complete sequence
S8.1	30	Klebsiella pneumoniae strain WCHKP13F2 plasmid pKPC2_095132, complete sequence
S8.1	30	Klebsiella pneumoniae strain WCHKP34 plasmid pQnrB_LL34, complete sequence
S8.1	30	Klebsiella pneumoniae subsp. pneumoniae KPNIH1 plasmid pKpQIL-6e6, complete sequence
S8.1	30	Klebsiella pneumoniae subsp. pneumoniae KPNIH10 plasmid pKpQIL-6e6, complete sequence
S8.1	30	Klebsiella pneumoniae subsp. pneumoniae KPNIH27 plasmid pKPN-262, complete sequence
S8.1	30	Klebsiella pneumoniae subsp. pneumoniae KPR0928 plasmid pKpQIL-531, complete sequence
S8.1	30	Klebsiella pneumoniae subsp. pneumoniae KPX plasmid pKPX-1 DNA, complete sequence
S8.1	30	Klebsiella pneumoniae subsp. pneumoniae MGH 78578 plasmid pKPN4, complete sequence
S8.1	30	Klebsiella pneumoniae subsp. pneumoniae strain 234-12 plasmid pKpn23412-362, complete sequence
S8.1	30	Klebsiella pneumoniae subsp. pneumoniae strain AUSMDU00008079 plasmid pAUSMDU8079-2, complete sequence
S8.1	30	Klebsiella pneumoniae subsp. pneumoniae strain BR21 plasmid pIncN, complete sequence
S8.1	30	Klebsiella pneumoniae subsp. pneumoniae strain BR7 plasmid unnamed1, complete sequence
S8.1	30	Klebsiella pneumoniae subsp. pneumoniae strain KC-Pl-HB1 plasmid pKC-Pl-HB1, complete sequence
S8.1	30	Klebsiella pneumoniae subsp. pneumoniae strain KPN_KPC_HUG_07 plasmid p2, complete sequence
S8.1	30	Klebsiella pneumoniae subsp. pneumoniae strain KPNIH30 plasmid pKpQIL-531, complete sequence
S8.1	30	Klebsiella pneumoniae subsp. pneumoniae strain KPNIH33 plasmid pNJST258N3-62b, complete sequence
S8.1	30	Klebsiella pneumoniae subsp. pneumoniae strain NUHL24835 plasmid unnamed1, complete sequence
S8.1	30	Klebsiella pneumoniae subsp. pneumoniae strain SC-7 plasmid pSC7-vir, complete sequence
S8.1	30	Klebsiella pneumoniae subsp. pneumoniae strain SCKP020079 plasmid pVir_020079, complete sequence
S8.1	30	Klebsiella pneumoniae subsp. pneumoniae strain ST101:960186733 plasmid p19-10_02, complete sequence
S8.1	30	Klebsiella pneumoniae UHKPC07 plasmid pUHKPC07-113.639kb, complete sequence
S8.1	30	Klebsiella pneumoniae UHKPC33 plasmid pUHKPC33-113.638kb, complete sequence
S8.1	30	Klebsiella quasipneumoniae strain L22 plasmid pL22-1, complete sequence
S8.1	30	Klebsiella quasipneumoniae strain L22 plasmid pL22-5, complete sequence
S8.1	30	Klebsiella variicola strain WCHKP19 plasmid pCTXM15_020019, complete sequence
S8.1	30	Pantoea sp. At-9b plasmid pPAT9B02, complete sequence
S8.1	30	Pantoea sp. At-9b plasmid pPAT9B05, complete sequence
S8.1	30	Raoultella ornithinolytica strain FDAARGOS_431 plasmid unnamed2, complete sequence
S8.1	30	Raoultella ornithinolytica strain Ro24724 plasmid pRo24724, complete sequence
S8.1	30	Raoultella planticola strain FDAARGOS_429 plasmid unnamed map unlocalized
S8.1	30	Raoultella planticola strain FDAARGOS_430 plasmid unnamed map unlocalized
S8.1	30	Raoultella planticola strain FDAARGOS_64 plasmid unnamed1, complete sequence
S8.1	30	Salmonella enterica plasmid pNF1358, complete sequence
S8.1	30	Salmonella enterica strain FDAARGOS_312 plasmid unnamed4, complete sequence
S8.1	30	Salmonella enterica strain SA20025921 plasmid pSA20025921.2
S8.1	30	Salmonella enterica strain SA20041606 plasmid pSA20041606.1, complete sequence
S8.1	30	Salmonella enterica strain SA20043041 plasmid pSA20043041.1, complete sequence
S8.1	30	Salmonella enterica strain SA20051401 plasmid pSA20051401.1, complete sequence
S8.1	30	Salmonella enterica strain SA20051401 plasmid pSA20051401.2, complete sequence
S8.1	30	Salmonella enterica strain SA20075157 plasmid pSA20075157.1, complete sequence
S8.1	30	Salmonella enterica strain SA20083530 plasmid pSA20083530.1, complete sequence
S8.1	30	Salmonella enterica strain SA20101045 plasmid pSA20101045.1, complete sequence
S8.1	30	Salmonella enterica subsp. enterica serovar Anatum str. USDA-ARS-USMARC-1727 plasmid pSAN1-1727, complete sequence
S8.1	30	Salmonella enterica subsp. enterica serovar Cerro str. CFSAN001588 plasmid pCFSAN001588_002, complete sequence
S8.1	30	Salmonella enterica subsp. enterica serovar Dublin strain CVM 22429 plasmid p22429, complete sequence
S8.1	30	Salmonella enterica subsp. enterica serovar Dublin strain CVM 22453 plasmid p22453_1, complete sequence
S8.1	30	Salmonella enterica subsp. enterica serovar Enteritidis strain S140094 plasmid pS1400_89, complete sequence
S8.1	30	Salmonella enterica subsp. enterica serovar Fresno strain USMARC-69835 plasmid pSFR1-USMARC-69835, complete sequence
S8.1	30	Salmonella enterica subsp. enterica serovar Heidelberg plasmid pSH146_87, complete sequence
S8.1	30	Salmonella enterica subsp. enterica serovar Heidelberg str. SL476 plasmid pSL476_91, complete sequence
S8.1	30	Salmonella enterica subsp. enterica serovar Heidelberg strain 11-004736-1-7 plasmid p11-004736-1-7_99, complete sequence
S8.1	30	Salmonella enterica subsp. enterica serovar Heidelberg strain 12-4374 plasmid p12-4374_62, complete sequence
S8.1	30	Salmonella enterica subsp. enterica serovar Heidelberg strain 12-4374 plasmid p12-4374_96, complete sequence
S8.1	30	Salmonella enterica subsp. enterica serovar Heidelberg strain AMR588-04-00318 plasmid pAMR588-04-00318_99, complete sequence
S8.1	30	Salmonella enterica subsp. enterica serovar Heidelberg strain AMR588-04-00320 plasmid pAMR588-04-00320_99, complete sequence
S8.1	30	Salmonella enterica subsp. enterica serovar Heidelberg strain CE-R2-11-0435 plasmid pCE-R2-11-0435_92, complete sequence
S8.1	30	Salmonella enterica subsp. enterica serovar Heidelberg strain N13-01290 plasmid pN13-01290_98, complete sequence
S8.1	30	Salmonella enterica subsp. enterica serovar Heidelberg strain SA01AB09084001 plasmid pSA01AB09084001_92, complete sequence
S8.1	30	Salmonella enterica subsp. enterica serovar Heidelberg strain SA02DT09004001 plasmid pSA02DT09004001_101, complete sequence
S8.1	30	Salmonella enterica subsp. enterica serovar Heidelberg strain SA02DT10168701 plasmid pSA02DT10168701_99, complete sequence
S8.1	30	Salmonella enterica subsp. enterica serovar Infantis strain CVM44454 plasmid pCVM44454, complete sequence
S8.1	30	Salmonella enterica subsp. enterica serovar Infantis strain FSIS1502169 plasmid pFSIS1502169, complete sequence
S8.1	30	Salmonella enterica subsp. enterica serovar Infantis strain FSIS1502916 plasmid pFSIS1502916, complete sequence
S8.1	30	Salmonella enterica subsp. enterica serovar Infantis strain N55391 plasmid pN55391, complete sequence
S8.1	30	Salmonella enterica subsp. enterica serovar Kentucky plasmid pCS0010A_95, complete sequence
S8.1	30	Salmonella enterica subsp. enterica serovar Kentucky str. CVM29188 plasmid pCVM29188_101, complete sequence
S8.1	30	Salmonella enterica subsp. enterica serovar Macclesfield str. S-1643 plasmid unnamed1, complete sequence
S8.1	30	Salmonella enterica subsp. enterica serovar Milwaukee str. SA19950795 plasmid pIncFII.1, complete sequence
S8.1	30	Salmonella enterica subsp. enterica serovar Milwaukee str. SA19950795 plasmid pIncFII.2, complete sequence
S8.1	30	Salmonella enterica subsp. enterica serovar Newport str. CVM 22462 plasmid pCVM22462, complete sequence
S8.1	30	Salmonella enterica subsp. enterica serovar Saintpaul strain CFSAN004173 plasmid pCFSAN004173, complete sequence
S8.1	30	Salmonella enterica subsp. enterica serovar Saintpaul strain CFSAN004174 plasmid pCFSAN004174, complete sequence
S8.1	30	Salmonella enterica subsp. enterica serovar Saintpaul strain CFSAN004175 plasmid pCFSAN004175, complete sequence
S8.1	30	Salmonella enterica subsp. enterica serovar Typhimurium plasmid pSTM2, complete sequence
S8.1	30	Salmonella enterica subsp. enterica serovar Typhimurium plasmid pSTM7, complete sequence
S8.1	30	Salmonella enterica subsp. enterica serovar Typhimurium plasmid pSTM709 DNA, complete genome
S8.1	30	Salmonella enterica subsp. enterica serovar Typhimurium plasmid R64, complete sequence
S8.1	30	Salmonella enterica subsp. enterica serovar Typhimurium str. CDC 2010K-1587 plasmid pSTY1-2010K-1587, complete sequence
S8.1	30	Salmonella enterica subsp. enterica serovar Typhimurium str. CDC 2010K-1587 strain USDA-ARS-USMARC-1908 plasmid pSTY2-2010K-1587, complete sequence
S8.1	30	Salmonella enterica subsp. enterica serovar Typhimurium str. U288 plasmid pSTU288-1, complete sequence
S8.1	30	Salmonella enterica subsp. enterica serovar Typhimurium str. USDA-ARS-USMARC-1898 plasmid pSTY1-1898, complete sequence
S8.1	30	Salmonella enterica subsp. enterica serovar Typhimurium strain 13-931 plasmid p931IncI1, complete sequence
S8.1	30	Salmonella enterica subsp. enterica serovar Typhimurium strain 33676 plasmid p33673_IncF, complete sequence
S8.1	30	Salmonella enterica subsp. enterica serovar Typhimurium strain 9134 plasmid p9134, complete sequence
S8.1	30	Salmonella enterica subsp. enterica serovar Typhimurium strain 9134 plasmid p9134dAT, complete sequence
S8.1	30	Salmonella enterica subsp. enterica serovar Typhimurium strain 9134 plasmid p9134dT, complete sequence
S8.1	30	Salmonella enterica subsp. enterica serovar Weltevreden genome assembly 99_3134, plasmid : 2
S8.1	30	Salmonella enterica subsp. enterica strain 08-00436 plasmid pSE08-00436-2, complete sequence
S8.1	30	Salmonella enterica subsp. enterica strain BAA-1672 plasmid pSalSendai, complete sequence
S8.1	30	Salmonella enterica subsp. enterica strain SA20064858 plasmid pSA20064858.1, complete sequence
S8.1	30	Salmonella enterica subsp. enterica strain SA20113174 plasmid pSA20113174.1, complete sequence
S8.1	30	Salmonella enterica subsp. enterica strain SA20120345 plasmid pSA20120345.1, complete sequence
S8.1	30	Salmonella enterica subsp. enterica strain SA20141895 plasmid pSA20141895.1, complete sequence
S8.1	30	Serratia fonticola strain GS2 plasmid pSF002, complete sequence
S8.1	30	Serratia marcescens strain SGAir0764 plasmid unnamed_1
S8.1	30	Shigella sonnei plasmid P9 DNA, complete sequence
S8.2	8	Paracoccus zhejiangensis strain J6 plasmid pPZ01, complete sequence
S8.2	9	Escherichia coli strain H15 plasmid A, complete genome
S8.2	9	Escherichia phage HK639, complete genome
S8.2	9	Salmonella enterica subsp. enterica serovar Senftenberg strain 775W plasmid pSSE-ATCC-43845, complete sequence
S8.2	10	Citrobacter freundii strain AR_0116 plasmid unnamed3, complete sequence
S8.2	10	Citrobacter freundii strain B38 plasmid pOZ172, complete sequence
S8.2	10	Enterobacter asburiae strain CAV1043 plasmid pCAV1043-51, complete sequence
S8.2	10	Enterobacter cloacae complex 'Hoffmann cluster IV' strain DSM 16690 plasmid pDSMZ16690, complete sequence
S8.2	10	Enterobacter cloacae complex bacterium isolate C45 genome assembly, plasmid: pC45-p3
S8.2	10	Enterobacter kobei strain WCHEK045523 plasmid p1_045523, complete sequence
S8.2	10	Escherichia albertii strain 05-3106 plasmid unnamed1, complete sequence
S8.2	10	Escherichia albertii strain 05-3106 plasmid unnamed2, complete sequence
S8.2	10	Escherichia albertii strain 2012EL-1823B plasmid unnamed2, complete sequence
S8.2	10	Escherichia albertii strain 2014C-4356 plasmid unnamed2, complete sequence
S8.2	10	Escherichia albertii strain 2014C-4356 plasmid unnamed3, complete sequence
S8.2	10	Escherichia albertii strain 2014C-4356 plasmid unnamed5, complete sequence
S8.2	10	Escherichia coli 0127:H6 E234869 plasmid pMAR2, strain E234869
S8.2	10	Escherichia coli 042 plasmid pAA complete sequence
S8.2	10	Escherichia coli 1303 plasmid p1303_109, complete sequence
S8.2	10	Escherichia coli 53638 plasmid p53638_226, complete sequence
S8.2	10	Escherichia coli A2363 plasmid pAPEC-O2-ColV, complete sequence
S8.2	10	Escherichia coli A2363 plasmid pAPEC-O2-R, complete sequence
S8.2	10	Escherichia coli ACN001 plasmid pACN001-F, complete sequence
S8.2	10	Escherichia coli APEC O1 plasmid pAPEC-O1-ColBM, complete sequence
S8.2	10	Escherichia coli B171 plasmid pB171 DNA, complete sequence
S8.2	10	Escherichia coli B171 plasmid pB171_69, complete sequence
S8.2	10	Escherichia coli B171 plasmid pB171_90, complete sequence
S8.2	10	Escherichia coli chi7122 plasmid pAPEC-1, complete sequence
S8.2	10	Escherichia coli DSM 30083 = JCM 1649 = ATCC 11775 plasmid unnamed, complete sequence
S8.2	10	Escherichia coli E24377A plasmid pETEC_35, complete sequence
S8.2	10	Escherichia coli E24377A plasmid pETEC_73, complete sequence
S8.2	10	Escherichia coli E24377A plasmid pETEC_74, complete sequence
S8.2	10	Escherichia coli E24377A plasmid pETEC_80, complete sequence
S8.2	10	Escherichia coli ED1a plasmid pECOED, complete sequence
S8.2	10	Escherichia coli ETEC 139275 plasmid p1081, complete sequence
S8.2	10	Escherichia coli ETEC 139275 plasmid p746, complete sequence
S8.2	10	Escherichia coli ETEC H10407 p666 plasmid
S8.2	10	Escherichia coli ETEC H10407 p948 plasmid
S8.2	10	Escherichia coli ETEC H10407 plasmid pEntH10407, complete sequence
S8.2	10	Escherichia coli F18+ plasmid pTC1, complete sequence
S8.2	10	Escherichia coli FAP1 plasmid unnamed 1, complete sequence
S8.2	10	Escherichia coli FAP1 plasmid unnamed 2 sequence
S8.2	10	Escherichia coli HUSEC2011 plasmid pHUSEC2011-2 complete sequence
S8.2	10	Escherichia coli isolate 07-4299 plasmid unnamed
S8.2	10	Escherichia coli KO11 plasmid pEKO1101, complete genome
S8.2	10	Escherichia coli N40607 plasmid pTC_N40607 sequence
S8.2	10	Escherichia coli NCCP15648 plasmid p15648-2, complete sequence
S8.2	10	Escherichia coli NCCP15648 plasmid p15648-3, complete sequence
S8.2	10	Escherichia coli O104:H4 str. 2009EL-2050 plasmid pAA-09EL50, complete sequence
S8.2	10	Escherichia coli O104:H4 str. 2009EL-2071 plasmid pAA-09EL71, complete sequence
S8.2	10	Escherichia coli O104:H4 str. 2011C-3493 plasmid pAA-EA11, complete sequence
S8.2	10	Escherichia coli O104:H4 str. C227-11 plasmid, complete sequence
S8.2	10	Escherichia coli O104:H4 strain FDAARGOS_348 plasmid unnamed2, complete sequence
S8.2	10	Escherichia coli O104:H4 strain FDAARGOS_349 plasmid unnamed2, complete sequence
S8.2	10	Escherichia coli O104:H4 strain LB226692 plasmid unnamed2, complete sequence
S8.2	10	Escherichia coli O111 str. RM9322 plasmid pRM9322-1, complete sequence
S8.2	10	Escherichia coli O111:H- str. 11128 plasmid pO111_3 DNA, complete sequence
S8.2	10	Escherichia coli O114:H49 strain 90-9280 plasmid unnamed2, complete sequence
S8.2	10	Escherichia coli O128:H27 strain 90-9281 plasmid unnamed, complete sequence
S8.2	10	Escherichia coli O15:H11 strain 90-9272 plasmid unnamed
S8.2	10	Escherichia coli O169:H41 strain 2014EL-1345-2 plasmid unnamed2
S8.2	10	Escherichia coli O169:H41 strain 2014EL-1345-2 plasmid unnamed3
S8.2	10	Escherichia coli O169:H41 strain 2014EL-1345-2 plasmid unnamed4, complete sequence
S8.2	10	Escherichia coli O169:H41 strain F6326-C1 plasmid unnamed2, complete sequence
S8.2	10	Escherichia coli O178:H19 strain 2012C-4431 plasmid unnamed2, complete sequence
S8.2	10	Escherichia coli O25:H16 strain F5505-C1 plasmid unnamed1, complete sequence
S8.2	10	Escherichia coli O25:H16 strain F5505-C1 plasmid unnamed2, complete sequence
S8.2	10	Escherichia coli O25:NM strain 2014EL-1343-2 plasmid unnamed1
S8.2	10	Escherichia coli O25:NM strain 2014EL-1343-2 plasmid unnamed2
S8.2	10	Escherichia coli O25:NM strain 2014EL-1343-2 plasmid unnamed3, complete sequence
S8.2	10	Escherichia coli O26:H11 str. 11368 plasmid pO26_2 DNA, complete sequence
S8.2	10	Escherichia coli O27:H7 strain B4103-1 plasmid unnamed3, complete sequence
S8.2	10	Escherichia coli O43 str. RM10042 plasmid pRM10042-1, complete sequence
S8.2	10	Escherichia coli O43 str. RM10042 plasmid pRM10042-2, complete sequence
S8.2	10	Escherichia coli O6:H16 strain 2011EL-1370-2 plasmid unnamed1, complete sequence
S8.2	10	Escherichia coli O6:H16 strain 2011EL-1370-2 plasmid unnamed2, complete sequence
S8.2	10	Escherichia coli O6:H16 strain 2014EL-1346-6 plasmid unnamed1
S8.2	10	Escherichia coli O6:H16 strain 2014EL-1346-6 plasmid unnamed5, complete sequence
S8.2	10	Escherichia coli O6:H16 strain M9682-C1 plasmid unnamed2, complete sequence
S8.2	10	Escherichia coli O7:K1 str. CE10 plasmid pCE10A, complete sequence
S8.2	10	Escherichia coli O91 str. RM7190 plasmid pRM7190-2, complete sequence
S8.2	10	Escherichia coli PCN061 plasmid PCN061p5, complete sequence
S8.2	10	Escherichia coli plasmid NR1, complete sequence
S8.2	10	Escherichia coli plasmid p417H-90, complete sequence
S8.2	10	Escherichia coli plasmid pC23-89, complete sequence
S8.2	10	Escherichia coli plasmid pC49-108, complete sequence
S8.2	10	Escherichia coli plasmid pC59-112, complete sequence
S8.2	10	Escherichia coli plasmid pC59-153, complete sequence
S8.2	10	Escherichia coli plasmid pC60-108, complete sequence
S8.2	10	Escherichia coli plasmid pChi7122-2, complete sequence
S8.2	10	Escherichia coli plasmid pCoo, complete sequence
S8.2	10	Escherichia coli plasmid pCss165Kan DNA, complete genome, strain: 4266 delta cssB::Km
S8.2	10	Escherichia coli plasmid pCT, complete sequence
S8.2	10	Escherichia coli plasmid pEC_B24, complete sequence
S8.2	10	Escherichia coli plasmid pEC14_114, complete sequence
S8.2	10	Escherichia coli plasmid pEK204, complete sequence
S8.2	10	Escherichia coli plasmid pH2291-112, complete sequence
S8.2	10	Escherichia coli plasmid pH2332-107, complete sequence
S8.2	10	Escherichia coli plasmid pJIE512b, complete sequence
S8.2	10	Escherichia coli plasmid pL2-87, complete sequence
S8.2	10	Escherichia coli plasmid pMAR7, complete sequence
S8.2	10	Escherichia coli plasmid pMRY16-002_3 DNA, complete genome, strain: 20Ec-P-124
S8.2	10	Escherichia coli plasmid pND11_107, complete sequence
S8.2	10	Escherichia coli plasmid pO111-CRL-115, complete sequence
S8.2	10	Escherichia coli plasmid pO26-CRL-125, complete sequence
S8.2	10	Escherichia coli plasmid pO26-L, complete sequence
S8.2	10	Escherichia coli plasmid pO86A1, complete sequence
S8.2	10	Escherichia coli plasmid pPWD4_103, complete sequence
S8.2	10	Escherichia coli plasmid pVM01, complete sequence
S8.2	10	Escherichia coli SE11 plasmid pSE11-1 DNA, complete sequence
S8.2	10	Escherichia coli SE11 plasmid pSE11-2 DNA, complete sequence
S8.2	10	Escherichia coli SE15 plasmid pECSF1 DNA, complete genome
S8.2	10	Escherichia coli str. S88 plasmid pECOS88, complete genome
S8.2	10	Escherichia coli strain 00-3076 plasmid unnamed, complete sequence
S8.2	10	Escherichia coli strain 00-3279 plasmid unnamed1, complete sequence
S8.2	10	Escherichia coli strain 00-3279 plasmid unnamed2, complete sequence
S8.2	10	Escherichia coli strain 00-3279 plasmid unnamed3, complete sequence
S8.2	10	Escherichia coli strain 05-3629 plasmid unnamed1, complete sequence
S8.2	10	Escherichia coli strain 06-00048 plasmid pCFSAN004178P_02, complete sequence
S8.2	10	Escherichia coli strain 08-00022 plasmid pCFSAN004179G, complete sequence
S8.2	10	Escherichia coli strain 09-00049 plasmid pCFSAN004180G, complete sequence
S8.2	10	Escherichia coli strain 1190 plasmid p86, complete sequence
S8.2	10	Escherichia coli strain 1223 plasmid p147, complete sequence
S8.2	10	Escherichia coli strain 1428 plasmid p111, complete sequence
S8.2	10	Escherichia coli strain 144 plasmid 134q, complete sequence
S8.2	10	Escherichia coli strain 14EC001 plasmid p14EC001c, complete sequence
S8.2	10	Escherichia coli strain 14EC017 plasmid p14EC017c, complete sequence
S8.2	10	Escherichia coli strain 14EC029 plasmid p14EC029c, complete sequence
S8.2	10	Escherichia coli strain 14EC029 plasmid p14EC029d, complete sequence
S8.2	10	Escherichia coli strain 14EC029 plasmid p14EC029e, complete sequence
S8.2	10	Escherichia coli strain 14EC033 plasmid p14EC033c, complete sequence
S8.2	10	Escherichia coli strain 14EC033 plasmid p14EC033d, complete sequence
S8.2	10	Escherichia coli strain 14EC033 plasmid p14EC033e, complete sequence
S8.2	10	Escherichia coli strain 14EC033 plasmid p14EC033g, complete sequence
S8.2	10	Escherichia coli strain 1943 plasmid p85, complete sequence
S8.2	10	Escherichia coli strain 2009C-3133 plasmid unnamed1, complete sequence
S8.2	10	Escherichia coli strain 2009C-3133 plasmid unnamed2, complete sequence
S8.2	10	Escherichia coli strain 2009C-3133 plasmid unnamed3, complete sequence
S8.2	10	Escherichia coli strain 2011C-4315 plasmid unnamed2, complete sequence
S8.2	10	Escherichia coli strain 2012C-4221 plasmid unnamed1, complete sequence
S8.2	10	Escherichia coli strain 2012C-4221 plasmid unnamed2, complete sequence
S8.2	10	Escherichia coli strain 2013C-3033 plasmid unnamed, complete sequence
S8.2	10	Escherichia coli strain 2013C-3250 plasmid unnamed3
S8.2	10	Escherichia coli strain 2013C-3277 plasmid unnamed1
S8.2	10	Escherichia coli strain 2013C-3277 plasmid unnamed3
S8.2	10	Escherichia coli strain 2013C-3304 plasmid unnamed3, complete sequence
S8.2	10	Escherichia coli strain 2013C-3342 plasmid unnamed, complete sequence
S8.2	10	Escherichia coli strain 2013C-3513 plasmid unnamed1
S8.2	10	Escherichia coli strain 2013C-4081 plasmid unnamed3, complete sequence
S8.2	10	Escherichia coli strain 2013C-4248 plasmid unnamed1, complete sequence
S8.2	10	Escherichia coli strain 2013C-4248 plasmid unnamed3, complete sequence
S8.2	10	Escherichia coli strain 2013C-4248 plasmid unnamed5
S8.2	10	Escherichia coli strain 2013C-4282 plasmid unnamed1
S8.2	10	Escherichia coli strain 2013C-4830 plasmid unnamed2, complete sequence
S8.2	10	Escherichia coli strain 2013C-4991 plasmid unnamed1
S8.2	10	Escherichia coli strain 2014C-3307 plasmid unnamed2
S8.2	10	Escherichia coli strain 2014C-3550 plasmid unnamed1, complete sequence
S8.2	10	Escherichia coli strain 2014C-3716 plasmid unnamed1
S8.2	10	Escherichia coli strain 2014C-3741 plasmid unnamed1
S8.2	10	Escherichia coli strain 2014C-3741 plasmid unnamed2
S8.2	10	Escherichia coli strain 2014C-4135 plasmid unnamed, complete sequence
S8.2	10	Escherichia coli strain 2015C-3121 plasmid unnamed
S8.2	10	Escherichia coli strain 2015C-4136CT1 plasmid unnamed, complete sequence
S8.2	10	Escherichia coli strain 2015C-4498 plasmid unnamed, complete sequence
S8.2	10	Escherichia coli strain 2016C-3936C1 plasmid unnamed4 sequence
S8.2	10	Escherichia coli strain 2016C-3936C1 plasmid unnamed5 sequence
S8.2	10	Escherichia coli strain 266917_2 plasmid p266917_2_03, complete sequence
S8.2	10	Escherichia coli strain 268-78-1 plasmid unnamed map unlocalized
S8.2	10	Escherichia coli strain 317 plasmid p100, complete sequence
S8.2	10	Escherichia coli strain 51008369SK1 plasmid p51008369SK1_B, complete sequence
S8.2	10	Escherichia coli strain 746 plasmid p62, complete sequence
S8.2	10	Escherichia coli strain 746 plasmid p72, complete sequence
S8.2	10	Escherichia coli strain 88-3493 plasmid unnamed, complete sequence
S8.2	10	Escherichia coli strain 89-3506 isolate 89-3506 plasmid unnamed1
S8.2	10	Escherichia coli strain 89-3506 isolate 89-3506 plasmid unnamed2
S8.2	10	Escherichia coli strain 90-9269 plasmid unnamed1, complete sequence
S8.2	10	Escherichia coli strain 90-9269 plasmid unnamed4
S8.2	10	Escherichia coli strain 90-9276 plasmid unnamed1
S8.2	10	Escherichia coli strain 95JB1 plasmid p95JB1B, complete sequence
S8.2	10	Escherichia coli strain 95NR1 plasmid p95NR1B, complete sequence
S8.2	10	Escherichia coli strain 97-3250 plasmid unnamed1, complete sequence
S8.2	10	Escherichia coli strain 99-3165 plasmid unnamed1
S8.2	10	Escherichia coli strain 99-3165 plasmid unnamed2, complete sequence
S8.2	10	Escherichia coli strain 99-3165 plasmid unnamed3, complete sequence
S8.2	10	Escherichia coli strain AHC4 plasmid pHNAH4-1, complete sequence
S8.2	10	Escherichia coli strain AMSCJX02 plasmid pAMSC2, complete sequence
S8.2	10	Escherichia coli strain AMSCJX02 plasmid pAMSC6, complete sequence
S8.2	10	Escherichia coli strain APEC O2-211 plasmid pAPEC-O2-211A-ColV, complete sequence
S8.2	10	Escherichia coli strain AR_0006 plasmid tig00000311, complete sequence
S8.2	10	Escherichia coli strain AR_0011 plasmid tig00013784_pilon, complete sequence
S8.2	10	Escherichia coli strain AR_0013 plasmid unnamed, complete sequence
S8.2	10	Escherichia coli strain AR_0015 plasmid unitig_2_pilon, complete sequence
S8.2	10	Escherichia coli strain AR_0017 plasmid unitig_1_pilon, complete sequence
S8.2	10	Escherichia coli strain AR_0019 plasmid tig00000138_pilon, complete sequence
S8.2	10	Escherichia coli strain AR_0055 plasmid unitig_4, complete sequence
S8.2	10	Escherichia coli strain AR_0067 plasmid unnamed1, complete sequence
S8.2	10	Escherichia coli strain AR_0067 plasmid unnamed3, complete sequence
S8.2	10	Escherichia coli strain AR_0067 plasmid unnamed4, complete sequence
S8.2	10	Escherichia coli strain AR_0069 plasmid unitig_3, complete sequence
S8.2	10	Escherichia coli strain AR_0077 plasmid tig00000042_pilon, complete sequence
S8.2	10	Escherichia coli strain AR_0081 plasmid unnamed1, complete sequence
S8.2	10	Escherichia coli strain AR_0081 plasmid unnamed3, complete sequence
S8.2	10	Escherichia coli strain AR_0085 plasmid unnamed1, complete sequence
S8.2	10	Escherichia coli strain AR_0086 plasmid unnamed1, complete sequence
S8.2	10	Escherichia coli strain AR_0089 plasmid unnamed1, complete sequence
S8.2	10	Escherichia coli strain AR_0089 plasmid unnamed2, complete sequence
S8.2	10	Escherichia coli strain AR_0104 plasmid unitig_5, complete sequence
S8.2	10	Escherichia coli strain AR_0114 plasmid unitig_1, complete sequence
S8.2	10	Escherichia coli strain AR_0137 plasmid tig00001287_pilon, complete sequence
S8.2	10	Escherichia coli strain AR_0149 plasmid tig00000220, complete sequence
S8.2	10	Escherichia coli strain AR_0162 plasmid tig00003056, complete sequence
S8.2	10	Escherichia coli strain AR_0369 plasmid unnamed3
S8.2	10	Escherichia coli strain AR_0374 plasmid unnamed2
S8.2	10	Escherichia coli strain AR435 plasmid unnamed6
S8.2	10	Escherichia coli strain AR436 plasmid unnamed2
S8.2	10	Escherichia coli strain AR437 plasmid unnamed2, complete sequence
S8.2	10	Escherichia coli strain ATCC 43886 plasmid unnamed2, complete sequence
S8.2	10	Escherichia coli strain ATCC 43896 plasmid unnamed2
S8.2	10	Escherichia coli strain B3804 plasmid pIFM3804, complete sequence
S8.2	10	Escherichia coli strain BE2-5 plasmid p2_BE2-5, complete sequence
S8.2	10	Escherichia coli strain BH100 plasmid pBH100-1, complete sequence
S8.2	10	Escherichia coli strain C3 plasmid A, complete sequence
S8.2	10	Escherichia coli strain C5 plasmid A, complete genome
S8.2	10	Escherichia coli strain C5 plasmid B, complete genome
S8.2	10	Escherichia coli strain C7 plasmid A, complete sequence
S8.2	10	Escherichia coli strain C8 plasmid A, complete genome
S8.2	10	Escherichia coli strain CFSAN004176 plasmid pCFSAN004176G_02, complete sequence
S8.2	10	Escherichia coli strain CFSAN004176 plasmid pCFSAN004176P_01, complete sequence
S8.2	10	Escherichia coli strain CFSAN018748 plasmid pGMI14-004_1, complete sequence
S8.2	10	Escherichia coli strain CFSAN018748 plasmid pGMI14-004_2, complete sequence
S8.2	10	Escherichia coli strain CFSAN029787 plasmid pCFSAN029787_02, complete sequence
S8.2	10	Escherichia coli strain CFSAN061770 plasmid pEGY2, complete sequence
S8.2	10	Escherichia coli strain CFSAN064035 plasmid pGMI17-003_3, complete sequence
S8.2	10	Escherichia coli strain CFSAN064036 plasmid pGMI17-004_1, complete sequence
S8.2	10	Escherichia coli strain CHL5009T plasmid pCHL5009T-102k-mcr3, complete sequence
S8.2	10	Escherichia coli strain CHL5009T plasmid pCHL5009T-94k, complete sequence
S8.2	10	Escherichia coli strain CI5 plasmid, complete sequence
S8.2	10	Escherichia coli strain CP53 plasmid pCP53-92k, complete sequence
S8.2	10	Escherichia coli strain cq9 plasmid unnamed2, complete sequence
S8.2	10	Escherichia coli strain cq9 plasmid unnamed4, complete sequence
S8.2	10	Escherichia coli strain CRE1493 plasmid p1493-3, complete sequence
S8.2	10	Escherichia coli strain CREC-591 plasmid pCREC-591_1, complete sequence
S8.2	10	Escherichia coli strain CV839-06 plasmid pCV839-06-p1, complete sequence
S8.2	10	Escherichia coli strain CV839-15 plasmid pCV839-15-p2, complete sequence
S8.2	10	Escherichia coli strain D10 plasmid A, complete genome
S8.2	10	Escherichia coli strain DA33135 plasmid pDA33135-70, complete sequence
S8.2	10	Escherichia coli strain E17.16 plasmid pE17.16, complete sequence
S8.2	10	Escherichia coli strain E308 plasmid pLKSZ01, complete sequence
S8.2	10	Escherichia coli strain E308 plasmid pLKSZ02, complete sequence
S8.2	10	Escherichia coli strain E308 plasmid pLKSZ04, complete sequence
S8.2	10	Escherichia coli strain E706 plasmid pLKJULY7989, complete sequence
S8.2	10	Escherichia coli strain ECCHD184 plasmid pTB211, complete sequence
S8.2	10	Escherichia coli strain ECCWS199 plasmid pTB222, complete sequence
S8.2	10	Escherichia coli strain Eco889 plasmid pECO-93a, complete sequence
S8.2	10	Escherichia coli strain Eco889 plasmid pECO-fce, complete sequence
S8.2	10	Escherichia coli strain Ecol_224 plasmid pEC224_2, complete sequence
S8.2	10	Escherichia coli strain Ecol_244 plasmid pEC244_2, complete sequence
S8.2	10	Escherichia coli strain Ecol_316 plasmid pEC316_2, complete sequence
S8.2	10	Escherichia coli strain Ecol_316 plasmid pEC316_3, complete sequence
S8.2	10	Escherichia coli strain Ecol_422 plasmid pEC422_4, complete sequence
S8.2	10	Escherichia coli strain Ecol_545 plasmid pEC545_1, complete sequence
S8.2	10	Escherichia coli strain Ecol_732 plasmid pEC732_3, complete sequence
S8.2	10	Escherichia coli strain Ecol_867 plasmid pEC867_1, complete sequence
S8.2	10	Escherichia coli strain Ecol_AZ147 plasmid pECAZ147_1, complete sequence
S8.2	10	Escherichia coli strain Ecol_AZ147 plasmid pECAZ147_2, complete sequence
S8.2	10	Escherichia coli strain Ecol_AZ147 plasmid pECAZ147_KPC, complete sequence
S8.2	10	Escherichia coli strain Ecol_AZ153 plasmid pECAZ153_2, complete sequence
S8.2	10	Escherichia coli strain Ecol_AZ153 plasmid pECAZ153_KPC, complete sequence
S8.2	10	Escherichia coli strain Ecol_AZ155 plasmid pECAZ155_KPC, complete sequence
S8.2	10	Escherichia coli strain Ecol_AZ159 plasmid pECAZ159_1, complete sequence
S8.2	10	Escherichia coli strain Ecol_AZ161 plasmid pECAZ161_1, complete sequence
S8.2	10	Escherichia coli strain Ecol_AZ161 plasmid pECAZ161_3, complete sequence
S8.2	10	Escherichia coli strain Ecol_AZ162 plasmid pECAZ162_KPC, complete sequence
S8.2	10	Escherichia coli strain ECONIH2 plasmid pECO-bc6, complete sequence
S8.2	10	Escherichia coli strain ECONIH6 plasmid pECO-6dfa, complete sequence
S8.2	10	Escherichia coli strain ECONIH6 plasmid pNDM-d2e9, complete sequence
S8.2	10	Escherichia coli strain EQ011 plasmid pEQ011, complete sequence
S8.2	10	Escherichia coli strain Es_ST2350_SE1_NDM_3_2018 plasmid pEsST2350_SE_2, complete sequence
S8.2	10	Escherichia coli strain ESBL-12 plasmid pESBL-12, complete sequence
S8.2	10	Escherichia coli strain ESBL-283 plasmid pESBL-283, complete sequence
S8.2	10	Escherichia coli strain ESBL-305 plasmid pESBL-305, complete sequence
S8.2	10	Escherichia coli strain ESBL-315 plasmid pESBL-315, complete sequence
S8.2	10	Escherichia coli strain ESBL117 plasmid pESBL-117, complete sequence
S8.2	10	Escherichia coli strain ETEC-2264 plasmid unnamed2, complete sequence
S8.2	10	Escherichia coli strain ETEC-2264 plasmid unnamed3, complete sequence
S8.2	10	Escherichia coli strain ETEC-2265 plasmid unnamed1, complete sequence
S8.2	10	Escherichia coli strain ETEC-2265 plasmid unnamed2, complete sequence
S8.2	10	Escherichia coli strain ExPEC XM plasmid unnamed
S8.2	10	Escherichia coli strain F5176C6 plasmid unnamed1, complete sequence
S8.2	10	Escherichia coli strain F5176C6 plasmid unnamed2, complete sequence
S8.2	10	Escherichia coli strain F5656C1 plasmid unnamed2, complete sequence
S8.2	10	Escherichia coli strain F8111-1SC3 plasmid unnamed1
S8.2	10	Escherichia coli strain F8111-1SC3 plasmid unnamed3, complete sequence
S8.2	10	Escherichia coli strain F9792 plasmid unnamed, complete sequence
S8.2	10	Escherichia coli strain FDAARGOS_144 plasmid unnamed1, complete sequence
S8.2	10	Escherichia coli strain FDAARGOS_144 plasmid unnamed2, complete sequence
S8.2	10	Escherichia coli strain FDAARGOS_401 plasmid unnamed, complete sequence
S8.2	10	Escherichia coli strain FDAARGOS_403 plasmid unnamed2, complete sequence
S8.2	10	Escherichia coli strain FDAARGOS_433 plasmid unnamed6, complete sequence
S8.2	10	Escherichia coli strain FDAARGOS_448 plasmid unnamed3, complete sequence
S8.2	10	Escherichia coli strain FMU073332 plasmid pEcoFMU07332d sequence
S8.2	10	Escherichia coli strain FMU073332 plasmid pEcoFMU073332b sequence
S8.2	10	Escherichia coli strain FORC 064 plasmid pFORC64.2, complete sequence
S8.2	10	Escherichia coli strain FORC 064 plasmid pFORC64.3, complete sequence
S8.2	10	Escherichia coli strain FORC_031 plasmid pFORC31.1, complete sequence
S8.2	10	Escherichia coli strain FORC_031 plasmid pFORC31.2, complete sequence
S8.2	10	Escherichia coli strain FORC_031 plasmid pFORC31.3, complete sequence
S8.2	10	Escherichia coli strain FORC_031 plasmid pFORC31.4, complete sequence
S8.2	10	Escherichia coli strain FORC_044 plasmid pFORC44_1, complete sequence
S8.2	10	Escherichia coli strain FORC_069 plasmid pFORC69, complete sequence
S8.2	10	Escherichia coli strain G749 plasmid pG749_1, complete sequence
S8.2	10	Escherichia coli strain GB089 plasmid pCFSAN004181P, complete sequence
S8.2	10	Escherichia coli strain H8Ecoli plasmid p2-H8
S8.2	10	Escherichia coli strain H8Ecoli plasmid p3-H8
S8.2	10	Escherichia coli strain HB-Coli0 plasmid unnamed1, complete sequence
S8.2	10	Escherichia coli strain ICBEC72H plasmid pICBEC72Hctx, complete sequence
S8.2	10	Escherichia coli strain JJ2434 plasmid pJJ2434_2, complete sequence
S8.2	10	Escherichia coli strain KL53 plasmid pKL53-M, complete sequence
S8.2	10	Escherichia coli strain KSC1031 plasmid unnamed, complete sequence
S8.2	10	Escherichia coli strain M1 plasmid A, complete sequence
S8.2	10	Escherichia coli strain M11 plasmid A, complete sequence
S8.2	10	Escherichia coli strain M15 plasmid A, complete sequence
S8.2	10	Escherichia coli strain M160133 plasmid pM160133_p2, complete sequence
S8.2	10	Escherichia coli strain M18 plasmid A, complete sequence
S8.2	10	Escherichia coli strain M19 plasmid A, complete sequence
S8.2	10	Escherichia coli strain M3 plasmid A, complete sequence
S8.2	10	Escherichia coli strain M6 plasmid A, complete genome
S8.2	10	Escherichia coli strain M8 plasmid A, complete genome
S8.2	10	Escherichia coli strain M9 plasmid A, complete genome
S8.2	10	Escherichia coli strain MCJCHV-1 plasmid pNMEC-O75A, complete sequence
S8.2	10	Escherichia coli strain MDR_56 plasmid unnamed3, complete sequence
S8.2	10	Escherichia coli strain MDR_56 plasmid unnamed4, complete sequence
S8.2	10	Escherichia coli strain MDR_56 plasmid unnamed6, complete sequence
S8.2	10	Escherichia coli strain MRSN346355 plasmid pMRSN346355_120.3, complete sequence
S8.2	10	Escherichia coli strain MRSN346595 plasmid pMRSN346595_120.3, complete sequence
S8.2	10	Escherichia coli strain MRSN346638 plasmid pMRSN346638_119.3, complete sequence
S8.2	10	Escherichia coli strain MRSN352231 plasmid pMR0716_tem1, complete sequence
S8.2	10	Escherichia coli strain MS6198 plasmid pMS6198D, complete sequence
S8.2	10	Escherichia coli strain MS7163 plasmid pMS7163A, complete sequence
S8.2	10	Escherichia coli strain MS7163 plasmid pMS7163B, complete sequence
S8.2	10	Escherichia coli strain MS8345 plasmid pMS8345B, complete sequence
S8.2	10	Escherichia coli strain NCM3722 plasmid F, complete sequence
S8.2	10	Escherichia coli strain NMI542811 plasmid pMC-NDM, complete sequence
S8.2	10	Escherichia coli strain O78-789 plasmid pAPEC-O78-2, complete sequence
S8.2	10	Escherichia coli strain O78-789 plasmid pAPEC-O78-ColV, complete sequence
S8.2	10	Escherichia coli strain PA45B plasmid pPA45B, complete sequence
S8.2	10	Escherichia coli strain RM10466 plasmid pRM10466-1, complete sequence
S8.2	10	Escherichia coli strain RM14721 plasmid pRM14721, complete sequence
S8.2	10	Escherichia coli strain RM9131 plasmid pRM9131-2, complete sequence
S8.2	10	Escherichia coli strain RM9387 plasmid pO104_H7, complete sequence
S8.2	10	Escherichia coli strain RM9975 plasmid pRM9975-2, complete sequence
S8.2	10	Escherichia coli strain S17-13 plasmid p1713-1
S8.2	10	Escherichia coli strain S17-20 plasmid p1720-2
S8.2	10	Escherichia coli strain S30 plasmid B, complete sequence
S8.2	10	Escherichia coli strain S51 plasmid pS51_1, complete sequence
S8.2	10	Escherichia coli strain SaT040 plasmid pSaT040, complete sequence
S8.2	10	Escherichia coli strain SCEC020001 plasmid pOXA1_020001, complete sequence
S8.2	10	Escherichia coli strain SCEC020007 plasmid pBOKZ_SCEC020007, complete sequence
S8.2	10	Escherichia coli strain SCEC020022 plasmid p1_020022, complete sequence
S8.2	10	Escherichia coli strain SCEC020022 plasmid pCTXM14_020022, complete sequence
S8.2	10	Escherichia coli strain SCEC020023 plasmid pRmtB_020023, complete sequence
S8.2	10	Escherichia coli strain SD134209 plasmid pSD134209-2, complete sequence
S8.2	10	Escherichia coli strain SF-088 plasmid pSF-088-1, complete sequence
S8.2	10	Escherichia coli strain SF-166 plasmid pSF-166-1, complete sequence
S8.2	10	Escherichia coli strain strain Z247 plasmid p2474-3, complete sequence
S8.2	10	Escherichia coli strain UFU_EC98 plasmid pEc98_1, complete sequence
S8.2	10	Escherichia coli strain UK_Dog_Liverpool plasmid pCARB35_02, complete sequence
S8.2	10	Escherichia coli strain UK_Dog_Liverpool plasmid pCARB35_03, complete sequence
S8.2	10	Escherichia coli strain UPEC 26-1 plasmid unnamed1, complete sequence
S8.2	10	Escherichia coli strain W2-5 plasmid p2_W2-5, complete sequence
S8.2	10	Escherichia coli strain W5-6 plasmid p3_W5-6, complete sequence
S8.2	10	Escherichia coli strain WCHEC000837 plasmid pCTXM15_000837, complete sequence
S8.2	10	Escherichia coli strain WCHEC025943 plasmid p2_025943, complete sequence
S8.2	10	Escherichia coli strain WCHEC035148 plasmid pCMY42_035148, complete sequence
S8.2	10	Escherichia coli strain WCHEC050613 plasmid pI1_WCHEC050613, complete sequence
S8.2	10	Escherichia coli strain WCHEC96200 plasmid pOXA1_WCHEC96200, complete sequence
S8.2	10	Escherichia coli strain YDC107 plasmid pYDC107_85 map unlocalized
S8.2	10	Escherichia coli strain ZH063 plasmid pZH063_1, complete sequence
S8.2	10	Escherichia coli UM146 plasmid pUM146, complete sequence
S8.2	10	Escherichia coli UMNK88 plasmid pUMNK88_Hly, complete sequence
S8.2	10	Escherichia coli UMNK88 plasmid pUMNK88_K88, complete sequence
S8.2	10	Escherichia coli UTI89 plasmid pUTI89, complete sequence
S8.2	10	Escherichia coli Vir68 plasmid pVir68, complete sequence
S8.2	10	Escherichia coli VR50 plasmid pVR50A, complete sequence
S8.2	10	Escherichia coli VR50 plasmid pVR50B, complete sequence
S8.2	10	Escherichia coli W plasmid pRK1, complete sequence
S8.2	10	Escherichia marmotae strain HT073016 plasmid pEM76, complete sequence
S8.2	10	Klebsiella pneumoniae DMC1097 plasmid pDMC1097-77.775kb, complete sequence
S8.2	10	Klebsiella pneumoniae GSU10-3 plasmid pGSU10-3-3 DNA, complete genome
S8.2	10	Klebsiella pneumoniae isolate Kp_Goe_154414 plasmid pKp_Goe_414-4, complete sequence
S8.2	10	Klebsiella pneumoniae plasmid pBK15692, complete sequence
S8.2	10	Klebsiella pneumoniae strain 160111 plasmid pIncFII_L111, complete sequence
S8.2	10	Klebsiella pneumoniae strain 2e plasmid unnamed2
S8.2	10	Klebsiella pneumoniae strain AR_0046 plasmid unnamed4, complete sequence
S8.2	10	Klebsiella pneumoniae strain AR_0046 plasmid unnamed5, complete sequence
S8.2	10	Klebsiella pneumoniae strain AR_0075 plasmid unnamed1, complete sequence
S8.2	10	Klebsiella pneumoniae strain AR_0097 plasmid unnamed4, complete sequence
S8.2	10	Klebsiella pneumoniae strain AR_0112 plasmid tig00000002, complete sequence
S8.2	10	Klebsiella pneumoniae strain AR_0113 plasmid unitig_3, complete sequence
S8.2	10	Klebsiella pneumoniae strain AR_0125 plasmid tig00000009_pilon, complete sequence
S8.2	10	Klebsiella pneumoniae strain AR_0135 plasmid unnamed1, complete sequence
S8.2	10	Klebsiella pneumoniae strain CAV1193 plasmid pCAV1193-78, complete sequence
S8.2	10	Klebsiella pneumoniae strain CAV1596 plasmid pKPC_CAV1596-78, complete sequence
S8.2	10	Klebsiella pneumoniae strain CDC 0106 plasmid unitig_1, complete sequence
S8.2	10	Klebsiella pneumoniae strain CFSAN054110 plasmid pGMI16-005_01, complete sequence
S8.2	10	Klebsiella pneumoniae strain F1 plasmid pF1_1, complete sequence
S8.2	10	Klebsiella pneumoniae strain FDAARGOS_445 plasmid unnamed map unlocalized
S8.2	10	Klebsiella pneumoniae strain INF078 plasmid pINF078-VP, complete sequence
S8.2	10	Klebsiella pneumoniae strain INF237 plasmid pINF237_02, complete sequence
S8.2	10	Klebsiella pneumoniae strain INF237 plasmid pINF237_03, complete sequence
S8.2	10	Klebsiella pneumoniae strain Kp_Goe_149473 plasmid pKp_Goe_473-4, complete sequence
S8.2	10	Klebsiella pneumoniae strain Kp_Goe_149832 plasmid pKp_Goe_832-4, complete sequence
S8.2	10	Klebsiella pneumoniae strain Kp_Goe_152021 plasmid pKp_Goe_021-4, complete sequence
S8.2	10	Klebsiella pneumoniae strain Kp_Goe_827024 plasmid pKp_Goe_024-4, complete sequence
S8.2	10	Klebsiella pneumoniae strain Kp_Goe_827026 plasmid pKp_Goe_026-4, complete sequence
S8.2	10	Klebsiella pneumoniae strain KP_Goe_828304 plasmid pKp_Goe_304-4, complete sequence
S8.2	10	Klebsiella pneumoniae strain L388 plasmid p4-L388
S8.2	10	Klebsiella pneumoniae strain MSB1_8A-sc-2280397 plasmid unnamed4, complete sequence
S8.2	10	Klebsiella pneumoniae strain NH54 plasmid pKPNH54.2, complete sequence
S8.2	10	Klebsiella pneumoniae strain NU-CRE047 plasmid pNU-CRE047_2, complete sequence
S8.2	10	Klebsiella pneumoniae strain NUHL30457 plasmid p3, complete sequence
S8.2	10	Klebsiella pneumoniae strain NY9 plasmid pNY9_3, complete sequence
S8.2	10	Klebsiella pneumoniae strain QS17-0161 plasmid pMR0617tem, complete sequence
S8.2	10	Klebsiella pneumoniae strain ST307PT01 plasmid pJYC01A, complete sequence
S8.2	10	Klebsiella pneumoniae strain ST307PT02 plasmid pJYC02A, complete sequence
S8.2	10	Klebsiella pneumoniae strain ST307PT03 plasmid pJYC03A, complete sequence
S8.2	10	Klebsiella pneumoniae strain ST307PT04 plasmid pJYC04A, complete sequence
S8.2	10	Klebsiella pneumoniae strain ST48 plasmid pKP09085, complete sequence
S8.2	10	Klebsiella pneumoniae strain WCHKP3 plasmid pKPC2_020003, complete sequence
S8.2	10	Klebsiella pneumoniae strain ZYST1 plasmid pZYST1C2, complete sequence
S8.2	10	Klebsiella pneumoniae subsp. pneumoniae strain SCKP020079 plasmid pQnrS1_020079, complete sequence
S8.2	10	Klebsiella quasipneumoniae strain L22 plasmid pL22-4, complete sequence
S8.2	10	Klebsiella variicola strain X39 plasmid pX39-8, complete sequence
S8.2	10	Pantoea sp. At-9b plasmid pPAT9B05, complete sequence
S8.2	10	Pantoea stewartii subsp. stewartii DC283 plasmid pDSJ09, complete sequence
S8.2	10	Pantoea vagans strain PV989 plasmid pPV989-94, complete sequence
S8.2	10	Salmonella enterica plasmid pNF1358, complete sequence
S8.2	10	Salmonella enterica strain FDAARGOS_312 plasmid unnamed4, complete sequence
S8.2	10	Salmonella enterica strain SA20104250 plasmid pSA20104250.1, complete sequence
S8.2	10	Salmonella enterica subsp. enterica serovar Anatum str. USDA-ARS-USMARC-1727 plasmid pSAN1-1727, complete sequence
S8.2	10	Salmonella enterica subsp. enterica serovar Anatum str. USDA-ARS-USMARC-1783 plasmid pSAN1-2010K-2577, complete sequence
S8.2	10	Salmonella enterica subsp. enterica serovar Anatum strain GT-01 plasmid PDM02, complete sequence
S8.2	10	Salmonella enterica subsp. enterica serovar Anatum strain GT-38 plasmid PDM04, complete sequence
S8.2	10	Salmonella enterica subsp. enterica serovar Cerro str. CFSAN001588 plasmid pCFSAN001588_002, complete sequence
S8.2	10	Salmonella enterica subsp. enterica serovar Derby plasmid pSD107, complete sequence
S8.2	10	Salmonella enterica subsp. enterica serovar Enteritidis str. RM2968 plasmid pRM2968-2, complete sequence
S8.2	10	Salmonella enterica subsp. enterica serovar Enteritidis strain 69-3861 plasmid pSE69-3861-1, complete sequence
S8.2	10	Salmonella enterica subsp. enterica serovar Enteritidis strain 74-1357 plasmid pSE74-1357, complete sequence
S8.2	10	Salmonella enterica subsp. enterica serovar Enteritidis strain S140094 plasmid pS1400_89, complete sequence
S8.2	10	Salmonella enterica subsp. enterica serovar Fresno strain USMARC-69835 plasmid pSFR1-USMARC-69835, complete sequence
S8.2	10	Salmonella enterica subsp. enterica serovar Heidelberg plasmid pSH1148_107, complete sequence
S8.2	10	Salmonella enterica subsp. enterica serovar Heidelberg plasmid pSH163_120, complete sequence
S8.2	10	Salmonella enterica subsp. enterica serovar Heidelberg plasmid pSH696_117, complete sequence
S8.2	10	Salmonella enterica subsp. enterica serovar Heidelberg str. 41578 plasmid pSEEH1578_01, complete sequence
S8.2	10	Salmonella enterica subsp. enterica serovar Heidelberg str. CFSAN002069 plasmid pCFSAN002069_01, complete sequence
S8.2	10	Salmonella enterica subsp. enterica serovar Heidelberg str. SL476 plasmid pSL476_91, complete sequence
S8.2	10	Salmonella enterica subsp. enterica serovar Heidelberg strain 11-004736-1-7 plasmid p11-004736-1-7_99, complete sequence
S8.2	10	Salmonella enterica subsp. enterica serovar Heidelberg strain 12-4374 plasmid p12-4374_62, complete sequence
S8.2	10	Salmonella enterica subsp. enterica serovar Heidelberg strain 12-4374 plasmid p12-4374_96, complete sequence
S8.2	10	Salmonella enterica subsp. enterica serovar Heidelberg strain AMR588-04-00318 plasmid pAMR588-04-00318_99, complete sequence
S8.2	10	Salmonella enterica subsp. enterica serovar Heidelberg strain AMR588-04-00320 plasmid pAMR588-04-00320_99, complete sequence
S8.2	10	Salmonella enterica subsp. enterica serovar Heidelberg strain CE-R2-11-0435 plasmid pCE-R2-11-0435_92, complete sequence
S8.2	10	Salmonella enterica subsp. enterica serovar Heidelberg strain N13-01290 plasmid pN13-01290_98, complete sequence
S8.2	10	Salmonella enterica subsp. enterica serovar Heidelberg strain SA02DT09004001 plasmid pSA02DT09004001_101, complete sequence
S8.2	10	Salmonella enterica subsp. enterica serovar Heidelberg strain SA02DT10168701 plasmid pSA02DT10168701_99, complete sequence
S8.2	10	Salmonella enterica subsp. enterica serovar Heidelberg strain SH14-009 plasmid pSH14-009_99, complete sequence
S8.2	10	Salmonella enterica subsp. enterica serovar Javiana str. CFSAN001992 plasmid pCFSAN001992_1, complete sequence
S8.2	10	Salmonella enterica subsp. enterica serovar Kentucky plasmid pCS0010A_95, complete sequence
S8.2	10	Salmonella enterica subsp. enterica serovar Kentucky plasmid pCS0010A, complete sequence
S8.2	10	Salmonella enterica subsp. enterica serovar Kentucky plasmid pSSAP03302A, complete sequence
S8.2	10	Salmonella enterica subsp. enterica serovar Kentucky str. CVM29188 plasmid pCVM29188_101, complete sequence
S8.2	10	Salmonella enterica subsp. enterica serovar Kentucky str. CVM29188 plasmid pCVM29188_146, complete sequence
S8.2	10	Salmonella enterica subsp. enterica serovar Newport str. CVM 22462 plasmid pCVM22462, complete sequence
S8.2	10	Salmonella enterica subsp. enterica serovar Ouakam strain GNT-01 plasmid pDM01, complete sequence
S8.2	10	Salmonella enterica subsp. enterica serovar Saintpaul strain SA20031783 plasmid unnamed1, complete sequence
S8.2	10	Salmonella enterica subsp. enterica serovar Stanleyville str. CFSAN000624 strain SARB61 plasmid pSARB26_03, complete sequence
S8.2	10	Salmonella enterica subsp. enterica serovar Typhi genome assembly, plasmid: 2
S8.2	10	Salmonella enterica subsp. enterica serovar Typhimurium plasmid pSTM2, complete sequence
S8.2	10	Salmonella enterica subsp. enterica serovar Typhimurium plasmid pSTM7, complete sequence
S8.2	10	Salmonella enterica subsp. enterica serovar Typhimurium plasmid pSTM709 DNA, complete genome
S8.2	10	Salmonella enterica subsp. enterica serovar Typhimurium plasmid R621a, complete sequence
S8.2	10	Salmonella enterica subsp. enterica serovar Typhimurium plasmid R64, complete sequence
S8.2	10	Salmonella enterica subsp. enterica serovar Typhimurium str. CDC 2010K-1587 plasmid pSTY1-2010K-1587, complete sequence
S8.2	10	Salmonella enterica subsp. enterica serovar Typhimurium str. CDC 2010K-1587 strain USDA-ARS-USMARC-1908 plasmid pSTY2-2010K-1587, complete sequence
S8.2	10	Salmonella enterica subsp. enterica serovar Typhimurium str. SL1344 plasmid pCol1B9_SL1344 complete sequence
S8.2	10	Salmonella enterica subsp. enterica serovar Typhimurium str. ST474 plasmid TY474p2, complete sequence
S8.2	10	Salmonella enterica subsp. enterica serovar Typhimurium str. USDA-ARS-USMARC-1898 plasmid pSTY1-1898, complete sequence
S8.2	10	Salmonella enterica subsp. enterica serovar Typhimurium strain 13-931 plasmid p931IncI1, complete sequence
S8.2	10	Salmonella enterica subsp. enterica serovar Typhimurium strain 9134 plasmid p9134, complete sequence
S8.2	10	Salmonella enterica subsp. enterica serovar Typhimurium strain 9134 plasmid p9134dAT, complete sequence
S8.2	10	Salmonella enterica subsp. enterica serovar Typhimurium strain 9134 plasmid p9134dT, complete sequence
S8.2	10	Salmonella enterica subsp. enterica serovar Weltevreden genome assembly 99_3134, plasmid : 2
S8.2	10	Salmonella enterica subsp. enterica strain 08-00436 plasmid pSE08-00436-2, complete sequence
S8.2	10	Salmonella enterica subsp. enterica strain BAA-1672 plasmid pSalSendai, complete sequence
S8.2	10	Salmonella enterica subsp. enterica strain FDAARGOS_317 plasmid unnamed, complete sequence
S8.2	10	Salmonella enterica subsp. enterica strain FDAARGOS_320 plasmid unnamed1, complete sequence
S8.2	10	Salmonella enterica subsp. enterica strain SA20113174 plasmid pSA20113174.1, complete sequence
S8.2	10	Salmonella enterica subsp. enterica strain SA20120345 plasmid pSA20120345.1, complete sequence
S8.2	10	Serratia marcescens strain SGAir0764 plasmid unnamed_1
S8.2	10	Shigella flexneri 2b plasmid R100 DNA, complete sequence
S8.2	10	Shigella sonnei 10188 plasmid pKHSB1 complete sequence
S8.2	10	Shigella sonnei plasmid P9 DNA, complete sequence
S8.3	1	Serratia phage Eta, complete genome
S8.3	2	Serratia phage Eta, complete genome
S8.3	3	Serratia phage Eta, complete genome
S8.3	4	Alicycliphilus denitrificans BC plasmid pALIDE01, complete sequence
S8.3	4	Serratia phage Eta, complete genome
S8.3	5	Serratia phage Eta, complete genome
S8.3	5	Shewanella sp. phage 349, complete genome
S8.3	15	Enterobacteria phage CUS-3, complete genome
S8.3	15	Enterobacteria phage Sf101, complete genome
S8.3	15	Klebsiella phage vB_KpnS_IME279, complete genome
S8.3	17	Salmonella phage S107, complete genome
S8.3	17	Salmonella phage S135, complete genome
S8.3	17	Salmonella phage S137, complete genome
S8.3	17	Salmonella phage vB_SosS_Oslo, complete genome
S8.3	19	Pseudomonas phage VW-6B, complete genome

## Sheet: Protospacers' Distribution
Protospacer identification (CRISPRtarget)	spacer codes per array					Family	Notes
	S5.1	S5.2	S8.1	S8.2	S8.3
Activated sludge metagenome contig22193, whole genome shotgun sequence	/	2	/	/	/	N/A
Acyrthosiphon pisum bacteriophage APSE-1, complete genome	/	/	18	/	/	Aphididae	Aphid
Alcanivorax sp. N3-2A plasmid unnamed1	/	29	/	/	/	Alcanivoracaceae
Alicycliphilus denitrificans BC plasmid pALIDE01, complete sequence	/	/	/	/	4	Comamonadaceae
Aureimonas sp. AU20 plasmid pAU20c, complete sequence	/	/	5	/	/	Aurantimonadaceae
Azospirillum lipoferum 4B plasmid AZO_p1 complete genome	/	/	29	/	/	Rhodospirillaceae
Azospirillum sp. M2T2B2 plasmid unnamed1, complete sequence	/	/	29	/	/	Rhodospirillaceae
Bacteriophage APSE-2, complete genome	/	/	18	/	/	N/A
Bacteriophage APSE-3	/	/	18	/	/	N/A
Bacteriophage APSE-4	/	/	18	/	/	N/A
Bacteriophage APSE-5	/	/	18	/	/	N/A
Bacteriophage APSE-6	/	/	18	/	/	N/A
Bacteriophage APSE-7	/	/	18	/	/	N/A
Bacteriophage HK620, complete genome	/	/	18	/	/	N/A
Bacteriophage P22 complete genome	/	23	/	/	/	N/A
Bacteriophage P22 erf gene for Erf protein	/	23	/	/	/	N/A
Bacteriophage P22 essential recombination function (erf) gene, complete cds; growth-related protein genes abc-1 and abc-2, complete cds	/	23	/	/	/	N/A
Bacteriophage P22-pbi, complete sequence	/	23	/	/	/	N/A
Borrelia crocidurae str. Achema plasmid clone 21 genomic sequence	2	/	/	/	/	Spirochaetaceae
Burkholderia phage KS5, complete genome	/	/	5	/	/	Burkholderiaceae
Burkholderia phage vB_BceM_AP3, complete genome	/	/	5	/	/	Burkholderiaceae
Burkholderia pseudomallei strain 2013746776 plasmid p1 sequence	/	/	20	/	/	Burkholderiaceae
Citrobacter farmeri strain AUSMDU00008141 plasmid pAUSMDU8141-2, complete sequence	3	/	/	/	/	Enterobacteriaceae
Citrobacter farmeri strain AUSMDU00008141 plasmid pAUSMDU8141-3, complete sequence	3	/	/	/	/	Enterobacteriaceae
Citrobacter freundii complex sp. CFNIH3 plasmid pCFR-9161, complete sequence	/	/	30	/	/	Enterobacteriaceae
Citrobacter freundii complex sp. CFNIH9 plasmid pCFR-e790, complete sequence	3	/	/	/	/	Enterobacteriaceae
Citrobacter freundii strain 18-1 plasmid pBKPC18-1, complete sequence	/	/	30	/	/	Enterobacteriaceae
Citrobacter freundii strain 18-1 plasmid pCKPC18-1, complete sequence	/	/	12	/	/	Enterobacteriaceae
Citrobacter freundii strain AR_0022 plasmid unitig_1_pilon, complete sequence	3	/	/	/	/	Enterobacteriaceae
Citrobacter freundii strain AR_0116 plasmid unnamed2, complete sequence	3	/	/	/	/	Enterobacteriaceae
Citrobacter freundii strain AR_0116 plasmid unnamed3, complete sequence	3	/	/	10	/	Enterobacteriaceae
Citrobacter freundii strain B38 plasmid pOZ172, complete sequence	3	/	/	10	/	Enterobacteriaceae
Citrobacter freundii strain SL151 plasmid unnamed2, complete sequence	3	/	/	/	/	Enterobacteriaceae
Citrobacter koseri strain AR_0025 plasmid unitig_2_pilon, complete sequence	3	/	/	/	/	Enterobacteriaceae
Citrobacter sp. CFNIH10 plasmid pCIT-a850, complete sequence	3	/	30	/	/	Enterobacteriaceae
Citrobacter sp. CRE-46 strain AR_0157 plasmid unnamed3, complete sequence	3	/	30	/	/	Enterobacteriaceae
Citrobacter sp. CRE-46 strain AR_0157 plasmid unnamed4, complete sequence	3	/	/	/	/	Enterobacteriaceae
Citrobacter sp. CRE-46 strain AR_0157 plasmid unnamed5, complete sequence	/	/	30	/	/	Enterobacteriaceae
Cronobacter condimenti 1330 strain LMG 26250 plasmid pCCO1, complete sequence	/	47	/	/	/	Enterobacteriaceae
Cronobacter phage ENT39118, complete genome	/	20	/	/	/	Enterobacteriaceae
Cronobacter sakazakii strain ATCC 29544 plasmid CSK29544_1p, complete sequence	/	/	6	/	/	Enterobacteriaceae
Enterobacter asburiae LF7a plasmid pENTAS01, complete sequence	3	/	/	/	/	Enterobacteriaceae
Enterobacter asburiae strain CAV1043 plasmid pCAV1043-51, complete sequence	/	/	/	10	/	Enterobacteriaceae
Enterobacter asburiae strain CAV1043 plasmid pCAV1043-97, complete sequence	/	/	30	/	/	Enterobacteriaceae
Enterobacter cloacae complex 'Hoffmann cluster III' strain DSM 14563 plasmid pDSMZ14563, complete sequence	3	/	30	/	/	Enterobacteriaceae
Enterobacter cloacae complex 'Hoffmann cluster IV' strain DSM 16690 plasmid pDSMZ16690, complete sequence	3	/	/	10	/	Enterobacteriaceae
Enterobacter cloacae complex bacterium isolate C45 genome assembly, plasmid: pC45-p3	/	/	/	10	/	Enterobacteriaceae
Enterobacter cloacae complex sp. ABFPL plasmid pENT-1ac, complete sequence	3	/	/	/	/	Enterobacteriaceae
Enterobacter cloacae complex sp. ABFPL plasmid pENT-2c5, complete sequence	3	/	/	/	/	Enterobacteriaceae
Enterobacter cloacae ECR091 plasmid pENT-4bd, complete sequence	3	/	/	/	/	Enterobacteriaceae
Enterobacter cloacae EcWSU1 plasmid pEcWSU1_A, complete sequence	/	/	30	/	/	Enterobacteriaceae
Enterobacter cloacae strain 20710 plasmid p5-20710, complete sequence	/	/	30	/	/	Enterobacteriaceae
Enterobacter cloacae strain AR_0050 plasmid unitig_3_pilon, complete sequence	3	/	30	/	/	Enterobacteriaceae
Enterobacter cloacae strain AR_0053 plasmid unitig_2, complete sequence	3	/	30	/	/	Enterobacteriaceae
Enterobacter cloacae strain AR_0065 plasmid unitig_1, complete sequence	3	/	30	/	/	Enterobacteriaceae
Enterobacter cloacae strain AR_0072 plasmid unnamed1	3	/	/	/	/	Enterobacteriaceae
Enterobacter cloacae strain AR_0073 plasmid unnamed3, complete sequence	3	/	30	/	/	Enterobacteriaceae
Enterobacter cloacae strain AR_0154 plasmid unnamed1, complete sequence	3	/	/	/	/	Enterobacteriaceae
Enterobacter cloacae strain AR_038 plasmid unnamed1	3	/	/	/	/	Enterobacteriaceae
Enterobacter cloacae strain AR_038 plasmid unnamed5, complete sequence	3	/	30	/	/	Enterobacteriaceae
Enterobacter cloacae strain ECNIH5 plasmid pENT-22e, complete sequence	3	/	/	/	/	Enterobacteriaceae
Enterobacter cloacae strain FRM plasmid unnamed1, complete sequence	3	/	30	/	/	Enterobacteriaceae
Enterobacter cloacae strain M12X01451 plasmid pM12X01451, complete sequence	/	/	30	/	/	Enterobacteriaceae
Enterobacter cloacae strain MS7884A plasmid pMS7884B, complete sequence	3	/	30	/	/	Enterobacteriaceae
Enterobacter cloacae subsp. cloacae ATCC 13047 plasmid pECL_A, complete sequence	3	/	/	/	/	Enterobacteriaceae
Enterobacter hormaechei subsp. hoffmannii strain AR_0365 plasmid unnamed2, complete sequence	3	/	/	/	/	Enterobacteriaceae
Enterobacter hormaechei subsp. oharae strain 34399 plasmid p34399-106.698kb, complete sequence	3	/	30	/	/	Enterobacteriaceae
Enterobacter hormaechei subsp. steigerwaltii isolate C309 genome assembly, plasmid: pC309-p2	3	/	/	/	/	Enterobacteriaceae
Enterobacter hormaechei subsp. steigerwaltii strain 34998 plasmid p34998-106.409kb, complete sequence	3	/	30	/	/	Enterobacteriaceae
Enterobacter hormaechei subsp. steigerwaltii strain 34998 plasmid p34998-210.894kb, complete sequence	3	/	/	/	/	Enterobacteriaceae
Enterobacter kobei strain WCHEK045523 plasmid p1_045523, complete sequence	3	/	/	10	/	Enterobacteriaceae
Enterobacter sp. 638 plasmid pENTE01, complete sequence	3	/	13	/	/	Enterobacteriaceae
Enterobacter sp. R4-368 plasmid pENT01, complete sequence	3	/	30	/	/	Enterobacteriaceae
Enterobacteria phage CUS-3, complete genome	/	/	/	/	15	Enterobacteriaceae
Enterobacteria phage HK140, complete genome	/	20	/	/	/	Enterobacteriaceae
Enterobacteria phage HK446, complete genome	/	23	/	/	/	Enterobacteriaceae
Enterobacteria phage mEp235, complete genome	/	20	/	/	/	Enterobacteriaceae
Enterobacteria phage mEp460, complete genome	/	20	/	/	/	Enterobacteriaceae
Enterobacteria phage mEpX2, complete genome	/	20	/	/	/	Enterobacteriaceae
Enterobacteria phage Sf101, complete genome	/	23	/	/	15	Enterobacteriaceae
Enterobacteria phage Sf6, complete genome	/	/	18	/	/	Enterobacteriaceae
Enterobacteriaceae bacterium ENNIH2 plasmid pENT-812c, complete sequence	3	/	/	/	/	Enterobacteriaceae
Enterobacteriaceae bacterium ENNIH3 plasmid pKPC-c606, complete sequence	3	/	/	/	/	Enterobacteriaceae
Erwinia amylovora ATCC 49946 plasmid 2	3	/	/	/	/	Enterobacteriaceae
Erwinia billingiae strain Eb661 complete plasmid pEB170	3	/	/	/	/	Enterobacteriaceae
Erwinia persicina strain B64 plasmid pEP1, complete sequence	/	/	30	/	/	Enterobacteriaceae
Erwinia phage ENT90, complete genome	/	/	5	/	/	Enterobacteriaceae
Erwinia sp. EM595 genome assembly EM595, plasmid : pEM02	/	49	/	/	/	Enterobacteriaceae
Escherichia albertii strain 05-3106 plasmid unnamed1, complete sequence	/	/	30	10	/	Enterobacteriaceae
Escherichia albertii strain 05-3106 plasmid unnamed2, complete sequence	/	/	/	10	/	Enterobacteriaceae
Escherichia albertii strain 2012EL-1823B plasmid unnamed2, complete sequence	/	/	30	10	/	Enterobacteriaceae
Escherichia albertii strain 2014C-4356 plasmid unnamed2, complete sequence	/	/	/	10	/	Enterobacteriaceae
Escherichia albertii strain 2014C-4356 plasmid unnamed3, complete sequence	/	/	30	10	/	Enterobacteriaceae
Escherichia albertii strain 2014C-4356 plasmid unnamed5, complete sequence	/	/	30	10	/	Enterobacteriaceae
Escherichia coli 0127:H6 E234869 plasmid pMAR2, strain E234869	/	/	30	10	/	Enterobacteriaceae
Escherichia coli 042 plasmid pAA complete sequence	/	/	30	10	/	Enterobacteriaceae
Escherichia coli 1303 plasmid p1303_109, complete sequence	/	/	/	10	/	Enterobacteriaceae
Escherichia coli 53638 plasmid p53638_226, complete sequence	/	/	30	10	/	Enterobacteriaceae
Escherichia coli 55989 plasmid 55989p, complete sequence	/	/	30	/	/	Enterobacteriaceae
Escherichia coli A2363 plasmid pAPEC-O2-ColV, complete sequence	/	/	/	10	/	Enterobacteriaceae
Escherichia coli A2363 plasmid pAPEC-O2-R, complete sequence	/	/	30	10	/	Enterobacteriaceae
Escherichia coli ACN001 plasmid pACN001-B, complete sequence	/	/	30	/	/	Enterobacteriaceae
Escherichia coli ACN001 plasmid pACN001-F, complete sequence	/	/	/	10	/	Enterobacteriaceae
Escherichia coli APEC IMT5155 plasmid p1ColV5155, complete sequence	/	/	30	/	/	Enterobacteriaceae
Escherichia coli APEC O1 plasmid pAPEC-O1-ColBM, complete sequence	/	/	30	10	/	Enterobacteriaceae
Escherichia coli B171 plasmid pB171 DNA, complete sequence	/	/	30	10	/	Enterobacteriaceae
Escherichia coli B171 plasmid pB171_69, complete sequence	/	/	30	10	/	Enterobacteriaceae
Escherichia coli B171 plasmid pB171_90, complete sequence	/	/	/	10	/	Enterobacteriaceae
Escherichia coli chi7122 plasmid pAPEC-1, complete sequence	/	/	/	10	/	Enterobacteriaceae
Escherichia coli DSM 30083 = JCM 1649 = ATCC 11775 plasmid unnamed, complete sequence	/	/	/	10	/	Enterobacteriaceae
Escherichia coli E24377A plasmid pETEC_35, complete sequence	/	/	/	10	/	Enterobacteriaceae
Escherichia coli E24377A plasmid pETEC_73, complete sequence	/	/	/	10	/	Enterobacteriaceae
Escherichia coli E24377A plasmid pETEC_74, complete sequence	/	/	30	10	/	Enterobacteriaceae
Escherichia coli E24377A plasmid pETEC_80, complete sequence	/	/	30	10	/	Enterobacteriaceae
Escherichia coli ED1a plasmid pECOED, complete sequence	/	/	30	10	/	Enterobacteriaceae
Escherichia coli EH41 plasmid pO113, complete sequence	/	/	30	/	/	Enterobacteriaceae
Escherichia coli ETEC 139275 plasmid p1081, complete sequence	/	/	/	10	/	Enterobacteriaceae
Escherichia coli ETEC 139275 plasmid p746, complete sequence	/	/	/	10	/	Enterobacteriaceae
Escherichia coli ETEC H10407 p666 plasmid	/	/	/	10	/	Enterobacteriaceae
Escherichia coli ETEC H10407 p948 plasmid	/	/	/	10	/	Enterobacteriaceae
Escherichia coli ETEC H10407 plasmid pEntH10407, complete sequence	/	/	/	10	/	Enterobacteriaceae
Escherichia coli F18+ plasmid pTC1, complete sequence	/	/	/	10	/	Enterobacteriaceae
Escherichia coli FAP1 plasmid unnamed 1, complete sequence	/	/	/	10	/	Enterobacteriaceae
Escherichia coli FAP1 plasmid unnamed 2 sequence	/	/	30	10	/	Enterobacteriaceae
Escherichia coli HUSEC2011 plasmid pHUSEC2011-2 complete sequence	/	/	30	10	/	Enterobacteriaceae
Escherichia coli isolate 07-4299 plasmid unnamed	/	/	30	10	/	Enterobacteriaceae
Escherichia coli isolate WI1 isolate genome assembly, plasmid: pWI1-incI1	/	/	30	/	/	Enterobacteriaceae
Escherichia coli isolate WI2 isolate genome assembly, plasmid: pWI2-incI1	/	/	30	/	/	Enterobacteriaceae
Escherichia coli JJ1887 plasmid pJJ1887-5, complete sequence	/	/	30	/	/	Enterobacteriaceae
Escherichia coli KO11 plasmid pEKO1101, complete genome	/	/	30	10	/	Enterobacteriaceae
Escherichia coli N40607 plasmid pTC_N40607 sequence	/	/	30	10	/	Enterobacteriaceae
Escherichia coli NCCP15648 plasmid p15648-2, complete sequence	/	/	/	10	/	Enterobacteriaceae
Escherichia coli NCCP15648 plasmid p15648-3, complete sequence	/	/	30	10	/	Enterobacteriaceae
Escherichia coli O104:H21 str. CFSAN002236 plasmid pO104_H21, complete sequence	/	/	30	/	/	Enterobacteriaceae
Escherichia coli O104:H4 str. 2009EL-2050 plasmid pAA-09EL50, complete sequence	/	/	/	10	/	Enterobacteriaceae
Escherichia coli O104:H4 str. 2009EL-2071 plasmid pAA-09EL71, complete sequence	/	/	30	10	/	Enterobacteriaceae
Escherichia coli O104:H4 str. 2011C-3493 plasmid pAA-EA11, complete sequence	/	/	30	10	/	Enterobacteriaceae
Escherichia coli O104:H4 str. C227-11 plasmid, complete sequence	/	/	30	10	/	Enterobacteriaceae
Escherichia coli O104:H4 strain FDAARGOS_348 plasmid unnamed2, complete sequence	/	/	30	10	/	Enterobacteriaceae
Escherichia coli O104:H4 strain FDAARGOS_349 plasmid unnamed2, complete sequence	/	/	30	10	/	Enterobacteriaceae
Escherichia coli O104:H4 strain LB226692 plasmid unnamed2, complete sequence	/	/	30	10	/	Enterobacteriaceae
Escherichia coli O111 str. RM9322 plasmid pRM9322-1, complete sequence	/	/	/	10	/	Enterobacteriaceae
Escherichia coli O111:H- str. 11128 plasmid pO111_3 DNA, complete sequence	/	/	/	10	/	Enterobacteriaceae
Escherichia coli O114:H49 strain 90-9280 plasmid unnamed1	/	/	30	/	/	Enterobacteriaceae
Escherichia coli O114:H49 strain 90-9280 plasmid unnamed2, complete sequence	/	/	/	10	/	Enterobacteriaceae
Escherichia coli O128:H27 strain 90-9281 plasmid unnamed, complete sequence	/	/	30	10	/	Enterobacteriaceae
Escherichia coli O145 str. RM9872 plasmid pRM9872-1, complete sequence	/	/	30	/	/	Enterobacteriaceae
Escherichia coli O145:H28 str. RM12581 plasmid pO145-12581, complete sequence	/	/	30	/	/	Enterobacteriaceae
Escherichia coli O145:H28 str. RM13514 plasmid pO145-13514, complete sequence	/	/	30	/	/	Enterobacteriaceae
Escherichia coli O15:H11 strain 90-9272 plasmid unnamed	/	/	30	10	/	Enterobacteriaceae
Escherichia coli O157:H7 str. EDL933 plasmid pO157, complete sequence	/	/	30	/	/	Enterobacteriaceae
Escherichia coli O169:H41 strain 2014EL-1345-2 plasmid unnamed2	/	/	/	10	/	Enterobacteriaceae
Escherichia coli O169:H41 strain 2014EL-1345-2 plasmid unnamed3	/	/	/	10	/	Enterobacteriaceae
Escherichia coli O169:H41 strain 2014EL-1345-2 plasmid unnamed4, complete sequence	/	/	/	10	/	Enterobacteriaceae
Escherichia coli O169:H41 strain F6326-C1 plasmid unnamed2, complete sequence	/	/	/	10	/	Enterobacteriaceae
Escherichia coli O178:H19 strain 2012C-4431 plasmid unnamed2, complete sequence	/	/	30	10	/	Enterobacteriaceae
Escherichia coli O178:H19 strain 2012C-4431 plasmid unnamed3, complete sequence	/	/	30	/	/	Enterobacteriaceae
Escherichia coli O25:H16 strain F5505-C1 plasmid unnamed1, complete sequence	/	/	/	10	/	Enterobacteriaceae
Escherichia coli O25:H16 strain F5505-C1 plasmid unnamed2, complete sequence	/	/	30	10	/	Enterobacteriaceae
Escherichia coli O25:NM strain 2014EL-1343-2 plasmid unnamed1	/	/	/	10	/	Enterobacteriaceae
Escherichia coli O25:NM strain 2014EL-1343-2 plasmid unnamed2	/	/	/	10	/	Enterobacteriaceae
Escherichia coli O25:NM strain 2014EL-1343-2 plasmid unnamed3, complete sequence	/	/	/	10	/	Enterobacteriaceae
Escherichia coli O25b:H4 extrachomosomal sequence	/	/	5	/	/	Enterobacteriaceae
Escherichia coli O25b:H4 plasmid, complete sequence	/	/	30	/	/	Enterobacteriaceae
Escherichia coli O26 str. RM8426 plasmid pRM8426, complete sequence	/	/	30	/	/	Enterobacteriaceae
Escherichia coli O26:H11 str. 11368 plasmid pO26_2 DNA, complete sequence	/	/	/	10	/	Enterobacteriaceae
Escherichia coli O27:H7 strain B4103-1 plasmid unnamed3, complete sequence	/	/	/	10	/	Enterobacteriaceae
Escherichia coli O43 str. RM10042 plasmid pRM10042-1, complete sequence	/	/	30	10	/	Enterobacteriaceae
Escherichia coli O43 str. RM10042 plasmid pRM10042-2, complete sequence	/	/	30	10	/	Enterobacteriaceae
Escherichia coli O6:H16 strain 2011EL-1370-2 plasmid unnamed1, complete sequence	/	/	/	10	/	Enterobacteriaceae
Escherichia coli O6:H16 strain 2011EL-1370-2 plasmid unnamed2, complete sequence	/	/	30	10	/	Enterobacteriaceae
Escherichia coli O6:H16 strain 2014EL-1346-6 plasmid unnamed1	/	/	/	10	/	Enterobacteriaceae
Escherichia coli O6:H16 strain 2014EL-1346-6 plasmid unnamed5, complete sequence	/	/	30	10	/	Enterobacteriaceae
Escherichia coli O6:H16 strain M9682-C1 plasmid unnamed1	/	/	30	/	/	Enterobacteriaceae
Escherichia coli O6:H16 strain M9682-C1 plasmid unnamed2, complete sequence	/	/	/	10	/	Enterobacteriaceae
Escherichia coli O7:K1 str. CE10 plasmid pCE10A, complete sequence	/	/	30	10	/	Enterobacteriaceae
Escherichia coli O83:H1 str. NRG 857C plasmid pO83_CORR, complete sequence	/	/	30	/	/	Enterobacteriaceae
Escherichia coli O91 str. RM7190 plasmid pRM7190-2, complete sequence	/	/	/	10	/	Enterobacteriaceae
Escherichia coli PCN061 plasmid PCN061p5, complete sequence	/	/	30	10	/	Enterobacteriaceae
Escherichia coli phage phi467	/	20	/	/	/	Enterobacteriaceae
Escherichia coli plasmid NR1, complete sequence	/	/	/	10	/	Enterobacteriaceae
Escherichia coli plasmid p417H-90, complete sequence	/	/	30	10	/	Enterobacteriaceae
Escherichia coli plasmid pAPEC-O103-ColBM, complete sequence	/	/	30	/	/	Enterobacteriaceae
Escherichia coli plasmid pC23-89, complete sequence	/	/	30	10	/	Enterobacteriaceae
Escherichia coli plasmid pC49-108, complete sequence	/	/	30	10	/	Enterobacteriaceae
Escherichia coli plasmid pC59-112, complete sequence	/	/	30	10	/	Enterobacteriaceae
Escherichia coli plasmid pC59-153, complete sequence	/	/	/	10	/	Enterobacteriaceae
Escherichia coli plasmid pC60-108, complete sequence	/	/	30	10	/	Enterobacteriaceae
Escherichia coli plasmid pChi7122-2, complete sequence	/	/	/	10	/	Enterobacteriaceae
Escherichia coli plasmid pCoo, complete sequence	/	/	30	10	/	Enterobacteriaceae
Escherichia coli plasmid pCss165Kan DNA, complete genome, strain: 4266 delta cssB::Km	/	/	30	10	/	Enterobacteriaceae
Escherichia coli plasmid pCT, complete sequence	/	/	/	10	/	Enterobacteriaceae
Escherichia coli plasmid pEC_B24, complete sequence	/	/	30	10	/	Enterobacteriaceae
Escherichia coli plasmid pEC14_114, complete sequence	/	/	30	10	/	Enterobacteriaceae
Escherichia coli plasmid pEK204, complete sequence	/	/	/	10	/	Enterobacteriaceae
Escherichia coli plasmid pETN48, complete sequence	/	/	30	/	/	Enterobacteriaceae
Escherichia coli plasmid pH2291-112, complete sequence	/	/	30	10	/	Enterobacteriaceae
Escherichia coli plasmid pH2291-144, complete sequence	/	/	30	/	/	Enterobacteriaceae
Escherichia coli plasmid pH2332-107, complete sequence	/	/	/	10	/	Enterobacteriaceae
Escherichia coli plasmid pH2332-166, complete sequence	/	/	30	/	/	Enterobacteriaceae
Escherichia coli plasmid pHUSEC41-2, complete sequence	/	/	30	/	/	Enterobacteriaceae
Escherichia coli plasmid pJIE512b, complete sequence	/	/	30	10	/	Enterobacteriaceae
Escherichia coli plasmid pL2-87, complete sequence	/	/	/	10	/	Enterobacteriaceae
Escherichia coli plasmid pMAR7, complete sequence	/	/	30	10	/	Enterobacteriaceae
Escherichia coli plasmid pMRY15-117_1 DNA, complete genome, strain: MRY15-117	/	/	30	/	/	Enterobacteriaceae
Escherichia coli plasmid pMRY15-131_1 DNA, complete genome, strain: MRY15-131	/	/	30	/	/	Enterobacteriaceae
Escherichia coli plasmid pMRY16-002_3 DNA, complete genome, strain: 20Ec-P-124	/	/	/	10	/	Enterobacteriaceae
Escherichia coli plasmid pND11_107, complete sequence	/	/	/	10	/	Enterobacteriaceae
Escherichia coli plasmid pND12_96, complete sequence	/	/	30	/	/	Enterobacteriaceae
Escherichia coli plasmid pO111-CRL-115, complete sequence	/	/	/	10	/	Enterobacteriaceae
Escherichia coli plasmid pO26-CRL-125, complete sequence	/	/	/	10	/	Enterobacteriaceae
Escherichia coli plasmid pO26-L, complete sequence	/	/	/	10	/	Enterobacteriaceae
Escherichia coli plasmid pO86A1, complete sequence	/	/	30	10	/	Enterobacteriaceae
Escherichia coli plasmid pPWD4_103, complete sequence	/	/	30	10	/	Enterobacteriaceae
Escherichia coli plasmid pVM01, complete sequence	/	/	30	10	/	Enterobacteriaceae
Escherichia coli SE11 plasmid pSE11-1 DNA, complete sequence	/	/	30	10	/	Enterobacteriaceae
Escherichia coli SE11 plasmid pSE11-2 DNA, complete sequence	/	/	30	10	/	Enterobacteriaceae
Escherichia coli SE15 plasmid pECSF1 DNA, complete genome	/	/	30	10	/	Enterobacteriaceae
Escherichia coli SMS-3-5 plasmid pSMS35_130, complete sequence	/	/	30	/	/	Enterobacteriaceae
Escherichia coli str. S88 plasmid pECOS88, complete genome	/	/	/	10	/	Enterobacteriaceae
Escherichia coli str. Sanji plasmid pSJ_94, complete sequence	/	/	30	/	/	Enterobacteriaceae
Escherichia coli strain 00-3076 plasmid unnamed, complete sequence	/	/	30	10	/	Enterobacteriaceae
Escherichia coli strain 00-3279 plasmid unnamed1, complete sequence	/	/	/	10	/	Enterobacteriaceae
Escherichia coli strain 00-3279 plasmid unnamed2, complete sequence	/	/	/	10	/	Enterobacteriaceae
Escherichia coli strain 00-3279 plasmid unnamed3, complete sequence	/	/	/	10	/	Enterobacteriaceae
Escherichia coli strain 05-3629 plasmid unnamed1, complete sequence	/	/	30	10	/	Enterobacteriaceae
Escherichia coli strain 05-3629 plasmid unnamed2, complete sequence	/	/	30	/	/	Enterobacteriaceae
Escherichia coli strain 06-00048 plasmid pCFSAN004178P_02, complete sequence	/	/	/	10	/	Enterobacteriaceae
Escherichia coli strain 08-00022 plasmid pCFSAN004179G, complete sequence	/	/	30	10	/	Enterobacteriaceae
Escherichia coli strain 09-00049 plasmid pCFSAN004180G, complete sequence	/	/	30	10	/	Enterobacteriaceae
Escherichia coli strain 1105 plasmid p74, complete sequence	/	/	30	/	/	Enterobacteriaceae
Escherichia coli strain 118UI plasmid pEco118UIb, complete sequence	/	/	30	/	/	Enterobacteriaceae
Escherichia coli strain 1190 plasmid p86, complete sequence	/	/	/	10	/	Enterobacteriaceae
Escherichia coli strain 1223 plasmid p147, complete sequence	/	/	30	10	/	Enterobacteriaceae
Escherichia coli strain 1223 plasmid p87, complete sequence	/	/	30	/	/	Enterobacteriaceae
Escherichia coli strain 127 plasmid p95, complete sequence	/	/	30	/	/	Enterobacteriaceae
Escherichia coli strain 1283 plasmid p92, complete sequence	/	/	30	/	/	Enterobacteriaceae
Escherichia coli strain 1428 plasmid p111, complete sequence	/	/	30	10	/	Enterobacteriaceae
Escherichia coli strain 1428 plasmid p96, complete sequence	/	/	30	/	/	Enterobacteriaceae
Escherichia coli strain 144 plasmid 134q, complete sequence	/	/	/	10	/	Enterobacteriaceae
Escherichia coli strain 144 plasmid p92, complete sequence	/	/	30	/	/	Enterobacteriaceae
Escherichia coli strain 14EC001 plasmid p14EC001b, complete sequence	/	/	30	/	/	Enterobacteriaceae
Escherichia coli strain 14EC001 plasmid p14EC001c, complete sequence	/	/	/	10	/	Enterobacteriaceae
Escherichia coli strain 14EC017 plasmid p14EC017c, complete sequence	/	/	30	10	/	Enterobacteriaceae
Escherichia coli strain 14EC020 plasmid p14EC020b, complete sequence	/	/	30	/	/	Enterobacteriaceae
Escherichia coli strain 14EC029 plasmid p14EC029c, complete sequence	/	/	/	10	/	Enterobacteriaceae
Escherichia coli strain 14EC029 plasmid p14EC029d, complete sequence	/	/	/	10	/	Enterobacteriaceae
Escherichia coli strain 14EC029 plasmid p14EC029e, complete sequence	/	/	30	10	/	Enterobacteriaceae
Escherichia coli strain 14EC033 plasmid p14EC033c, complete sequence	/	/	/	10	/	Enterobacteriaceae
Escherichia coli strain 14EC033 plasmid p14EC033d, complete sequence	/	/	30	10	/	Enterobacteriaceae
Escherichia coli strain 14EC033 plasmid p14EC033e, complete sequence	/	/	30	10	/	Enterobacteriaceae
Escherichia coli strain 14EC033 plasmid p14EC033g, complete sequence	/	/	/	10	/	Enterobacteriaceae
Escherichia coli strain 1943 plasmid p85, complete sequence	/	/	/	10	/	Enterobacteriaceae
Escherichia coli strain 2009C-3133 plasmid unnamed1, complete sequence	/	/	/	10	/	Enterobacteriaceae
Escherichia coli strain 2009C-3133 plasmid unnamed2, complete sequence	/	/	/	10	/	Enterobacteriaceae
Escherichia coli strain 2009C-3133 plasmid unnamed3, complete sequence	/	/	/	10	/	Enterobacteriaceae
Escherichia coli strain 2011C-4315 plasmid unnamed2, complete sequence	/	/	30	10	/	Enterobacteriaceae
Escherichia coli strain 2012C-4221 plasmid unnamed1, complete sequence	/	/	/	10	/	Enterobacteriaceae
Escherichia coli strain 2012C-4221 plasmid unnamed2, complete sequence	/	/	/	10	/	Enterobacteriaceae
Escherichia coli strain 2012C-4502 plasmid unnamed, complete sequence	/	/	30	/	/	Enterobacteriaceae
Escherichia coli strain 2013C-3033 plasmid unnamed, complete sequence	/	/	30	10	/	Enterobacteriaceae
Escherichia coli strain 2013C-3250 plasmid unnamed3	/	/	/	10	/	Enterobacteriaceae
Escherichia coli strain 2013C-3277 plasmid unnamed1	/	/	/	10	/	Enterobacteriaceae
Escherichia coli strain 2013C-3277 plasmid unnamed3	/	/	/	10	/	Enterobacteriaceae
Escherichia coli strain 2013C-3304 plasmid unnamed3, complete sequence	/	/	/	10	/	Enterobacteriaceae
Escherichia coli strain 2013C-3342 plasmid unnamed, complete sequence	/	/	/	10	/	Enterobacteriaceae
Escherichia coli strain 2013C-3513 plasmid unnamed1	/	/	/	10	/	Enterobacteriaceae
Escherichia coli strain 2013C-3513 plasmid unnamed2	/	/	30	/	/	Enterobacteriaceae
Escherichia coli strain 2013C-4081 plasmid unnamed3, complete sequence	/	/	/	10	/	Enterobacteriaceae
Escherichia coli strain 2013C-4248 plasmid unnamed1, complete sequence	/	/	/	10	/	Enterobacteriaceae
Escherichia coli strain 2013C-4248 plasmid unnamed3, complete sequence	/	/	/	10	/	Enterobacteriaceae
Escherichia coli strain 2013C-4248 plasmid unnamed5	/	/	/	10	/	Enterobacteriaceae
Escherichia coli strain 2013C-4282 plasmid unnamed1	/	/	/	10	/	Enterobacteriaceae
Escherichia coli strain 2013C-4282 plasmid unnamed2, complete sequence	/	/	30	/	/	Enterobacteriaceae
Escherichia coli strain 2013C-4830 plasmid unnamed2, complete sequence	/	/	30	10	/	Enterobacteriaceae
Escherichia coli strain 2013C-4991 plasmid unnamed1	/	/	/	10	/	Enterobacteriaceae
Escherichia coli strain 2013C-4991 plasmid unnamed2	/	/	30	/	/	Enterobacteriaceae
Escherichia coli strain 2014C-3075 plasmid unnamed, complete sequence	/	/	30	/	/	Enterobacteriaceae
Escherichia coli strain 2014C-3097 plasmid unnamed2, complete sequence	/	/	30	/	/	Enterobacteriaceae
Escherichia coli strain 2014C-3307 plasmid unnamed2	/	/	30	10	/	Enterobacteriaceae
Escherichia coli strain 2014C-3338 plasmid unnamed, complete sequence	/	/	30	/	/	Enterobacteriaceae
Escherichia coli strain 2014C-3550 plasmid unnamed1, complete sequence	/	/	/	10	/	Enterobacteriaceae
Escherichia coli strain 2014C-3716 plasmid unnamed1	/	/	/	10	/	Enterobacteriaceae
Escherichia coli strain 2014C-3741 plasmid unnamed1	/	/	/	10	/	Enterobacteriaceae
Escherichia coli strain 2014C-3741 plasmid unnamed2	/	/	30	10	/	Enterobacteriaceae
Escherichia coli strain 2014C-4135 plasmid unnamed, complete sequence	/	/	30	10	/	Enterobacteriaceae
Escherichia coli strain 2014C-4423 plasmid unnamed1, complete sequence	/	/	30	/	/	Enterobacteriaceae
Escherichia coli strain 2014C-4587 plasmid unnamed, complete sequence	/	/	30	/	/	Enterobacteriaceae
Escherichia coli strain 2015C-3121 plasmid unnamed	/	/	30	10	/	Enterobacteriaceae
Escherichia coli strain 2015C-3905 plasmid unnamed	/	/	30	/	/	Enterobacteriaceae
Escherichia coli strain 2015C-4136CT1 plasmid unnamed, complete sequence	/	/	/	10	/	Enterobacteriaceae
Escherichia coli strain 2015C-4498 plasmid unnamed, complete sequence	/	/	/	10	/	Enterobacteriaceae
Escherichia coli strain 2016C-3878 plasmid pMCR1-PA, complete sequence	/	/	30	/	/	Enterobacteriaceae
Escherichia coli strain 2016C-3936C1 plasmid unnamed4 sequence	/	/	/	10	/	Enterobacteriaceae
Escherichia coli strain 2016C-3936C1 plasmid unnamed5 sequence	/	/	30	10	/	Enterobacteriaceae
Escherichia coli strain 2017C-4109 plasmid p2017C-4109, complete sequence	/	/	30	/	/	Enterobacteriaceae
Escherichia coli strain 2017C-4173W12 plasmid p2017C-4173W12, complete sequence	/	/	30	/	/	Enterobacteriaceae
Escherichia coli strain 210205630 plasmid pSLy2, complete sequence	/	/	30	/	/	Enterobacteriaceae
Escherichia coli strain 210205630 plasmid pSLy4, complete sequence	/	/	30	/	/	Enterobacteriaceae
Escherichia coli strain 266917_2 plasmid p266917_2_01, complete sequence	/	/	30	/	/	Enterobacteriaceae
Escherichia coli strain 266917_2 plasmid p266917_2_03, complete sequence	/	/	/	10	/	Enterobacteriaceae
Escherichia coli strain 268-78-1 plasmid unnamed map unlocalized	/	/	/	10	/	Enterobacteriaceae
Escherichia coli strain 317 plasmid p100, complete sequence	/	/	30	10	/	Enterobacteriaceae
Escherichia coli strain 319 plasmid pO157, complete sequence	/	/	30	/	/	Enterobacteriaceae
Escherichia coli strain 51008369SK1 plasmid p51008369SK1_B, complete sequence	/	/	30	10	/	Enterobacteriaceae
Escherichia coli strain 51008369SK1 plasmid p51008369SK1_E, complete sequence	/	/	30	/	/	Enterobacteriaceae
Escherichia coli strain 746 plasmid p62, complete sequence	/	/	/	10	/	Enterobacteriaceae
Escherichia coli strain 746 plasmid p72, complete sequence	/	/	30	10	/	Enterobacteriaceae
Escherichia coli strain 746 plasmid p95, complete sequence	/	/	30	/	/	Enterobacteriaceae
Escherichia coli strain 88-3493 plasmid unnamed, complete sequence	/	/	30	10	/	Enterobacteriaceae
Escherichia coli strain 89-3506 isolate 89-3506 plasmid unnamed1	/	/	/	10	/	Enterobacteriaceae
Escherichia coli strain 89-3506 isolate 89-3506 plasmid unnamed2	/	/	/	10	/	Enterobacteriaceae
Escherichia coli strain 90-9269 plasmid unnamed1, complete sequence	/	/	30	10	/	Enterobacteriaceae
Escherichia coli strain 90-9269 plasmid unnamed4	/	/	/	10	/	Enterobacteriaceae
Escherichia coli strain 90-9276 plasmid unnamed1	/	/	30	10	/	Enterobacteriaceae
Escherichia coli strain 90-9276 plasmid unnamed2	/	/	30	/	/	Enterobacteriaceae
Escherichia coli strain 94-3024 plasmid pO104_H21, complete sequence	/	/	30	/	/	Enterobacteriaceae
Escherichia coli strain 95JB1 plasmid p95JB1B, complete sequence	/	/	/	10	/	Enterobacteriaceae
Escherichia coli strain 95NR1 plasmid p95NR1B, complete sequence	/	/	/	10	/	Enterobacteriaceae
Escherichia coli strain 97-3250 plasmid unnamed1, complete sequence	/	/	/	10	/	Enterobacteriaceae
Escherichia coli strain 99-3165 plasmid unnamed1	/	/	/	10	/	Enterobacteriaceae
Escherichia coli strain 99-3165 plasmid unnamed2, complete sequence	/	/	30	10	/	Enterobacteriaceae
Escherichia coli strain 99-3165 plasmid unnamed3, complete sequence	/	/	/	10	/	Enterobacteriaceae
Escherichia coli strain AHC4 plasmid pHNAH4-1, complete sequence	/	/	30	10	/	Enterobacteriaceae
Escherichia coli strain AMSCJX02 plasmid pAMSC2, complete sequence	/	/	30	10	/	Enterobacteriaceae
Escherichia coli strain AMSCJX02 plasmid pAMSC6, complete sequence	/	/	30	10	/	Enterobacteriaceae
Escherichia coli strain APEC O2-211 plasmid pAPEC-O2-211A-ColV, complete sequence	/	/	30	10	/	Enterobacteriaceae
Escherichia coli strain AR_0006 plasmid tig00000164, complete sequence	/	/	30	/	/	Enterobacteriaceae
Escherichia coli strain AR_0006 plasmid tig00000311, complete sequence	/	/	30	10	/	Enterobacteriaceae
Escherichia coli strain AR_0011 plasmid tig00013784_pilon, complete sequence	/	/	/	10	/	Enterobacteriaceae
Escherichia coli strain AR_0013 plasmid unnamed, complete sequence	/	/	/	10	/	Enterobacteriaceae
Escherichia coli strain AR_0015 plasmid unitig_2_pilon, complete sequence	/	/	/	10	/	Enterobacteriaceae
Escherichia coli strain AR_0017 plasmid unitig_1_pilon, complete sequence	/	/	30	10	/	Enterobacteriaceae
Escherichia coli strain AR_0019 plasmid tig00000138_pilon, complete sequence	/	/	/	10	/	Enterobacteriaceae
Escherichia coli strain AR_0055 plasmid unitig_4, complete sequence	/	/	/	10	/	Enterobacteriaceae
Escherichia coli strain AR_0067 plasmid unnamed1, complete sequence	/	/	30	10	/	Enterobacteriaceae
Escherichia coli strain AR_0067 plasmid unnamed3, complete sequence	/	/	/	10	/	Enterobacteriaceae
Escherichia coli strain AR_0067 plasmid unnamed4, complete sequence	/	/	/	10	/	Enterobacteriaceae
Escherichia coli strain AR_0069 plasmid unitig_3, complete sequence	/	/	/	10	/	Enterobacteriaceae
Escherichia coli strain AR_0077 plasmid tig00000042_pilon, complete sequence	/	/	30	10	/	Enterobacteriaceae
Escherichia coli strain AR_0081 plasmid unnamed1, complete sequence	/	/	30	10	/	Enterobacteriaceae
Escherichia coli strain AR_0081 plasmid unnamed3, complete sequence	/	/	/	10	/	Enterobacteriaceae
Escherichia coli strain AR_0085 plasmid unnamed1, complete sequence	/	/	30	10	/	Enterobacteriaceae
Escherichia coli strain AR_0085 plasmid unnamed3, complete sequence	/	/	30	/	/	Enterobacteriaceae
Escherichia coli strain AR_0086 plasmid unnamed1, complete sequence	/	/	30	10	/	Enterobacteriaceae
Escherichia coli strain AR_0089 plasmid unnamed1, complete sequence	/	/	30	10	/	Enterobacteriaceae
Escherichia coli strain AR_0089 plasmid unnamed2, complete sequence	/	/	30	10	/	Enterobacteriaceae
Escherichia coli strain AR_0104 plasmid unitig_5, complete sequence	/	/	30	10	/	Enterobacteriaceae
Escherichia coli strain AR_0114 plasmid unitig_1, complete sequence	/	/	/	10	/	Enterobacteriaceae
Escherichia coli strain AR_0118 plasmid unitig_2, complete sequence	/	/	30	/	/	Enterobacteriaceae
Escherichia coli strain AR_0119 plasmid unitig_4, complete sequence	3	/	/	/	/	Enterobacteriaceae
Escherichia coli strain AR_0128 plasmid tig00000793, complete sequence	/	/	30	/	/	Enterobacteriaceae
Escherichia coli strain AR_0137 plasmid tig00001287_pilon, complete sequence	/	/	/	10	/	Enterobacteriaceae
Escherichia coli strain AR_0149 plasmid tig00000220, complete sequence	/	/	/	10	/	Enterobacteriaceae
Escherichia coli strain AR_0162 plasmid tig00003056, complete sequence	/	/	/	10	/	Enterobacteriaceae
Escherichia coli strain AR_0369 plasmid unnamed3	/	/	30	10	/	Enterobacteriaceae
Escherichia coli strain AR_0374 plasmid unnamed2	/	/	30	10	/	Enterobacteriaceae
Escherichia coli strain AR_451 plasmid unnamed3	/	/	30	/	/	Enterobacteriaceae
Escherichia coli strain AR_451 plasmid unnamed4	/	/	30	/	/	Enterobacteriaceae
Escherichia coli strain AR_452 plasmid unnamed1, complete sequence	/	/	30	/	/	Enterobacteriaceae
Escherichia coli strain AR435 plasmid unnamed1, complete sequence	/	/	30	/	/	Enterobacteriaceae
Escherichia coli strain AR435 plasmid unnamed6	/	/	/	10	/	Enterobacteriaceae
Escherichia coli strain AR436 plasmid unnamed2	/	/	30	10	/	Enterobacteriaceae
Escherichia coli strain AR437 plasmid unnamed2, complete sequence	/	/	/	10	/	Enterobacteriaceae
Escherichia coli strain AR437 plasmid unnamed5, complete sequence	/	/	30	/	/	Enterobacteriaceae
Escherichia coli strain ATCC 43886 plasmid unnamed2, complete sequence	/	/	30	10	/	Enterobacteriaceae
Escherichia coli strain ATCC 43896 plasmid unnamed2	/	/	/	10	/	Enterobacteriaceae
Escherichia coli strain B3804 plasmid pIFM3804, complete sequence	/	/	30	10	/	Enterobacteriaceae
Escherichia coli strain BE2-5 plasmid p2_BE2-5, complete sequence	/	/	/	10	/	Enterobacteriaceae
Escherichia coli strain BH100 plasmid pBH100-1, complete sequence	/	/	/	10	/	Enterobacteriaceae
Escherichia coli strain BK28960 plasmid pKpQIL-Ec, complete sequence	3	/	/	/	/	Enterobacteriaceae
Escherichia coli strain C3 plasmid A, complete sequence	/	/	/	10	/	Enterobacteriaceae
Escherichia coli strain C5 plasmid A, complete genome	/	/	30	10	/	Enterobacteriaceae
Escherichia coli strain C5 plasmid B, complete genome	/	/	/	10	/	Enterobacteriaceae
Escherichia coli strain C7 plasmid A, complete sequence	/	/	/	10	/	Enterobacteriaceae
Escherichia coli strain C8 plasmid A, complete genome	/	/	30	10	/	Enterobacteriaceae
Escherichia coli strain CCUG 70745 plasmid pEco70745_1	/	/	30	/	/	Enterobacteriaceae
Escherichia coli strain CFSAN004176 plasmid pCFSAN004176G_02, complete sequence	/	/	30	10	/	Enterobacteriaceae
Escherichia coli strain CFSAN004176 plasmid pCFSAN004176P_01, complete sequence	/	/	30	10	/	Enterobacteriaceae
Escherichia coli strain CFSAN018748 plasmid pGMI14-004_1, complete sequence	/	/	/	10	/	Enterobacteriaceae
Escherichia coli strain CFSAN018748 plasmid pGMI14-004_2, complete sequence	/	/	/	10	/	Enterobacteriaceae
Escherichia coli strain CFSAN029787 plasmid pCFSAN029787_01, complete sequence	/	/	30	/	/	Enterobacteriaceae
Escherichia coli strain CFSAN029787 plasmid pCFSAN029787_02, complete sequence	/	/	/	10	/	Enterobacteriaceae
Escherichia coli strain CFSAN061770 plasmid pEGY2, complete sequence	/	/	/	10	/	Enterobacteriaceae
Escherichia coli strain CFSAN064035 plasmid pGMI17-003_3, complete sequence	/	/	30	10	/	Enterobacteriaceae
Escherichia coli strain CFSAN064036 plasmid pGMI17-004_1, complete sequence	/	/	/	10	/	Enterobacteriaceae
Escherichia coli strain CHL5009T plasmid pCHL5009T-102k-mcr3, complete sequence	/	/	/	10	/	Enterobacteriaceae
Escherichia coli strain CHL5009T plasmid pCHL5009T-94k, complete sequence	/	/	/	10	/	Enterobacteriaceae
Escherichia coli strain CI5 plasmid, complete sequence	/	/	/	10	/	Enterobacteriaceae
Escherichia coli strain CP53 plasmid pCP53-92k, complete sequence	/	/	/	10	/	Enterobacteriaceae
Escherichia coli strain cq9 plasmid unnamed2, complete sequence	/	/	/	10	/	Enterobacteriaceae
Escherichia coli strain cq9 plasmid unnamed4, complete sequence	/	/	/	10	/	Enterobacteriaceae
Escherichia coli strain CRE1493 plasmid p1493-3, complete sequence	/	/	/	10	/	Enterobacteriaceae
Escherichia coli strain CREC-544 plasmid pCREC-544_1, complete sequence	/	/	30	/	/	Enterobacteriaceae
Escherichia coli strain CREC-591 plasmid pCREC-591_1, complete sequence	/	/	30	10	/	Enterobacteriaceae
Escherichia coli strain CV839-06 plasmid pCV839-06-p1, complete sequence	/	/	30	10	/	Enterobacteriaceae
Escherichia coli strain CV839-15 plasmid pCV839-15-p2, complete sequence	/	/	30	10	/	Enterobacteriaceae
Escherichia coli strain D10 plasmid A, complete genome	/	/	/	10	/	Enterobacteriaceae
Escherichia coli strain D2 plasmid B, complete genome	/	/	30	/	/	Enterobacteriaceae
Escherichia coli strain D6 plasmid A, complete genome	/	/	30	/	/	Enterobacteriaceae
Escherichia coli strain DA33133 plasmid pDA33133-157, complete sequence	/	/	30	/	/	Enterobacteriaceae
Escherichia coli strain DA33135 plasmid pDA33135-139, complete sequence	/	/	30	/	/	Enterobacteriaceae
Escherichia coli strain DA33135 plasmid pDA33135-70, complete sequence	/	/	/	10	/	Enterobacteriaceae
Escherichia coli strain DA33137 plasmid pDA33137-178, complete sequence	/	/	30	/	/	Enterobacteriaceae
Escherichia coli strain E17.16 plasmid pE17.16, complete sequence	/	/	/	10	/	Enterobacteriaceae
Escherichia coli strain E308 plasmid pLKSZ01, complete sequence	/	/	30	10	/	Enterobacteriaceae
Escherichia coli strain E308 plasmid pLKSZ02, complete sequence	/	/	/	10	/	Enterobacteriaceae
Escherichia coli strain E308 plasmid pLKSZ04, complete sequence	/	/	/	10	/	Enterobacteriaceae
Escherichia coli strain E41-1 plasmid p1, complete sequence	/	/	30	/	/	Enterobacteriaceae
Escherichia coli strain E41-1 plasmid p2, complete sequence	/	/	30	/	/	Enterobacteriaceae
Escherichia coli strain E706 plasmid pLKJULY7989, complete sequence	/	/	/	10	/	Enterobacteriaceae
Escherichia coli strain ECCHD184 plasmid pTB211, complete sequence	/	/	/	10	/	Enterobacteriaceae
Escherichia coli strain ECCRA-119 plasmid pTB201, complete sequence	/	/	30	/	/	Enterobacteriaceae
Escherichia coli strain ECCWS199 plasmid pTB222, complete sequence	/	/	/	10	/	Enterobacteriaceae
Escherichia coli strain Eco889 plasmid pECO-93a, complete sequence	/	/	30	10	/	Enterobacteriaceae
Escherichia coli strain Eco889 plasmid pECO-fce, complete sequence	/	/	30	10	/	Enterobacteriaceae
Escherichia coli strain Ecol_224 plasmid pEC224_2, complete sequence	/	/	/	10	/	Enterobacteriaceae
Escherichia coli strain Ecol_244 plasmid pEC244_2, complete sequence	/	/	30	10	/	Enterobacteriaceae
Escherichia coli strain Ecol_316 plasmid pEC316_2, complete sequence	/	/	30	10	/	Enterobacteriaceae
Escherichia coli strain Ecol_316 plasmid pEC316_3, complete sequence	/	/	30	10	/	Enterobacteriaceae
Escherichia coli strain Ecol_422 plasmid pEC422_4, complete sequence	/	/	/	10	/	Enterobacteriaceae
Escherichia coli strain Ecol_448 plasmid pEC448_1, complete sequence	/	/	30	/	/	Enterobacteriaceae
Escherichia coli strain Ecol_545 plasmid pEC545_1, complete sequence	/	/	/	10	/	Enterobacteriaceae
Escherichia coli strain Ecol_732 plasmid pEC732_2, complete sequence	/	/	30	/	/	Enterobacteriaceae
Escherichia coli strain Ecol_732 plasmid pEC732_3, complete sequence	/	/	/	10	/	Enterobacteriaceae
Escherichia coli strain Ecol_867 plasmid pEC867_1, complete sequence	/	/	30	10	/	Enterobacteriaceae
Escherichia coli strain Ecol_AZ147 plasmid pECAZ147_1, complete sequence	/	/	/	10	/	Enterobacteriaceae
Escherichia coli strain Ecol_AZ147 plasmid pECAZ147_2, complete sequence	/	/	30	10	/	Enterobacteriaceae
Escherichia coli strain Ecol_AZ147 plasmid pECAZ147_KPC, complete sequence	3	/	30	10	/	Enterobacteriaceae
Escherichia coli strain Ecol_AZ153 plasmid pECAZ153_2, complete sequence	/	/	30	10	/	Enterobacteriaceae
Escherichia coli strain Ecol_AZ153 plasmid pECAZ153_KPC, complete sequence	3	/	30	10	/	Enterobacteriaceae
Escherichia coli strain Ecol_AZ155 plasmid pECAZ155_KPC, complete sequence	/	/	30	10	/	Enterobacteriaceae
Escherichia coli strain Ecol_AZ159 plasmid pECAZ159_1, complete sequence	/	/	30	10	/	Enterobacteriaceae
Escherichia coli strain Ecol_AZ161 plasmid pECAZ161_1, complete sequence	/	/	30	10	/	Enterobacteriaceae
Escherichia coli strain Ecol_AZ161 plasmid pECAZ161_3, complete sequence	/	/	30	10	/	Enterobacteriaceae
Escherichia coli strain Ecol_AZ162 plasmid pECAZ162_KPC, complete sequence	/	/	30	10	/	Enterobacteriaceae
Escherichia coli strain ECONIH1 plasmid pECO-824, complete sequence	/	/	30	/	/	Enterobacteriaceae
Escherichia coli strain ECONIH2 plasmid pECO-bc6, complete sequence	/	/	30	10	/	Enterobacteriaceae
Escherichia coli strain ECONIH2 plasmid pKpQIL-571, complete sequence	3	/	/	/	/	Enterobacteriaceae
Escherichia coli strain ECONIH4 plasmid pECO-816c, complete sequence	/	/	30	/	/	Enterobacteriaceae
Escherichia coli strain ECONIH5 plasmid pECO-cbb3, complete sequence	/	/	30	/	/	Enterobacteriaceae
Escherichia coli strain ECONIH6 plasmid pECO-6dfa, complete sequence	/	/	/	10	/	Enterobacteriaceae
Escherichia coli strain ECONIH6 plasmid pNDM-d2e9, complete sequence	/	/	/	10	/	Enterobacteriaceae
Escherichia coli strain EQ011 plasmid pEQ011, complete sequence	/	/	30	10	/	Enterobacteriaceae
Escherichia coli strain Es_ST2350_SE1_NDM_3_2018 plasmid pEsST2350_SE_2, complete sequence	/	/	/	10	/	Enterobacteriaceae
Escherichia coli strain ESBL-12 plasmid pESBL-12, complete sequence	/	/	/	10	/	Enterobacteriaceae
Escherichia coli strain ESBL-283 plasmid pESBL-283, complete sequence	/	/	30	10	/	Enterobacteriaceae
Escherichia coli strain ESBL-305 plasmid pESBL-305, complete sequence	/	/	30	10	/	Enterobacteriaceae
Escherichia coli strain ESBL-315 plasmid pESBL-315, complete sequence	/	/	30	10	/	Enterobacteriaceae
Escherichia coli strain ESBL117 plasmid pESBL-117, complete sequence	/	/	30	10	/	Enterobacteriaceae
Escherichia coli strain ETEC-2264 plasmid unnamed1, complete sequence	/	/	30	/	/	Enterobacteriaceae
Escherichia coli strain ETEC-2264 plasmid unnamed2, complete sequence	/	/	/	10	/	Enterobacteriaceae
Escherichia coli strain ETEC-2264 plasmid unnamed3, complete sequence	/	/	30	10	/	Enterobacteriaceae
Escherichia coli strain ETEC-2265 plasmid unnamed1, complete sequence	/	/	30	10	/	Enterobacteriaceae
Escherichia coli strain ETEC-2265 plasmid unnamed2, complete sequence	/	/	/	10	/	Enterobacteriaceae
Escherichia coli strain ExPEC XM plasmid unnamed	/	/	30	10	/	Enterobacteriaceae
Escherichia coli strain F5176C6 plasmid unnamed1, complete sequence	/	/	30	10	/	Enterobacteriaceae
Escherichia coli strain F5176C6 plasmid unnamed2, complete sequence	/	/	/	10	/	Enterobacteriaceae
Escherichia coli strain F5656C1 plasmid unnamed2, complete sequence	/	/	30	10	/	Enterobacteriaceae
Escherichia coli strain F8111-1SC3 plasmid unnamed1	/	/	/	10	/	Enterobacteriaceae
Escherichia coli strain F8111-1SC3 plasmid unnamed3, complete sequence	/	/	/	10	/	Enterobacteriaceae
Escherichia coli strain F9792 plasmid unnamed, complete sequence	/	/	/	10	/	Enterobacteriaceae
Escherichia coli strain FDAARGOS_144 plasmid unnamed1, complete sequence	/	/	30	10	/	Enterobacteriaceae
Escherichia coli strain FDAARGOS_144 plasmid unnamed2, complete sequence	/	/	/	10	/	Enterobacteriaceae
Escherichia coli strain FDAARGOS_401 plasmid unnamed, complete sequence	/	/	30	10	/	Enterobacteriaceae
Escherichia coli strain FDAARGOS_403 plasmid unnamed2, complete sequence	/	/	30	10	/	Enterobacteriaceae
Escherichia coli strain FDAARGOS_433 plasmid unnamed6, complete sequence	/	/	/	10	/	Enterobacteriaceae
Escherichia coli strain FDAARGOS_448 plasmid unnamed1, complete sequence	/	/	30	/	/	Enterobacteriaceae
Escherichia coli strain FDAARGOS_448 plasmid unnamed3, complete sequence	/	/	/	10	/	Enterobacteriaceae
Escherichia coli strain FHI_NMBU_03 plasmid pFHI_NMBU_3_1, complete sequence	/	/	30	/	/	Enterobacteriaceae
Escherichia coli strain FMU073332 plasmid pEcoFMU07332d sequence	/	/	/	10	/	Enterobacteriaceae
Escherichia coli strain FMU073332 plasmid pEcoFMU073332b sequence	/	/	/	10	/	Enterobacteriaceae
Escherichia coli strain FORC 064 plasmid pFORC64.2, complete sequence	/	/	/	10	/	Enterobacteriaceae
Escherichia coli strain FORC 064 plasmid pFORC64.3, complete sequence	/	/	/	10	/	Enterobacteriaceae
Escherichia coli strain FORC_029 plasmid FORC_029p, complete sequence	/	/	30	/	/	Enterobacteriaceae
Escherichia coli strain FORC_031 plasmid pFORC31.1, complete sequence	/	/	/	10	/	Enterobacteriaceae
Escherichia coli strain FORC_031 plasmid pFORC31.2, complete sequence	/	/	/	10	/	Enterobacteriaceae
Escherichia coli strain FORC_031 plasmid pFORC31.3, complete sequence	/	/	/	10	/	Enterobacteriaceae
Escherichia coli strain FORC_031 plasmid pFORC31.4, complete sequence	/	/	30	10	/	Enterobacteriaceae
Escherichia coli strain FORC_043 plasmid pFORC43, complete sequence	/	/	30	/	/	Enterobacteriaceae
Escherichia coli strain FORC_044 plasmid pFORC44_1, complete sequence	/	/	/	10	/	Enterobacteriaceae
Escherichia coli strain FORC_069 plasmid pFORC69, complete sequence	/	/	30	10	/	Enterobacteriaceae
Escherichia coli strain G749 plasmid pG749_1, complete sequence	/	/	/	10	/	Enterobacteriaceae
Escherichia coli strain GB089 plasmid pCFSAN004181P, complete sequence	/	/	30	10	/	Enterobacteriaceae
Escherichia coli strain H15 plasmid A, complete genome	/	/	/	9	/	Enterobacteriaceae
Escherichia coli strain H8Ecoli plasmid p2-H8	/	/	30	10	/	Enterobacteriaceae
Escherichia coli strain H8Ecoli plasmid p3-H8	/	/	/	10	/	Enterobacteriaceae
Escherichia coli strain HB-Coli0 plasmid unnamed1, complete sequence	/	/	/	10	/	Enterobacteriaceae
Escherichia coli strain HS13-1 plasmid pHS13-1-IncF, complete sequence	/	/	30	/	/	Enterobacteriaceae
Escherichia coli strain ICBEC72H plasmid pICBEC72Hctx, complete sequence	/	/	30	10	/	Enterobacteriaceae
Escherichia coli strain JJ2434 plasmid pJJ2434_2, complete sequence	/	/	/	10	/	Enterobacteriaceae
Escherichia coli strain KL53 plasmid pKL53-M, complete sequence	/	/	/	10	/	Enterobacteriaceae
Escherichia coli strain KSC1031 plasmid unnamed, complete sequence	/	/	30	10	/	Enterobacteriaceae
Escherichia coli strain M1 plasmid A, complete sequence	/	/	/	10	/	Enterobacteriaceae
Escherichia coli strain M11 plasmid A, complete sequence	/	/	/	10	/	Enterobacteriaceae
Escherichia coli strain M15 plasmid A, complete sequence	/	/	/	10	/	Enterobacteriaceae
Escherichia coli strain M160133 plasmid pM160133_p2, complete sequence	/	/	/	10	/	Enterobacteriaceae
Escherichia coli strain M18 plasmid A, complete sequence	/	/	/	10	/	Enterobacteriaceae
Escherichia coli strain M19 plasmid A, complete sequence	/	/	/	10	/	Enterobacteriaceae
Escherichia coli strain M3 plasmid A, complete sequence	/	/	/	10	/	Enterobacteriaceae
Escherichia coli strain M6 plasmid A, complete genome	/	/	/	10	/	Enterobacteriaceae
Escherichia coli strain M8 plasmid A, complete genome	/	/	/	10	/	Enterobacteriaceae
Escherichia coli strain M9 plasmid A, complete genome	/	/	/	10	/	Enterobacteriaceae
Escherichia coli strain MCJCHV-1 plasmid pNMEC-O75A, complete sequence	/	/	30	10	/	Enterobacteriaceae
Escherichia coli strain MDR_56 plasmid unnamed1, complete sequence	/	/	30	/	/	Enterobacteriaceae
Escherichia coli strain MDR_56 plasmid unnamed3, complete sequence	/	/	/	10	/	Enterobacteriaceae
Escherichia coli strain MDR_56 plasmid unnamed4, complete sequence	/	/	/	10	/	Enterobacteriaceae
Escherichia coli strain MDR_56 plasmid unnamed6, complete sequence	/	/	30	10	/	Enterobacteriaceae
Escherichia coli strain MNCRE44 plasmid pMNCRE44_6, complete sequence	/	/	30	/	/	Enterobacteriaceae
Escherichia coli strain MRSN346355 plasmid pMRSN346355_120.3, complete sequence	/	/	30	10	/	Enterobacteriaceae
Escherichia coli strain MRSN346595 plasmid pMRSN346595_120.3, complete sequence	/	/	30	10	/	Enterobacteriaceae
Escherichia coli strain MRSN346638 plasmid pMRSN346638_119.3, complete sequence	/	/	30	10	/	Enterobacteriaceae
Escherichia coli strain MRSN352231 plasmid pMR0716_tem1, complete sequence	/	/	30	10	/	Enterobacteriaceae
Escherichia coli strain MS6198 plasmid pMS6198B, complete sequence	/	/	30	/	/	Enterobacteriaceae
Escherichia coli strain MS6198 plasmid pMS6198D, complete sequence	/	/	/	10	/	Enterobacteriaceae
Escherichia coli strain MS7163 plasmid pMS7163A, complete sequence	/	/	/	10	/	Enterobacteriaceae
Escherichia coli strain MS7163 plasmid pMS7163B, complete sequence	/	/	/	10	/	Enterobacteriaceae
Escherichia coli strain MS8345 plasmid pMS8345B, complete sequence	/	/	/	10	/	Enterobacteriaceae
Escherichia coli strain NCM3722 plasmid F, complete sequence	/	/	/	10	/	Enterobacteriaceae
Escherichia coli strain NMI542811 plasmid pMC-NDM, complete sequence	/	/	/	10	/	Enterobacteriaceae
Escherichia coli strain O78-789 plasmid pAPEC-O78-2, complete sequence	/	/	30	10	/	Enterobacteriaceae
Escherichia coli strain O78-789 plasmid pAPEC-O78-ColV, complete sequence	/	/	/	10	/	Enterobacteriaceae
Escherichia coli strain PA45B plasmid pPA45B, complete sequence	/	/	/	10	/	Enterobacteriaceae
Escherichia coli strain PSUO2 plasmid pPSUO2, complete sequence	/	/	30	/	/	Enterobacteriaceae
Escherichia coli strain RM10466 plasmid pRM10466-1, complete sequence	/	/	30	10	/	Enterobacteriaceae
Escherichia coli strain RM14721 plasmid pRM14721, complete sequence	/	/	/	10	/	Enterobacteriaceae
Escherichia coli strain RM9131 plasmid pRM9131-2, complete sequence	/	/	/	10	/	Enterobacteriaceae
Escherichia coli strain RM9387 plasmid pO104_H7, complete sequence	/	/	30	10	/	Enterobacteriaceae
Escherichia coli strain RM9975 plasmid pRM9975-2, complete sequence	/	/	/	10	/	Enterobacteriaceae
Escherichia coli strain S17-13 plasmid p1713-1	/	/	/	10	/	Enterobacteriaceae
Escherichia coli strain S17-20 plasmid p1720-2	/	/	30	10	/	Enterobacteriaceae
Escherichia coli strain S30 plasmid A, complete sequence	/	/	30	/	/	Enterobacteriaceae
Escherichia coli strain S30 plasmid B, complete sequence	/	/	30	10	/	Enterobacteriaceae
Escherichia coli strain S51 plasmid pS51_1, complete sequence	/	/	/	10	/	Enterobacteriaceae
Escherichia coli strain SaT040 plasmid pSaT040, complete sequence	/	/	30	10	/	Enterobacteriaceae
Escherichia coli strain SCEC020001 plasmid pOXA1_020001, complete sequence	/	/	30	10	/	Enterobacteriaceae
Escherichia coli strain SCEC020007 plasmid pBOKZ_SCEC020007, complete sequence	/	/	/	10	/	Enterobacteriaceae
Escherichia coli strain SCEC020022 plasmid p1_020022, complete sequence	/	/	/	10	/	Enterobacteriaceae
Escherichia coli strain SCEC020022 plasmid pCTXM14_020022, complete sequence	/	/	/	10	/	Enterobacteriaceae
Escherichia coli strain SCEC020023 plasmid pRmtB_020023, complete sequence	/	/	/	10	/	Enterobacteriaceae
Escherichia coli strain SD134209 plasmid pSD134209-2, complete sequence	/	/	/	10	/	Enterobacteriaceae
Escherichia coli strain SF-088 plasmid pSF-088-1, complete sequence	/	/	/	10	/	Enterobacteriaceae
Escherichia coli strain SF-166 plasmid pSF-166-1, complete sequence	/	/	30	10	/	Enterobacteriaceae
Escherichia coli strain SF-468 plasmid pSF-468-2, complete sequence	/	/	30	/	/	Enterobacteriaceae
Escherichia coli strain STEC299 plasmid pSTEC299_1, complete sequence	/	/	30	/	/	Enterobacteriaceae
Escherichia coli strain strain Z247 plasmid p2474-3, complete sequence	/	/	/	10	/	Enterobacteriaceae
Escherichia coli strain TF_2007-10-2348-1 plasmid pTF2, complete sequence	/	/	30	/	/	Enterobacteriaceae
Escherichia coli strain UFU_EC98 plasmid pEc98_1, complete sequence	/	/	30	10	/	Enterobacteriaceae
Escherichia coli strain UK_Dog_Liverpool plasmid pCARB35_02, complete sequence	/	/	/	10	/	Enterobacteriaceae
Escherichia coli strain UK_Dog_Liverpool plasmid pCARB35_03, complete sequence	/	/	/	10	/	Enterobacteriaceae
Escherichia coli strain UPEC 26-1 plasmid unnamed1, complete sequence	/	/	/	10	/	Enterobacteriaceae
Escherichia coli strain W2-5 plasmid p2_W2-5, complete sequence	/	/	/	10	/	Enterobacteriaceae
Escherichia coli strain W5-6 plasmid p3_W5-6, complete sequence	/	/	/	10	/	Enterobacteriaceae
Escherichia coli strain WCHEC000837 plasmid pCTXM15_000837, complete sequence	/	/	30	10	/	Enterobacteriaceae
Escherichia coli strain WCHEC005237 plasmid pRmtB1_005237, complete sequence	/	/	30	/	/	Enterobacteriaceae
Escherichia coli strain WCHEC005784 plasmid pCTXM15_005784, complete sequence	/	/	30	/	/	Enterobacteriaceae
Escherichia coli strain WCHEC025943 plasmid p2_025943, complete sequence	/	/	30	10	/	Enterobacteriaceae
Escherichia coli strain WCHEC035148 plasmid pCMY42_035148, complete sequence	/	/	/	10	/	Enterobacteriaceae
Escherichia coli strain WCHEC035148 plasmid pQnrS1_035148, complete sequence	/	/	30	/	/	Enterobacteriaceae
Escherichia coli strain WCHEC050613 plasmid pI1_WCHEC050613, complete sequence	/	/	30	10	/	Enterobacteriaceae
Escherichia coli strain WCHEC96200 plasmid pOXA1_WCHEC96200, complete sequence	/	/	30	10	/	Enterobacteriaceae
Escherichia coli strain YDC107 plasmid pYDC107_184, complete sequence	/	/	30	/	/	Enterobacteriaceae
Escherichia coli strain YDC107 plasmid pYDC107_85 map unlocalized	/	/	/	10	/	Enterobacteriaceae
Escherichia coli strain ZH063 plasmid pZH063_1, complete sequence	/	/	30	10	/	Enterobacteriaceae
Escherichia coli strain ZH193 plasmid pZH193, complete sequence	/	/	30	/	/	Enterobacteriaceae
Escherichia coli UM146 plasmid pUM146, complete sequence	/	/	30	10	/	Enterobacteriaceae
Escherichia coli UMN026 plasmid p1ESCUM, complete sequence	/	/	30	/	/	Enterobacteriaceae
Escherichia coli UMNK88 plasmid pUMNK88_91, complete sequence	/	/	30	/	/	Enterobacteriaceae
Escherichia coli UMNK88 plasmid pUMNK88_Hly, complete sequence	/	/	/	10	/	Enterobacteriaceae
Escherichia coli UMNK88 plasmid pUMNK88_K88, complete sequence	/	/	30	10	/	Enterobacteriaceae
Escherichia coli UTI89 plasmid pUTI89, complete sequence	/	/	30	10	/	Enterobacteriaceae
Escherichia coli Vir68 plasmid pVir68, complete sequence	/	/	/	10	/	Enterobacteriaceae
Escherichia coli VR50 plasmid pVR50A, complete sequence	/	/	/	10	/	Enterobacteriaceae
Escherichia coli VR50 plasmid pVR50B, complete sequence	/	/	30	10	/	Enterobacteriaceae
Escherichia coli W plasmid pRK1, complete sequence	/	/	30	10	/	Enterobacteriaceae
Escherichia marmotae strain HT073016 plasmid pEM148, complete sequence	3	/	/	/	/	Enterobacteriaceae
Escherichia marmotae strain HT073016 plasmid pEM76, complete sequence	/	/	30	10	/	Enterobacteriaceae
Escherichia phage Ayreon, complete genome	/	20	/	/	/	Enterobacteriaceae
Escherichia phage HK639, complete genome	/	/	/	9	/	Enterobacteriaceae
Escherichia virus HK022, complete genome	/	20	/	/	/	Enterobacteriaceae
Gemmatirosa kalamazoonesis strain KBS708 plasmid 1, complete sequence	/	43	/	/	/	Gemmatimonadetes	phylum
Haloarcula hispanica ATCC 33960 plasmid pHH400, complete sequence	/	43	/	/	/	Halobacteriaceae
Haloarcula hispanica N601 plasmid pHH406, complete sequence	/	43	/	/	/	Halobacteriaceae
Haloarcula sp. CBA1115 plasmid unnamed1, complete sequence	/	43	/	/	/	Halobacteriaceae
Klebsiella aerogenes strain AR_0062 plasmid tig00000058_pilon, complete sequence	/	/	12	/	/	Enterobacteriaceae
Klebsiella michiganensis strain E718 plasmid pKOX_NDM1, complete sequence	3	/	30	/	/	Enterobacteriaceae
Klebsiella michiganensis strain K516 plasmid pK516_KPC, complete sequence	/	/	30	/	/	Enterobacteriaceae
Klebsiella michiganensis strain K516 plasmid pK516_NDM1, complete sequence	3	/	/	/	/	Enterobacteriaceae
Klebsiella michiganensis strain K518 plasmid pK518_KPC, complete sequence	/	/	30	/	/	Enterobacteriaceae
Klebsiella michiganensis strain K518 plasmid pK518_NDM1, complete sequence	3	/	/	/	/	Enterobacteriaceae
Klebsiella michiganensis strain M1 plasmid pKOXM1B, complete sequence	3	/	/	/	/	Enterobacteriaceae
Klebsiella michiganensis strain M1 plasmid pKOXM1C, complete sequence	/	20	/	/	/	Enterobacteriaceae
Klebsiella oxytoca KONIH1 plasmid pKPC-727, complete sequence	3	/	30	/	/	Enterobacteriaceae
Klebsiella oxytoca plasmid pKO_JKo3_1 DNA, complete genome, strain: JKo3	3	/	30	/	/	Enterobacteriaceae
Klebsiella oxytoca plasmid pKO_JKo3_3 DNA, complete genome, strain: JKo3	/	/	30	/	/	Enterobacteriaceae
Klebsiella oxytoca strain AR_0147 plasmid unitig_2, complete sequence	/	/	30	/	/	Enterobacteriaceae
Klebsiella oxytoca strain AR380 plasmid unnamed1, complete sequence	/	/	30	/	/	Enterobacteriaceae
Klebsiella oxytoca strain CAV1374 plasmid pCAV1374-150, complete sequence	3	/	/	/	/	Enterobacteriaceae
Klebsiella oxytoca strain CAV1374 plasmid pCAV1374-49, complete sequence	/	/	30	/	/	Enterobacteriaceae
Klebsiella oxytoca strain CAV1374 plasmid pCAV1374-54, complete sequence	/	20	/	/	/	Enterobacteriaceae
Klebsiella oxytoca strain CAV1752 plasmid pCAV1752-278, complete sequence	3	/	/	/	/	Enterobacteriaceae
Klebsiella oxytoca strain KONIH2 plasmid pKOR-e6bf, complete sequence	3	/	/	/	/	Enterobacteriaceae
Klebsiella oxytoca strain KONIH2 plasmid pKPC-55bf, complete sequence	3	/	30	/	/	Enterobacteriaceae
Klebsiella oxytoca strain KONIH4 plasmid pKPC-f607, complete sequence	/	/	30	/	/	Enterobacteriaceae
Klebsiella oxytoca strain KONIH5 plasmid pKOR-ab4d, complete sequence	3	/	30	/	/	Enterobacteriaceae
Klebsiella phage 4 LV-2017, complete genome	/	/	5	/	/	Enterobacteriaceae
Klebsiella phage 48ST307, complete genome	/	20	/	/	/	Enterobacteriaceae
Klebsiella phage vB_KpnS_IME279, complete genome	/	/	/	/	15	Enterobacteriaceae
Klebsiella pneumoniae 30660NJST258_1 plasmid pNJST258N3, complete sequence	/	/	30	/	/	Enterobacteriaceae
Klebsiella pneumoniae 30684NJST258_2 plasmid pNJST258C3, complete sequence	/	/	30	/	/	Enterobacteriaceae
Klebsiella pneumoniae 500_1420 plasmid p500_1420-130.552kb, complete sequence	/	/	30	/	/	Enterobacteriaceae
Klebsiella pneumoniae 704SK6 plasmid p704SK6_3	/	/	30	/	/	Enterobacteriaceae
Klebsiella pneumoniae DMC1097 plasmid pDMC1097-218.836kb, complete sequence	/	/	30	/	/	Enterobacteriaceae
Klebsiella pneumoniae DMC1097 plasmid pDMC1097-77.775kb, complete sequence	/	/	/	10	/	Enterobacteriaceae
Klebsiella pneumoniae genome assembly MS6671.v1, plasmid : _Phage_Kpneumoniae_MS6671	/	20	/	/	/	Enterobacteriaceae
Klebsiella pneumoniae genome assembly MS6671.v1, plasmid : _Plasmid_B_Kpneumoniae_MS6671	/	/	30	/	/	Enterobacteriaceae
Klebsiella pneumoniae GSU10-3 plasmid pGSU10-3-2 DNA, complete genome	3	/	30	/	/	Enterobacteriaceae
Klebsiella pneumoniae GSU10-3 plasmid pGSU10-3-3 DNA, complete genome	3	/	/	10	/	Enterobacteriaceae
Klebsiella pneumoniae GSU10-3 plasmid pGSU10-3-4 DNA, complete genome	/	/	29	/	/	Enterobacteriaceae
Klebsiella pneumoniae isolate 207M1D0-sc-2013-04-03T11:21:06Z-1606409 genome assembly, plasmid: KPN207_p2	3	/	30	/	/	Enterobacteriaceae
Klebsiella pneumoniae isolate 23 plasmid unnamed2, complete sequence	/	/	30	/	/	Enterobacteriaceae
Klebsiella pneumoniae isolate blood sample 2 plasmid 1, complete sequence	3	/	/	/	/	Enterobacteriaceae
Klebsiella pneumoniae isolate blood sample 2 plasmid 2, complete sequence	/	/	30	/	/	Enterobacteriaceae
Klebsiella pneumoniae isolate Kp_Goe_154414 plasmid pKp_Goe_414-3, complete sequence	3	/	/	/	/	Enterobacteriaceae
Klebsiella pneumoniae isolate Kp_Goe_154414 plasmid pKp_Goe_414-4, complete sequence	/	/	/	10	/	Enterobacteriaceae
Klebsiella pneumoniae JM45 plasmid p1, complete sequence	/	/	12	/	/	Enterobacteriaceae
Klebsiella pneumoniae JM45 plasmid p2, complete sequence	/	/	29	/	/	Enterobacteriaceae
Klebsiella pneumoniae plasmid pBK15692, complete sequence	/	/	/	10	/	Enterobacteriaceae
Klebsiella pneumoniae plasmid pc15-k, complete sequence	3	/	/	/	/	Enterobacteriaceae
Klebsiella pneumoniae plasmid pK1HV, complete sequence	3	/	30	/	/	Enterobacteriaceae
Klebsiella pneumoniae plasmid pKDO1, complete sequence	3	/	30	/	/	Enterobacteriaceae
Klebsiella pneumoniae plasmid pKF3-94, complete sequence	3	/	30	/	/	Enterobacteriaceae
Klebsiella pneumoniae plasmid pKPC-LK30, complete sequence	3	/	/	/	/	Enterobacteriaceae
Klebsiella pneumoniae plasmid pKPN_CZ, complete sequence	3	/	/	/	/	Enterobacteriaceae
Klebsiella pneumoniae plasmid pKPoxa-48N2, complete sequence	3	/	/	/	/	Enterobacteriaceae
Klebsiella pneumoniae plasmid pKpQIL-IT, complete sequence	3	/	30	/	/	Enterobacteriaceae
Klebsiella pneumoniae plasmid pKpQIL-LS6, complete sequence	3	/	30	/	/	Enterobacteriaceae
Klebsiella pneumoniae plasmid pKpQIL-SC29, complete sequence	/	/	30	/	/	Enterobacteriaceae
Klebsiella pneumoniae plasmid pKpQIL, complete sequence	3	/	30	/	/	Enterobacteriaceae
Klebsiella pneumoniae strain 1050 plasmid pKp1050-2, complete sequence	/	/	30	/	/	Enterobacteriaceae
Klebsiella pneumoniae strain 1050 plasmid unnamed, complete sequence	/	20	/	/	/	Enterobacteriaceae
Klebsiella pneumoniae strain 160111 plasmid p10K_L111, complete sequence	/	/	29	/	/	Enterobacteriaceae
Klebsiella pneumoniae strain 160111 plasmid pIncFII_L111, complete sequence	3	/	/	10	/	Enterobacteriaceae
Klebsiella pneumoniae strain 160111 plasmid pKPC2_L111, complete sequence	3	/	/	/	/	Enterobacteriaceae
Klebsiella pneumoniae strain 2e plasmid unnamed1, complete sequence	3	/	/	/	/	Enterobacteriaceae
Klebsiella pneumoniae strain 2e plasmid unnamed2	/	/	/	10	/	Enterobacteriaceae
Klebsiella pneumoniae strain 628 plasmid p628-KPC, complete sequence	3	/	30	/	/	Enterobacteriaceae
Klebsiella pneumoniae strain 825795-1 plasmid unnamed3, complete sequence	/	20	/	/	/	Enterobacteriaceae
Klebsiella pneumoniae strain AATZP plasmid pNDM-1fa, complete sequence	/	/	30	/	/	Enterobacteriaceae
Klebsiella pneumoniae strain AR_0046 plasmid unnamed2, complete sequence	/	20	/	/	/	Enterobacteriaceae
Klebsiella pneumoniae strain AR_0046 plasmid unnamed4, complete sequence	/	/	/	10	/	Enterobacteriaceae
Klebsiella pneumoniae strain AR_0046 plasmid unnamed5, complete sequence	/	/	/	10	/	Enterobacteriaceae
Klebsiella pneumoniae strain AR_0047 plasmid tig00000002, complete sequence	/	/	30	/	/	Enterobacteriaceae
Klebsiella pneumoniae strain AR_0075 plasmid unnamed1, complete sequence	/	/	/	10	/	Enterobacteriaceae
Klebsiella pneumoniae strain AR_0075 plasmid unnamed3, complete sequence	/	/	30	/	/	Enterobacteriaceae
Klebsiella pneumoniae strain AR_0075 plasmid unnamed6, complete sequence	/	20	/	/	/	Enterobacteriaceae
Klebsiella pneumoniae strain AR_0076 plasmid unnamed2, complete sequence	3	/	30	/	/	Enterobacteriaceae
Klebsiella pneumoniae strain AR_0079 plasmid unnamed1, complete sequence	3	/	30	/	/	Enterobacteriaceae
Klebsiella pneumoniae strain AR_0079 plasmid unnamed3, complete sequence	/	/	29	/	/	Enterobacteriaceae
Klebsiella pneumoniae strain AR_0087 plasmid unnamed2, complete sequence	3	/	30	/	/	Enterobacteriaceae
Klebsiella pneumoniae strain AR_0097 plasmid unnamed4, complete sequence	/	/	/	10	/	Enterobacteriaceae
Klebsiella pneumoniae strain AR_0107 plasmid unitig_3j2_linear_pilon, complete sequence	/	20	/	/	/	Enterobacteriaceae
Klebsiella pneumoniae strain AR_0112 plasmid tig00000001, complete sequence	/	/	30	/	/	Enterobacteriaceae
Klebsiella pneumoniae strain AR_0112 plasmid tig00000002, complete sequence	/	/	/	10	/	Enterobacteriaceae
Klebsiella pneumoniae strain AR_0113 plasmid unitig_2, complete sequence	/	/	30	/	/	Enterobacteriaceae
Klebsiella pneumoniae strain AR_0113 plasmid unitig_3, complete sequence	/	/	/	10	/	Enterobacteriaceae
Klebsiella pneumoniae strain AR_0117 plasmid unitig_1, complete sequence	3	/	/	/	/	Enterobacteriaceae
Klebsiella pneumoniae strain AR_0125 plasmid tig00000002_pilon, complete sequence	/	/	30	/	/	Enterobacteriaceae
Klebsiella pneumoniae strain AR_0125 plasmid tig00000009_pilon, complete sequence	/	/	/	10	/	Enterobacteriaceae
Klebsiella pneumoniae strain AR_0126 plasmid tig00000001, complete sequence	/	/	30	/	/	Enterobacteriaceae
Klebsiella pneumoniae strain AR_0135 plasmid unnamed1, complete sequence	/	/	/	10	/	Enterobacteriaceae
Klebsiella pneumoniae strain AR_0138 plasmid tig00000001, complete sequence	/	/	30	/	/	Enterobacteriaceae
Klebsiella pneumoniae strain AR_0138 plasmid tig00000003, complete sequence	/	20	/	/	/	Enterobacteriaceae
Klebsiella pneumoniae strain AR_0139 plasmid tig00000003, complete sequence	/	/	30	/	/	Enterobacteriaceae
Klebsiella pneumoniae strain AR_0140 plasmid unnamed1, complete sequence	/	/	30	/	/	Enterobacteriaceae
Klebsiella pneumoniae strain AR_0141 plasmid unnamed2, complete sequence	/	/	30	/	/	Enterobacteriaceae
Klebsiella pneumoniae strain AR_0142 plasmid unnamed1, complete sequence	/	/	30	/	/	Enterobacteriaceae
Klebsiella pneumoniae strain AR_0142 plasmid unnamed2, complete sequence	/	20	/	/	/	Enterobacteriaceae
Klebsiella pneumoniae strain AR_0145 plasmid tig00000217, complete sequence	/	/	30	/	/	Enterobacteriaceae
Klebsiella pneumoniae strain AR_0146 plasmid tig00001160, complete sequence	3	/	/	/	/	Enterobacteriaceae
Klebsiella pneumoniae strain AR_0146 plasmid tig00001186, complete sequence	/	/	30	/	/	Enterobacteriaceae
Klebsiella pneumoniae strain AR_0148 plasmid tig00000168_pilon, complete sequence	3	/	/	/	/	Enterobacteriaceae
Klebsiella pneumoniae strain AR_0152 plasmid tig00000195, complete sequence	3	/	/	/	/	Enterobacteriaceae
Klebsiella pneumoniae strain AR_0152 plasmid tig00000200, complete sequence	/	/	30	/	/	Enterobacteriaceae
Klebsiella pneumoniae strain AR_0361 plasmid unnamed2, complete sequence	3	/	30	/	/	Enterobacteriaceae
Klebsiella pneumoniae strain AR_362 plasmid unnamed2, complete sequence	3	/	30	/	/	Enterobacteriaceae
Klebsiella pneumoniae strain AR438 plasmid unnamed4, complete sequence	3	/	30	/	/	Enterobacteriaceae
Klebsiella pneumoniae strain AUSMDU00008119 plasmid pAUSMDU8119-2, complete sequence	3	/	30	/	/	Enterobacteriaceae
Klebsiella pneumoniae strain BK26633 plasmid pKpQIL-234, complete sequence	3	/	30	/	/	Enterobacteriaceae
Klebsiella pneumoniae strain BK30799 plasmid pKpQIL-10, complete sequence	3	/	30	/	/	Enterobacteriaceae
Klebsiella pneumoniae strain blaNDM-1 plasmid plasmid2, complete sequence	3	/	30	/	/	Enterobacteriaceae
Klebsiella pneumoniae strain CAV1016 plasmid pCAV1016-90, complete sequence	/	/	30	/	/	Enterobacteriaceae
Klebsiella pneumoniae strain CAV1042 plasmid pCAV1042-183, complete sequence	3	/	/	/	/	Enterobacteriaceae
Klebsiella pneumoniae strain CAV1193 plasmid pCAV1193-258, complete sequence	3	/	30	/	/	Enterobacteriaceae
Klebsiella pneumoniae strain CAV1193 plasmid pCAV1193-78, complete sequence	/	/	/	10	/	Enterobacteriaceae
Klebsiella pneumoniae strain CAV1217 plasmid pCAV1217-71, complete sequence	/	/	30	/	/	Enterobacteriaceae
Klebsiella pneumoniae strain CAV1344 plasmid pCAV1344-250, complete sequence	3	/	30	/	/	Enterobacteriaceae
Klebsiella pneumoniae strain CAV1596 plasmid pKPC_CAV1596-78, complete sequence	/	/	/	10	/	Enterobacteriaceae
Klebsiella pneumoniae strain CAV1596 plasmid pKPC_CAV1596-97, complete sequence	/	/	30	/	/	Enterobacteriaceae
Klebsiella pneumoniae strain CCUG 70747 plasmid pKpn70747_1	3	/	/	/	/	Enterobacteriaceae
Klebsiella pneumoniae strain CCUG 70747 plasmid pKpn70747_2, complete sequence	3	/	30	/	/	Enterobacteriaceae
Klebsiella pneumoniae strain CDC 0106 plasmid unitig_1, complete sequence	/	/	/	10	/	Enterobacteriaceae
Klebsiella pneumoniae strain CFSAN054110 plasmid pGMI16-005_01, complete sequence	/	/	/	10	/	Enterobacteriaceae
Klebsiella pneumoniae strain CFSAN054111 plasmid pGMI16-006_1, complete sequence	3	/	30	/	/	Enterobacteriaceae
Klebsiella pneumoniae strain CR14 plasmid pCR14_3, complete sequence	3	/	30	/	/	Enterobacteriaceae
Klebsiella pneumoniae strain CR14 plasmid pCR14_4, complete sequence	3	/	/	/	/	Enterobacteriaceae
Klebsiella pneumoniae strain CRKP-1215 plasmid pCRKP-1215_1, complete sequence	/	/	30	/	/	Enterobacteriaceae
Klebsiella pneumoniae strain CRKP-1215 plasmid pCRKP-1215_3, complete sequence	/	20	/	/	/	Enterobacteriaceae
Klebsiella pneumoniae strain CRKP-2297 plasmid pCRKP-2297_1, complete sequence	/	/	30	/	/	Enterobacteriaceae
Klebsiella pneumoniae strain CRKP-2297 plasmid pCRKP-2297_3, complete sequence	/	20	/	/	/	Enterobacteriaceae
Klebsiella pneumoniae strain DA33140 plasmid pDA33140-112, complete sequence	3	/	/	/	/	Enterobacteriaceae
Klebsiella pneumoniae strain DA33140 plasmid pDA33140-96, complete sequence	/	/	30	/	/	Enterobacteriaceae
Klebsiella pneumoniae strain DA48896 plasmid p48896_2, complete sequence	/	/	30	/	/	Enterobacteriaceae
Klebsiella pneumoniae strain DA48896 plasmid p48896_4, complete sequence	/	20	/	/	/	Enterobacteriaceae
Klebsiella pneumoniae strain DHQP1002001 plasmid p_IncFIB_DHQP1002001, complete sequence	/	/	30	/	/	Enterobacteriaceae
Klebsiella pneumoniae strain F1 plasmid pF1_1, complete sequence	3	/	/	10	/	Enterobacteriaceae
Klebsiella pneumoniae strain F44 plasmid p44-2, complete sequence	3	/	/	/	/	Enterobacteriaceae
Klebsiella pneumoniae strain F44 plasmid p44-3, complete sequence	/	/	29	/	/	Enterobacteriaceae
Klebsiella pneumoniae strain FDAARGOS_439 plasmid unnamed2, complete sequence	3	/	30	/	/	Enterobacteriaceae
Klebsiella pneumoniae strain FDAARGOS_439 plasmid unnamed3, complete sequence	3	/	/	/	/	Enterobacteriaceae
Klebsiella pneumoniae strain FDAARGOS_440 plasmid unnamed2, complete sequence	3	/	30	/	/	Enterobacteriaceae
Klebsiella pneumoniae strain FDAARGOS_442 plasmid unnamed1, complete sequence	3	/	30	/	/	Enterobacteriaceae
Klebsiella pneumoniae strain FDAARGOS_442 plasmid unnamed3, complete sequence	/	20	/	/	/	Enterobacteriaceae
Klebsiella pneumoniae strain FDAARGOS_443 plasmid unnamed2, complete sequence	3	/	/	/	/	Enterobacteriaceae
Klebsiella pneumoniae strain FDAARGOS_443 plasmid unnamed3, complete sequence	3	/	/	/	/	Enterobacteriaceae
Klebsiella pneumoniae strain FDAARGOS_443 plasmid unnamed4, complete sequence	/	/	29	/	/	Enterobacteriaceae
Klebsiella pneumoniae strain FDAARGOS_444 plasmid unnamed2	3	/	/	/	/	Enterobacteriaceae
Klebsiella pneumoniae strain FDAARGOS_444 plasmid unnamed3, complete sequence	/	/	29	/	/	Enterobacteriaceae
Klebsiella pneumoniae strain FDAARGOS_445 plasmid unnamed map unlocalized	3	/	30	10	/	Enterobacteriaceae
Klebsiella pneumoniae strain FDAARGOS_446 plasmid unnamed1, complete sequence	3	/	30	/	/	Enterobacteriaceae
Klebsiella pneumoniae strain FDAARGOS_447 plasmid unnamed map unlocalized	/	/	29	/	/	Enterobacteriaceae
Klebsiella pneumoniae strain HS062105 plasmid pHS062105-3, complete sequence	/	/	12	/	/	Enterobacteriaceae
Klebsiella pneumoniae strain INF014-sc-2279884 plasmid unnamed1, complete sequence	3	/	/	/	/	Enterobacteriaceae
Klebsiella pneumoniae strain INF042 plasmid unnamed1, complete sequence	3	/	/	/	/	Enterobacteriaceae
Klebsiella pneumoniae strain INF059 plasmid unnamed1, complete sequence	3	/	/	/	/	Enterobacteriaceae
Klebsiella pneumoniae strain INF078 plasmid pINF078-VP, complete sequence	/	32	/	10	/	Enterobacteriaceae
Klebsiella pneumoniae strain INF116-sc-2279924 plasmid unnamed2, complete sequence	/	20	/	/	/	Enterobacteriaceae
Klebsiella pneumoniae strain INF237 plasmid pINF237_02, complete sequence	/	/	/	10	/	Enterobacteriaceae
Klebsiella pneumoniae strain INF237 plasmid pINF237_03, complete sequence	/	/	/	10	/	Enterobacteriaceae
Klebsiella pneumoniae strain JS187 plasmid p187-2, complete sequence	3	/	/	/	/	Enterobacteriaceae
Klebsiella pneumoniae strain K66-45 plasmid pK66-45-3, complete sequence	/	/	30	/	/	Enterobacteriaceae
Klebsiella pneumoniae strain Kp_Goe_149473 plasmid pKp_Goe_473-4, complete sequence	/	/	/	10	/	Enterobacteriaceae
Klebsiella pneumoniae strain Kp_Goe_149473 plasmid pKp_Goe_473-5, complete sequence	/	20	/	/	/	Enterobacteriaceae
Klebsiella pneumoniae strain Kp_Goe_149832 plasmid pKp_Goe_832-4, complete sequence	/	/	/	10	/	Enterobacteriaceae
Klebsiella pneumoniae strain Kp_Goe_149832 plasmid pKp_Goe_832-5, complete sequence	/	20	/	/	/	Enterobacteriaceae
Klebsiella pneumoniae strain Kp_Goe_152021 plasmid pKp_Goe_021-4, complete sequence	/	/	/	10	/	Enterobacteriaceae
Klebsiella pneumoniae strain Kp_Goe_152021 plasmid pKp_Goe_021-5, complete sequence	/	20	/	/	/	Enterobacteriaceae
Klebsiella pneumoniae strain Kp_Goe_62629 plasmid pKp_Goe_629-2, complete sequence	3	/	/	/	/	Enterobacteriaceae
Klebsiella pneumoniae strain Kp_Goe_822579 plasmid pKp_Goe_579-6, complete sequence	/	20	/	/	/	Enterobacteriaceae
Klebsiella pneumoniae strain Kp_Goe_827024 plasmid pKp_Goe_024-4, complete sequence	/	/	/	10	/	Enterobacteriaceae
Klebsiella pneumoniae strain Kp_Goe_827024 plasmid pKp_Goe_024-5, complete sequence	/	20	/	/	/	Enterobacteriaceae
Klebsiella pneumoniae strain Kp_Goe_827026 plasmid pKp_Goe_026-4, complete sequence	/	/	/	10	/	Enterobacteriaceae
Klebsiella pneumoniae strain Kp_Goe_827026 plasmid pKp_Goe_026-5, complete sequence	/	20	/	/	/	Enterobacteriaceae
Klebsiella pneumoniae strain KP_Goe_828304 plasmid pKp_Goe_304-4, complete sequence	/	/	/	10	/	Enterobacteriaceae
Klebsiella pneumoniae strain KP_Goe_828304 plasmid pKp_Goe_304-5, complete sequence	/	20	/	/	/	Enterobacteriaceae
Klebsiella pneumoniae strain KP36 plasmid 1, complete sequence	3	/	30	/	/	Enterobacteriaceae
Klebsiella pneumoniae strain KP36 plasmid 3, complete sequence	/	/	29	/	/	Enterobacteriaceae
Klebsiella pneumoniae strain KP5 plasmid pSg1-3, complete sequence	/	20	/	/	/	Enterobacteriaceae
Klebsiella pneumoniae strain KP69 plasmid p69-2, complete sequence	3	/	/	/	/	Enterobacteriaceae
Klebsiella pneumoniae strain KP69 plasmid p69-3, complete sequence	/	/	29	/	/	Enterobacteriaceae
Klebsiella pneumoniae strain Kpn-1504 plasmid pKP1504-kpc, complete sequence	3	/	30	/	/	Enterobacteriaceae
Klebsiella pneumoniae strain Kpn-1780 plasmid pKP1780-kpc, complete sequence	3	/	30	/	/	Enterobacteriaceae
Klebsiella pneumoniae strain Kpn-1870 plasmid pKP1870-kpc, complete sequence	/	/	30	/	/	Enterobacteriaceae
Klebsiella pneumoniae strain Kpn-3913 plasmid pKP3913-kpc, complete sequence	3	/	30	/	/	Enterobacteriaceae
Klebsiella pneumoniae strain KpN01 plasmid pKpN01-CTX, complete sequence	3	/	/	/	/	Enterobacteriaceae
Klebsiella pneumoniae strain KpN06 plasmid pKpN06-CTX, complete sequence	3	/	/	/	/	Enterobacteriaceae
Klebsiella pneumoniae strain KPN1481 plasmid pKPN1481-2, complete sequence	3	/	/	/	/	Enterobacteriaceae
Klebsiella pneumoniae strain KPN1481 plasmid pKPN1481-3, complete sequence	3	/	/	/	/	Enterobacteriaceae
Klebsiella pneumoniae strain KPN1482 plasmid pKPN1482-2, complete sequence	/	/	30	/	/	Enterobacteriaceae
Klebsiella pneumoniae strain Kpn555 plasmid pKPN-7c3, complete sequence	/	/	30	/	/	Enterobacteriaceae
Klebsiella pneumoniae strain Kpn555 plasmid pKPN-d90, complete sequence	3	/	/	/	/	Enterobacteriaceae
Klebsiella pneumoniae strain KPNIH36 plasmid pKpQIL-6e6, complete sequence	3	/	30	/	/	Enterobacteriaceae
Klebsiella pneumoniae strain KPNIH39 plasmid pKpQIL-9b8, complete sequence	/	/	30	/	/	Enterobacteriaceae
Klebsiella pneumoniae strain KPNIH48 plasmid pKPN-10f7, complete sequence	3	/	30	/	/	Enterobacteriaceae
Klebsiella pneumoniae strain KPNIH48 plasmid pKPN-8c6e, complete sequence	/	/	30	/	/	Enterobacteriaceae
Klebsiella pneumoniae strain KPNIH49 plasmid pKPC-224e, complete sequence	3	/	/	/	/	Enterobacteriaceae
Klebsiella pneumoniae strain KPNIH49 plasmid pKPN-9a0d, complete sequence	/	/	30	/	/	Enterobacteriaceae
Klebsiella pneumoniae strain KPNIH50 plasmid pKPC-0cc9, complete sequence	3	/	30	/	/	Enterobacteriaceae
Klebsiella pneumoniae strain KPNIH50 plasmid pKPN-c4ac, complete sequence	3	/	30	/	/	Enterobacteriaceae
Klebsiella pneumoniae strain KSB2_1B plasmid unnamed3, complete sequence	/	/	30	/	/	Enterobacteriaceae
Klebsiella pneumoniae strain KSB2_1B plasmid unnamed4, complete sequence	3	/	30	/	/	Enterobacteriaceae
Klebsiella pneumoniae strain L388 plasmid p4-L388	/	/	/	10	/	Enterobacteriaceae
Klebsiella pneumoniae strain L388 plasmid p5-L388	/	/	29	/	/	Enterobacteriaceae
Klebsiella pneumoniae strain L388 plasmid pKPC-L388	3	/	/	/	/	Enterobacteriaceae
Klebsiella pneumoniae strain L491 plasmid p3-L491	/	/	30	/	/	Enterobacteriaceae
Klebsiella pneumoniae strain L491 plasmid p4-L491	/	/	29	/	/	Enterobacteriaceae
Klebsiella pneumoniae strain L491 plasmid pKPC-L491	3	/	/	/	/	Enterobacteriaceae
Klebsiella pneumoniae strain MLST-15 plasmid p1605752FIB, complete sequence	3	/	/	/	/	Enterobacteriaceae
Klebsiella pneumoniae strain MSB1_8A-sc-2280397 plasmid unnamed4, complete sequence	/	/	/	10	/	Enterobacteriaceae
Klebsiella pneumoniae strain MSB1_8A-sc-2280397 plasmid unnamed6, complete sequence	/	20	/	/	/	Enterobacteriaceae
Klebsiella pneumoniae strain N11-0042 plasmid pKp11-42, complete sequence	3	/	30	/	/	Enterobacteriaceae
Klebsiella pneumoniae strain NH25 plasmid pNH25.2, complete sequence	3	/	30	/	/	Enterobacteriaceae
Klebsiella pneumoniae strain NH54 plasmid pKPNH54.1, complete sequence	3	/	30	/	/	Enterobacteriaceae
Klebsiella pneumoniae strain NH54 plasmid pKPNH54.2, complete sequence	/	/	/	10	/	Enterobacteriaceae
Klebsiella pneumoniae strain NU-CRE047 plasmid pNU-CRE047_2, complete sequence	/	/	/	10	/	Enterobacteriaceae
Klebsiella pneumoniae strain NU-CRE047 plasmid pNU-CRE047_5, complete sequence	/	/	30	/	/	Enterobacteriaceae
Klebsiella pneumoniae strain NUHL30457 plasmid p1, complete sequence	/	/	30	/	/	Enterobacteriaceae
Klebsiella pneumoniae strain NUHL30457 plasmid p2, complete sequence	3	/	30	/	/	Enterobacteriaceae
Klebsiella pneumoniae strain NUHL30457 plasmid p3, complete sequence	3	/	/	10	/	Enterobacteriaceae
Klebsiella pneumoniae strain NY9 plasmid pNY9_3, complete sequence	/	/	/	10	/	Enterobacteriaceae
Klebsiella pneumoniae strain PMK1 plasmid pPMK1-C, complete sequence	/	/	30	/	/	Enterobacteriaceae
Klebsiella pneumoniae strain QS17-0029 plasmid pMR0617ctx, complete sequence	3	/	30	/	/	Enterobacteriaceae
Klebsiella pneumoniae strain QS17-0161 plasmid pMR0617aac, complete sequence	3	/	/	/	/	Enterobacteriaceae
Klebsiella pneumoniae strain QS17-0161 plasmid pMR0617tem, complete sequence	/	/	/	10	/	Enterobacteriaceae
Klebsiella pneumoniae strain QS17-0161 plasmid pMRSN480738_10.0, complete sequence	/	/	29	/	/	Enterobacteriaceae
Klebsiella pneumoniae strain RJF866 plasmid pRJF866, complete sequence	3	/	/	/	/	Enterobacteriaceae
Klebsiella pneumoniae strain SCM96 plasmid pSCM96-1, complete sequence	3	/	30	/	/	Enterobacteriaceae
Klebsiella pneumoniae strain SKGH01 plasmid unnamed 2, complete sequence	/	/	30	/	/	Enterobacteriaceae
Klebsiella pneumoniae strain SKGH01 plasmid unnamed 4, complete sequence	/	20	/	/	/	Enterobacteriaceae
Klebsiella pneumoniae strain ST307PT01 plasmid pJYC01A, complete sequence	3	/	30	10	/	Enterobacteriaceae
Klebsiella pneumoniae strain ST307PT02 plasmid pJYC02A, complete sequence	3	/	30	10	/	Enterobacteriaceae
Klebsiella pneumoniae strain ST307PT03 plasmid pJYC03A, complete sequence	3	/	30	10	/	Enterobacteriaceae
Klebsiella pneumoniae strain ST307PT04 plasmid pJYC04A, complete sequence	3	/	30	10	/	Enterobacteriaceae
Klebsiella pneumoniae strain ST48 plasmid pKP09085, complete sequence	3	/	/	10	/	Enterobacteriaceae
Klebsiella pneumoniae strain SWU01 plasmid unnamed, complete sequence	3	/	/	/	/	Enterobacteriaceae
Klebsiella pneumoniae strain TVGHCRE225 plasmid unnamed3, complete sequence	3	/	/	/	/	Enterobacteriaceae
Klebsiella pneumoniae strain UCLAOXA232KP plasmid pUCLAOXA232-3, complete sequence	/	/	30	/	/	Enterobacteriaceae
Klebsiella pneumoniae strain UCLAOXA232KP plasmid pUCLAOXA232-3.X, complete sequence	/	/	30	/	/	Enterobacteriaceae
Klebsiella pneumoniae strain WCHKP020030 plasmid p1_020030, complete sequence	/	/	29	/	/	Enterobacteriaceae
Klebsiella pneumoniae strain WCHKP040035 plasmid p1_040035, complete sequence	/	20	/	/	/	Enterobacteriaceae
Klebsiella pneumoniae strain WCHKP040035 plasmid pKPC2_040035, complete sequence	3	/	/	/	/	Enterobacteriaceae
Klebsiella pneumoniae strain WCHKP095845 plasmid pMCR8_095845, complete sequence	/	/	30	/	/	Enterobacteriaceae
Klebsiella pneumoniae strain WCHKP13F2 plasmid pKPC2_095132, complete sequence	3	/	30	/	/	Enterobacteriaceae
Klebsiella pneumoniae strain WCHKP2 plasmid p1_020002, complete sequence	/	/	29	/	/	Enterobacteriaceae
Klebsiella pneumoniae strain WCHKP2 plasmid pKPC2_020002, complete sequence	3	/	/	/	/	Enterobacteriaceae
Klebsiella pneumoniae strain WCHKP3 plasmid p2_020003, complete sequence	/	/	29	/	/	Enterobacteriaceae
Klebsiella pneumoniae strain WCHKP3 plasmid pKPC2_020003, complete sequence	3	/	/	10	/	Enterobacteriaceae
Klebsiella pneumoniae strain WCHKP34 plasmid pQnrB_LL34, complete sequence	3	/	30	/	/	Enterobacteriaceae
Klebsiella pneumoniae strain WCHKP36 plasmid p2_020036, complete sequence	/	/	29	/	/	Enterobacteriaceae
Klebsiella pneumoniae strain WCHKP36 plasmid pKPC2_020036, complete sequence	3	/	/	/	/	Enterobacteriaceae
Klebsiella pneumoniae strain WCHKP649 plasmid p1_095649, complete sequence	/	/	29	/	/	Enterobacteriaceae
Klebsiella pneumoniae strain WCHKP649 plasmid pKPC2_095649, complete sequence	3	/	/	/	/	Enterobacteriaceae
Klebsiella pneumoniae strain WCHKP7E2 plasmid p1_085072, complete sequence	/	/	29	/	/	Enterobacteriaceae
Klebsiella pneumoniae strain WCHKP7E2 plasmid pKPC2_085072, complete sequence	3	/	/	/	/	Enterobacteriaceae
Klebsiella pneumoniae strain WCHKP8F4 plasmid p1_095084, complete sequence	/	/	29	/	/	Enterobacteriaceae
Klebsiella pneumoniae strain WCHKP8F4 plasmid pKPC2_095084, complete sequence	3	/	/	/	/	Enterobacteriaceae
Klebsiella pneumoniae strain ZYST1 plasmid pZYST1C1, complete sequence	3	/	/	/	/	Enterobacteriaceae
Klebsiella pneumoniae strain ZYST1 plasmid pZYST1C2, complete sequence	/	/	/	10	/	Enterobacteriaceae
Klebsiella pneumoniae subsp. pneumoniae HS11286 plasmid pKPHS2, complete sequence	3	/	/	/	/	Enterobacteriaceae
Klebsiella pneumoniae subsp. pneumoniae Kp13 plasmid pKP13d, complete sequence	/	/	12	/	/	Enterobacteriaceae
Klebsiella pneumoniae subsp. pneumoniae KPNIH1 plasmid pKpQIL-6e6, complete sequence	3	/	30	/	/	Enterobacteriaceae
Klebsiella pneumoniae subsp. pneumoniae KPNIH10 plasmid pKpQIL-6e6, complete sequence	3	/	30	/	/	Enterobacteriaceae
Klebsiella pneumoniae subsp. pneumoniae KPNIH27 plasmid pKPN-262, complete sequence	3	/	30	/	/	Enterobacteriaceae
Klebsiella pneumoniae subsp. pneumoniae KPNIH27 plasmid pKPN-a41, complete sequence	/	32	/	/	/	Enterobacteriaceae
Klebsiella pneumoniae subsp. pneumoniae KPNIH27 plasmid pKPN-b0b, complete sequence	3	/	/	/	/	Enterobacteriaceae
Klebsiella pneumoniae subsp. pneumoniae KPR0928 plasmid pKpQIL-531, complete sequence	3	/	30	/	/	Enterobacteriaceae
Klebsiella pneumoniae subsp. pneumoniae KPX plasmid pKPX-1 DNA, complete sequence	/	/	30	/	/	Enterobacteriaceae
Klebsiella pneumoniae subsp. pneumoniae KPX plasmid pKPX-2 DNA, complete sequence	3	/	/	/	/	Enterobacteriaceae
Klebsiella pneumoniae subsp. pneumoniae MGH 78578 plasmid pKPN4, complete sequence	3	/	30	/	/	Enterobacteriaceae
Klebsiella pneumoniae subsp. pneumoniae strain 234-12 plasmid pKpn23412-362, complete sequence	/	/	30	/	/	Enterobacteriaceae
Klebsiella pneumoniae subsp. pneumoniae strain AUSMDU00008079 plasmid pAUSMDU8079-2, complete sequence	3	/	30	/	/	Enterobacteriaceae
Klebsiella pneumoniae subsp. pneumoniae strain BR21 plasmid pIncN, complete sequence	/	/	30	/	/	Enterobacteriaceae
Klebsiella pneumoniae subsp. pneumoniae strain BR7 plasmid unnamed1, complete sequence	/	/	30	/	/	Enterobacteriaceae
Klebsiella pneumoniae subsp. pneumoniae strain GD4 plasmid pKPGD4, complete sequence	3	/	/	/	/	Enterobacteriaceae
Klebsiella pneumoniae subsp. pneumoniae strain KC-Pl-HB1 plasmid pKC-Pl-HB1, complete sequence	/	/	30	/	/	Enterobacteriaceae
Klebsiella pneumoniae subsp. pneumoniae strain KPN_KPC_HUG_07 plasmid p2, complete sequence	3	/	30	/	/	Enterobacteriaceae
Klebsiella pneumoniae subsp. pneumoniae strain KPNIH30 plasmid pKpQIL-531, complete sequence	3	/	30	/	/	Enterobacteriaceae
Klebsiella pneumoniae subsp. pneumoniae strain KPNIH31 plasmid pKPN-852, complete sequence	/	20	/	/	/	Enterobacteriaceae
Klebsiella pneumoniae subsp. pneumoniae strain KPNIH33 plasmid pNJST258N3-62b, complete sequence	/	/	30	/	/	Enterobacteriaceae
Klebsiella pneumoniae subsp. pneumoniae strain NUHL24835 plasmid unnamed1, complete sequence	3	/	30	/	/	Enterobacteriaceae
Klebsiella pneumoniae subsp. pneumoniae strain SC-7 plasmid pSC7-vir, complete sequence	/	/	30	/	/	Enterobacteriaceae
Klebsiella pneumoniae subsp. pneumoniae strain SCKP020079 plasmid p1_020079, complete sequence	/	/	29	/	/	Enterobacteriaceae
Klebsiella pneumoniae subsp. pneumoniae strain SCKP020079 plasmid pKPC2_020079, complete sequence	3	/	/	/	/	Enterobacteriaceae
Klebsiella pneumoniae subsp. pneumoniae strain SCKP020079 plasmid pQnrS1_020079, complete sequence	/	/	/	10	/	Enterobacteriaceae
Klebsiella pneumoniae subsp. pneumoniae strain SCKP020079 plasmid pVir_020079, complete sequence	/	/	30	/	/	Enterobacteriaceae
Klebsiella pneumoniae subsp. pneumoniae strain SCKP020143 plasmid p3_020143, complete sequence	/	/	29	/	/	Enterobacteriaceae
Klebsiella pneumoniae subsp. pneumoniae strain SCKP020143 plasmid pKPC2_020143, complete sequence	3	/	/	/	/	Enterobacteriaceae
Klebsiella pneumoniae subsp. pneumoniae strain ST101:960186733 plasmid p19-10_02, complete sequence	/	/	30	/	/	Enterobacteriaceae
Klebsiella pneumoniae subsp. pneumoniae strain ST2017:950142398 plasmid p18-43_01, complete sequence	3	/	/	/	/	Enterobacteriaceae
Klebsiella pneumoniae subsp. pneumoniae strain ST2017:950142398 plasmid p18-43_03	/	20	/	/	/	Enterobacteriaceae
Klebsiella pneumoniae subsp. rhinoscleromatis strain SB3432, plasmid pKRH, complete genome	3	/	29	/	/	Enterobacteriaceae
Klebsiella pneumoniae UHKPC07 plasmid pUHKPC07-113.639kb, complete sequence	3	/	30	/	/	Enterobacteriaceae
Klebsiella pneumoniae UHKPC33 plasmid pUHKPC33-113.638kb, complete sequence	3	/	30	/	/	Enterobacteriaceae
Klebsiella quasipneumoniae strain L22 plasmid pL22-1, complete sequence	/	/	30	/	/	Enterobacteriaceae
Klebsiella quasipneumoniae strain L22 plasmid pL22-4, complete sequence	/	/	/	10	/	Enterobacteriaceae
Klebsiella quasipneumoniae strain L22 plasmid pL22-5, complete sequence	3	/	30	/	/	Enterobacteriaceae
Klebsiella quasivariicola strain KPN1705 plasmid pKPN1705-2, complete sequence	3	/	/	/	/	Enterobacteriaceae
Klebsiella variicola strain DX120E plasmid pKV1, complete sequence	3	/	/	/	/	Enterobacteriaceae
Klebsiella variicola strain DX120E plasmid pKV2, complete sequence	/	20	/	/	/	Enterobacteriaceae
Klebsiella variicola strain GJ1 plasmid pKPGJ-1a, complete sequence	3	/	/	/	/	Enterobacteriaceae
Klebsiella variicola strain GJ1 plasmid pKPGJ-1b, complete sequence	3	/	/	/	/	Enterobacteriaceae
Klebsiella variicola strain GJ2 plasmid pKPGJ-2a, complete sequence	3	/	/	/	/	Enterobacteriaceae
Klebsiella variicola strain GJ2 plasmid pKPGJ-2b, complete sequence	3	/	/	/	/	Enterobacteriaceae
Klebsiella variicola strain GJ3 plasmid pKPGJ-3a, complete sequence	3	/	/	/	/	Enterobacteriaceae
Klebsiella variicola strain GJ3 plasmid pKPGJ-3b, complete sequence	3	/	/	/	/	Enterobacteriaceae
Klebsiella variicola strain LMG 23571 plasmid, complete sequence	3	/	/	/	/	Enterobacteriaceae
Klebsiella variicola strain WCHKP19 plasmid pCTXM15_020019, complete sequence	3	/	30	/	/	Enterobacteriaceae
Klebsiella variicola strain X39 plasmid pX39-8, complete sequence	/	/	/	10	/	Enterobacteriaceae
Kosakonia cowanii JCM 10956 = DSM 18146 strain 888-76 plasmid p888-76-1, complete sequence	3	/	/	/	/	Enterobacteriaceae
Methylibium petroleiphilum PM1 plasmid RPME01, complete sequence	/	/	6	/	/	N/A	Family not assigned
Morganella phage IME1369_02, complete genome	/	1, 20	/	/	/	Enterobacteriaceae
Pantoea agglomerans strain C410P1 plasmid unnamed2, complete sequence	3	/	/	/	/	Enterobacteriaceae
Pantoea sp. At-9b plasmid pPAT9B02, complete sequence	3	/	30	/	/	Enterobacteriaceae
Pantoea sp. At-9b plasmid pPAT9B05, complete sequence	/	/	30	10	/	Enterobacteriaceae
Pantoea sp. PSNIH1 plasmid pPSP-3a9, complete sequence	/	35	/	/	/	Enterobacteriaceae
Pantoea stewartii subsp. stewartii DC283 plasmid pDSJ09, complete sequence	/	/	/	10	/	Enterobacteriaceae
Pantoea vagans C9-1 plasmid pPag2, complete sequence	/	49	/	/	/	Enterobacteriaceae
Pantoea vagans strain FBS135 plasmid unnamed4, complete sequence	/	49	/	/	/	Enterobacteriaceae
Pantoea vagans strain PV989 plasmid pPV989-94, complete sequence	/	/	/	10	/	Enterobacteriaceae
Paraburkholderia caribensis MBA4 plasmid unnamed, complete sequence	/	/	16	/	/	Burkholderiaceae
Paraburkholderia caribensis strain MWAP64 plasmid 1, complete sequence	/	/	16	/	/	Burkholderiaceae
Paracoccus denitrificans PD1222 plasmid 1, complete sequence	/	/	5	/	/	Rhodobacteraceae
Paracoccus zhejiangensis strain J6 plasmid pPZ01, complete sequence	/	/	/	8	/	Rhodobacteraceae
Phage P22 gene erf (essential recombination function)	/	23	/	/	/	N/A
Phytobacter ursingii strain CAV1151 plasmid pCAV1151-215, complete sequence	3	/	/	/	/	Enterobacteriaceae
Pseudomonas aeruginosa phage phi CTX DNA, complete genome	/	/	5	/	/	Pseudomonadaceae
Pseudomonas monteilii strain FDAARGOS_171 plasmid unnamed, complete sequence	/	36	5, 29	/	/	Pseudomonadaceae
Pseudomonas phage F_HA1961spPa1641 clone contig00003 genomic sequence	/	/	5	/	/	Pseudomonadaceae
Pseudomonas phage VW-6B, complete genome	/	41, 47, 48	/	/	19	Pseudomonadaceae
Pseudomonas putida plasmid pWW0, complete sequence	/	49	/	/	/	Pseudomonadaceae
Rahnella aquatilis HX2 plasmid PRA1, complete sequence	/	/	8	/	/	Enterobacteriaceae
Rahnella sp. Y9602 plasmid pRAHAQ01, complete sequence	/	/	8	/	/	Enterobacteriaceae
Raoultella ornithinolytica strain FDAARGOS_431 plasmid unnamed1, complete sequence	3	/	/	/	/	Enterobacteriaceae
Raoultella ornithinolytica strain FDAARGOS_431 plasmid unnamed2, complete sequence	/	/	30	/	/	Enterobacteriaceae
Raoultella ornithinolytica strain Ro24724 plasmid pRo24724, complete sequence	3	/	30	/	/	Enterobacteriaceae
Raoultella planticola strain FDAARGOS_429 plasmid unnamed map unlocalized	/	/	30	/	/	Enterobacteriaceae
Raoultella planticola strain FDAARGOS_430 plasmid unnamed map unlocalized	/	/	30	/	/	Enterobacteriaceae
Raoultella planticola strain FDAARGOS_64 plasmid unnamed1, complete sequence	3	/	30	/	/	Enterobacteriaceae
Rhizobium jaguaris strain CCGE525 plasmid pRCCGE525c, complete sequence	/	13	/	/	/	Rhizobiaceae
Rhizobium sp. ACO-34A plasmid pRACO34Ad, complete sequence	/	49	/	/	/	Rhizobiaceae
Rhodobacter sp. CZR27 plasmid unnamed1, complete sequence	/	/	3	/	/	Rhodobacteraceae
Salmonella bongori N268-08 plasmid RM1, complete sequence	3	/	/	/	/	Enterobacteriaceae
Salmonella enterica plasmid pNF1358, complete sequence	/	/	30	10	/	Enterobacteriaceae
Salmonella enterica strain FDAARGOS_312 plasmid unnamed4, complete sequence	/	/	30	10	/	Enterobacteriaceae
Salmonella enterica strain SA20025921 plasmid pSA20025921.2	/	/	30	/	/	Enterobacteriaceae
Salmonella enterica strain SA20041606 plasmid pSA20041606.1, complete sequence	/	/	30	/	/	Enterobacteriaceae
Salmonella enterica strain SA20043041 plasmid pSA20043041.1, complete sequence	/	/	30	/	/	Enterobacteriaceae
Salmonella enterica strain SA20051401 plasmid pSA20051401.1, complete sequence	/	/	30	/	/	Enterobacteriaceae
Salmonella enterica strain SA20051401 plasmid pSA20051401.2, complete sequence	/	/	30	/	/	Enterobacteriaceae
Salmonella enterica strain SA20075157 plasmid pSA20075157.1, complete sequence	/	/	30	/	/	Enterobacteriaceae
Salmonella enterica strain SA20083530 plasmid pSA20083530.1, complete sequence	/	/	30	/	/	Enterobacteriaceae
Salmonella enterica strain SA20094620 plasmid pSA20094620.2, complete sequence	/	26	/	/	/	Enterobacteriaceae
Salmonella enterica strain SA20101045 plasmid pSA20101045.1, complete sequence	/	/	30	/	/	Enterobacteriaceae
Salmonella enterica strain SA20104250 plasmid pSA20104250.1, complete sequence	/	/	/	10	/	Enterobacteriaceae
Salmonella enterica subsp. enterica serovar Anatum str. USDA-ARS-USMARC-1727 plasmid pSAN1-1727, complete sequence	/	/	30	10	/	Enterobacteriaceae
Salmonella enterica subsp. enterica serovar Anatum str. USDA-ARS-USMARC-1783 plasmid pSAN1-2010K-2577, complete sequence	/	/	/	10	/	Enterobacteriaceae
Salmonella enterica subsp. enterica serovar Anatum strain GT-01 plasmid PDM02, complete sequence	/	/	/	10	/	Enterobacteriaceae
Salmonella enterica subsp. enterica serovar Anatum strain GT-38 plasmid PDM04, complete sequence	/	/	/	10	/	Enterobacteriaceae
Salmonella enterica subsp. enterica serovar Cerro str. CFSAN001588 plasmid pCFSAN001588_002, complete sequence	/	/	30	10	/	Enterobacteriaceae
Salmonella enterica subsp. enterica serovar Derby plasmid pSD107, complete sequence	/	/	/	10	/	Enterobacteriaceae
Salmonella enterica subsp. enterica serovar Dublin strain CVM 22429 plasmid p22429, complete sequence	/	/	30	/	/	Enterobacteriaceae
Salmonella enterica subsp. enterica serovar Dublin strain CVM 22453 plasmid p22453_1, complete sequence	/	/	30	/	/	Enterobacteriaceae
Salmonella enterica subsp. enterica serovar Enteritidis str. RM2968 plasmid pRM2968-2, complete sequence	/	/	/	10	/	Enterobacteriaceae
Salmonella enterica subsp. enterica serovar Enteritidis strain 69-3861 plasmid pSE69-3861-1, complete sequence	/	/	/	10	/	Enterobacteriaceae
Salmonella enterica subsp. enterica serovar Enteritidis strain 74-1357 plasmid pSE74-1357, complete sequence	/	/	/	10	/	Enterobacteriaceae
Salmonella enterica subsp. enterica serovar Enteritidis strain S140094 plasmid pS1400_89, complete sequence	/	/	30	10	/	Enterobacteriaceae
Salmonella enterica subsp. enterica serovar Fresno strain USMARC-69835 plasmid pSFR1-USMARC-69835, complete sequence	/	/	30	10	/	Enterobacteriaceae
Salmonella enterica subsp. enterica serovar Gaminara strain CFSAN070644 plasmid pCFSAN024441_02, complete sequence	3	/	/	/	/	Enterobacteriaceae
Salmonella enterica subsp. enterica serovar Heidelberg plasmid pSH1148_107, complete sequence	/	/	/	10	/	Enterobacteriaceae
Salmonella enterica subsp. enterica serovar Heidelberg plasmid pSH146_87, complete sequence	/	/	30	/	/	Enterobacteriaceae
Salmonella enterica subsp. enterica serovar Heidelberg plasmid pSH163_120, complete sequence	/	/	/	10	/	Enterobacteriaceae
Salmonella enterica subsp. enterica serovar Heidelberg plasmid pSH696_117, complete sequence	/	/	/	10	/	Enterobacteriaceae
Salmonella enterica subsp. enterica serovar Heidelberg str. 41578 plasmid pSEEH1578_01, complete sequence	/	/	/	10	/	Enterobacteriaceae
Salmonella enterica subsp. enterica serovar Heidelberg str. CFSAN002069 plasmid pCFSAN002069_01, complete sequence	/	/	/	10	/	Enterobacteriaceae
Salmonella enterica subsp. enterica serovar Heidelberg str. SL476 plasmid pSL476_91, complete sequence	/	/	30	10	/	Enterobacteriaceae
Salmonella enterica subsp. enterica serovar Heidelberg strain 11-004736-1-7 plasmid p11-004736-1-7_99, complete sequence	/	/	30	10	/	Enterobacteriaceae
Salmonella enterica subsp. enterica serovar Heidelberg strain 12-4374 plasmid p12-4374_62, complete sequence	/	/	30	10	/	Enterobacteriaceae
Salmonella enterica subsp. enterica serovar Heidelberg strain 12-4374 plasmid p12-4374_96, complete sequence	/	/	30	10	/	Enterobacteriaceae
Salmonella enterica subsp. enterica serovar Heidelberg strain AMR588-04-00318 plasmid pAMR588-04-00318_99, complete sequence	/	/	30	10	/	Enterobacteriaceae
Salmonella enterica subsp. enterica serovar Heidelberg strain AMR588-04-00320 plasmid pAMR588-04-00320_99, complete sequence	/	/	30	10	/	Enterobacteriaceae
Salmonella enterica subsp. enterica serovar Heidelberg strain CE-R2-11-0435 plasmid pCE-R2-11-0435_92, complete sequence	/	/	30	10	/	Enterobacteriaceae
Salmonella enterica subsp. enterica serovar Heidelberg strain N13-01290 plasmid pN13-01290_98, complete sequence	/	/	30	10	/	Enterobacteriaceae
Salmonella enterica subsp. enterica serovar Heidelberg strain SA01AB09084001 plasmid pSA01AB09084001_92, complete sequence	/	/	30	/	/	Enterobacteriaceae
Salmonella enterica subsp. enterica serovar Heidelberg strain SA02DT09004001 plasmid pSA02DT09004001_101, complete sequence	/	/	30	10	/	Enterobacteriaceae
Salmonella enterica subsp. enterica serovar Heidelberg strain SA02DT10168701 plasmid pSA02DT10168701_99, complete sequence	/	/	30	10	/	Enterobacteriaceae
Salmonella enterica subsp. enterica serovar Heidelberg strain SH14-009 plasmid pSH14-009_99, complete sequence	/	/	/	10	/	Enterobacteriaceae
Salmonella enterica subsp. enterica serovar Infantis strain CVM44454 plasmid pCVM44454, complete sequence	/	/	30	/	/	Enterobacteriaceae
Salmonella enterica subsp. enterica serovar Infantis strain FSIS1502169 plasmid pFSIS1502169, complete sequence	/	/	30	/	/	Enterobacteriaceae
Salmonella enterica subsp. enterica serovar Infantis strain FSIS1502916 plasmid pFSIS1502916, complete sequence	/	/	30	/	/	Enterobacteriaceae
Salmonella enterica subsp. enterica serovar Infantis strain N55391 plasmid pN55391, complete sequence	/	/	30	/	/	Enterobacteriaceae
Salmonella enterica subsp. enterica serovar Javiana str. CFSAN001992 plasmid pCFSAN001992_1, complete sequence	/	/	/	10	/	Enterobacteriaceae
Salmonella enterica subsp. enterica serovar Kentucky plasmid pCS0010A_95, complete sequence	/	/	30	10	/	Enterobacteriaceae
Salmonella enterica subsp. enterica serovar Kentucky plasmid pCS0010A, complete sequence	/	/	/	10	/	Enterobacteriaceae
Salmonella enterica subsp. enterica serovar Kentucky plasmid pSSAP03302A, complete sequence	/	/	/	10	/	Enterobacteriaceae
Salmonella enterica subsp. enterica serovar Kentucky str. CVM29188 plasmid pCVM29188_101, complete sequence	/	/	30	10	/	Enterobacteriaceae
Salmonella enterica subsp. enterica serovar Kentucky str. CVM29188 plasmid pCVM29188_146, complete sequence	/	/	/	10	/	Enterobacteriaceae
Salmonella enterica subsp. enterica serovar Macclesfield str. S-1643 plasmid unnamed1, complete sequence	3	/	30	/	/	Enterobacteriaceae
Salmonella enterica subsp. enterica serovar Milwaukee str. SA19950795 plasmid pIncFII.1, complete sequence	3	/	30	/	/	Enterobacteriaceae
Salmonella enterica subsp. enterica serovar Milwaukee str. SA19950795 plasmid pIncFII.2, complete sequence	/	/	30	/	/	Enterobacteriaceae
Salmonella enterica subsp. enterica serovar Newport str. CVM 22462 plasmid pCVM22462, complete sequence	/	/	30	10	/	Enterobacteriaceae
Salmonella enterica subsp. enterica serovar Ouakam strain GNT-01 plasmid pDM01, complete sequence	/	/	/	10	/	Enterobacteriaceae
Salmonella enterica subsp. enterica serovar Saintpaul strain CFSAN004173 plasmid pCFSAN004173, complete sequence	/	/	30	/	/	Enterobacteriaceae
Salmonella enterica subsp. enterica serovar Saintpaul strain CFSAN004174 plasmid pCFSAN004174, complete sequence	/	/	30	/	/	Enterobacteriaceae
Salmonella enterica subsp. enterica serovar Saintpaul strain CFSAN004175 plasmid pCFSAN004175, complete sequence	/	/	30	/	/	Enterobacteriaceae
Salmonella enterica subsp. enterica serovar Saintpaul strain SA20031783 plasmid unnamed1, complete sequence	/	/	/	10	/	Enterobacteriaceae
Salmonella enterica subsp. enterica serovar Senftenberg strain 775W plasmid pSSE-ATCC-43845, complete sequence	/	/	/	9	/	Enterobacteriaceae
Salmonella enterica subsp. enterica serovar Stanleyville str. CFSAN000624 strain SARB61 plasmid pSARB26_03, complete sequence	/	/	/	10	/	Enterobacteriaceae
Salmonella enterica subsp. enterica serovar Typhi genome assembly, plasmid: 2	/	/	/	10	/	Enterobacteriaceae
Salmonella enterica subsp. enterica serovar Typhimurium plasmid pSTM2, complete sequence	/	/	30	10	/	Enterobacteriaceae
Salmonella enterica subsp. enterica serovar Typhimurium plasmid pSTM7, complete sequence	/	/	30	10	/	Enterobacteriaceae
Salmonella enterica subsp. enterica serovar Typhimurium plasmid pSTM709 DNA, complete genome	/	/	30	10	/	Enterobacteriaceae
Salmonella enterica subsp. enterica serovar Typhimurium plasmid R621a, complete sequence	/	/	/	10	/	Enterobacteriaceae
Salmonella enterica subsp. enterica serovar Typhimurium plasmid R64, complete sequence	/	/	30	10	/	Enterobacteriaceae
Salmonella enterica subsp. enterica serovar Typhimurium str. CDC 2010K-1587 plasmid pSTY1-2010K-1587, complete sequence	/	/	30	10	/	Enterobacteriaceae
Salmonella enterica subsp. enterica serovar Typhimurium str. CDC 2010K-1587 strain USDA-ARS-USMARC-1908 plasmid pSTY2-2010K-1587, complete sequence	/	/	30	10	/	Enterobacteriaceae
Salmonella enterica subsp. enterica serovar Typhimurium str. SL1344 plasmid pCol1B9_SL1344 complete sequence	/	/	/	10	/	Enterobacteriaceae
Salmonella enterica subsp. enterica serovar Typhimurium str. ST474 plasmid TY474p2, complete sequence	/	/	/	10	/	Enterobacteriaceae
Salmonella enterica subsp. enterica serovar Typhimurium str. U288 plasmid pSTU288-1, complete sequence	/	/	30	/	/	Enterobacteriaceae
Salmonella enterica subsp. enterica serovar Typhimurium str. USDA-ARS-USMARC-1898 plasmid pSTY1-1898, complete sequence	/	/	30	10	/	Enterobacteriaceae
Salmonella enterica subsp. enterica serovar Typhimurium strain 13-931 plasmid p931IncI1, complete sequence	/	/	30	10	/	Enterobacteriaceae
Salmonella enterica subsp. enterica serovar Typhimurium strain 33676 plasmid p33673_IncF, complete sequence	/	/	30	/	/	Enterobacteriaceae
Salmonella enterica subsp. enterica serovar Typhimurium strain 9134 plasmid p9134, complete sequence	/	/	30	10	/	Enterobacteriaceae
Salmonella enterica subsp. enterica serovar Typhimurium strain 9134 plasmid p9134dAT, complete sequence	/	/	30	10	/	Enterobacteriaceae
Salmonella enterica subsp. enterica serovar Typhimurium strain 9134 plasmid p9134dT, complete sequence	/	/	30	10	/	Enterobacteriaceae
Salmonella enterica subsp. enterica serovar Weltevreden genome assembly 99_3134, plasmid : 2	/	/	30	10	/	Enterobacteriaceae
Salmonella enterica subsp. enterica strain 08-00436 plasmid pSE08-00436-2, complete sequence	/	/	30	10	/	Enterobacteriaceae
Salmonella enterica subsp. enterica strain BAA-1672 plasmid pSalSendai, complete sequence	/	/	30	10	/	Enterobacteriaceae
Salmonella enterica subsp. enterica strain FDAARGOS_317 plasmid unnamed, complete sequence	/	/	/	10	/	Enterobacteriaceae
Salmonella enterica subsp. enterica strain FDAARGOS_320 plasmid unnamed1, complete sequence	/	/	/	10	/	Enterobacteriaceae
Salmonella enterica subsp. enterica strain SA20064858 plasmid pSA20064858.1, complete sequence	/	/	30	/	/	Enterobacteriaceae
Salmonella enterica subsp. enterica strain SA20113174 plasmid pSA20113174.1, complete sequence	/	/	30	10	/	Enterobacteriaceae
Salmonella enterica subsp. enterica strain SA20120345 plasmid pSA20120345.1, complete sequence	/	/	30	10	/	Enterobacteriaceae
Salmonella enterica subsp. enterica strain SA20141895 plasmid pSA20141895.1, complete sequence	/	/	30	/	/	Enterobacteriaceae
Salmonella phage 118970_sal3, complete genome	/	2	/	/	/	Enterobacteriaceae
Salmonella phage 22, complete genome	/	23	/	/	/	Enterobacteriaceae
Salmonella phage 25, complete genome	/	23	/	/	/	Enterobacteriaceae
Salmonella phage 34, complete genome	/	23	/	/	/	Enterobacteriaceae
Salmonella phage FSL SP-016, partial genome	/	20	/	/	/	Enterobacteriaceae
Salmonella phage RE-2010, complete genome	/	/	5	/	/	Enterobacteriaceae
Salmonella phage S107, complete genome	/	23	/	/	17	Enterobacteriaceae
Salmonella phage S135, complete genome	/	/	/	/	17	Enterobacteriaceae
Salmonella phage S137, complete genome	/	/	/	/	17	Enterobacteriaceae
Salmonella phage SEN8, complete genome	/	/	5	/	/	Enterobacteriaceae
Salmonella phage vB_SosS_Oslo, complete genome	/	23	/	/	17	Enterobacteriaceae
Serratia fonticola strain GS2 plasmid pSF002, complete sequence	/	/	30	/	/	Enterobacteriaceae
Serratia marcescens SM39 plasmid pSMC2 DNA, complete genome	3	/	/	/	/	Enterobacteriaceae
Serratia marcescens strain CAV1492 plasmid pCAV1492-199, complete sequence	3	/	/	/	/	Enterobacteriaceae
Serratia marcescens strain SGAir0764 plasmid unnamed_1	3	/	30	10	/	Enterobacteriaceae
Serratia marcescens strain UMH1 plasmid unnamed1, complete sequence	3	/	23	/	/	Enterobacteriaceae
Serratia marcescens strain UMH5 plasmid unnamed2, complete sequence	3	/	23	/	/	Enterobacteriaceae
Serratia marcescens strain UMH7 plasmid unnamed3, complete sequence	3	/	23	/	/	Enterobacteriaceae
Serratia marcescens strain UMH7 plasmid unnamed4, complete sequence	/	/	12, 17	/	/	Enterobacteriaceae
Serratia phage Eta, complete genome	/	/	2	/	1, 2, 3, 4, 5	Enterobacteriaceae
Serratia phage Scapp, complete genome	/	/	19	/	/	Enterobacteriaceae
Serratia plymuthica 4Rx13 plasmid p75, complete sequence	3	/	/	/	/	Enterobacteriaceae
Serratia proteamaculans 568 plasmid pSPRO01, complete sequence	/	/	9	/	/	Enterobacteriaceae
Shewanella sp. phage 349, complete genome	/	/	/	/	5	Shewanellaceae
Shigella flexneri 2b plasmid R100 DNA, complete sequence	/	/	/	10	/	Enterobacteriaceae
Shigella sonnei 10188 plasmid pKHSB1 complete sequence	/	/	/	10	/	Enterobacteriaceae
Shigella sonnei plasmid P9 DNA, complete sequence	/	/	30	10	/	Enterobacteriaceae
Sinorhizobium fredii CCBAU 83666 plasmid pSF83666b, complete sequence	/	15	/	/	/	Rhizobiaceae
Sodalis phage phiSG1, complete genome	/	/	18	/	/	Enterobacteriaceae
Sphingobium phage Lacusarx, complete genome	/	/	29	/	/	Sphingomonadaceae
Stenotrophomonas phage Smp131, complete genome	/	/	5	/	/	Xanthomonadaceae
Vibrio campbellii strain LA16-V1 plasmid pLA16-1, complete sequence	/	49	/	/	/	Vibrionaceae
Vibrio phage 1.039.O._10N.286.55.A2, partial genome	/	22	/	/	/	Vibrionaceae
Vibrio phage 1.061.O._10N.286.55.C2, partial genome	/	22	/	/	/	Vibrionaceae
Vibrio phage 1.213.O._10N.222.54.F10, partial genome	/	22	/	/	/	Vibrionaceae
Vibrio phage jenny 12G5 genomic sequence	/	22	/	/	/	Vibrionaceae
Wastewater metagenome HPminus34533.2, whole genome shotgun sequence	/	2	/	/	/	N/A
Yersinia pseudotuberculosis IP 32953 plasmid pYAC_2, complete sequence	/	/	12	/	/	Enterobacteriaceae
Yersinia pseudotuberculosis IP32953 cryptic plasmid, complete sequence	/	/	12	/	/	Enterobacteriaceae

## Sheet: S5.1
Spacer index	Protospacer sequence id	Protospacer description	Flank 3p (protospacer)	Flank 5p (protospacer)	Score	Strand	Spacer (5' to 3')	Protospacer (5' to 3')
2	NC_017809.1	Borrelia crocidurae str. Achema plasmid clone 21 genomic sequence	CATTAACA	ATTCCTGC	20	-	AGGCGCAGGGAGUUGAGAAGGCUGCAGAAGCA	TGCATCTTCAGCTTTCTCAATTCCCTCAGCCT
3	NC_009425.1	Enterobacter sp. 638 plasmid pENTE01, complete sequence	CGAATCTT	ATGCACAC	20	+	UUCGUGGCGGUUUUGACGUUGACGUUCUGU	ACGAAACGTCAACGTCAAAACCGCCGCTCA
3	NC_009650.1	Klebsiella pneumoniae subsp. pneumoniae MGH 78578 plasmid pKPN4, complete sequence	AGAAAGCA	ATGAGCAT	20	+	UUCGUGGCGGUUUUGACGUUGACGUUCUGU	ACAAAACGTCAACGTAAAACCCTCCACCAA
3	NC_013950.1	Klebsiella pneumoniae plasmid pKF3-94, complete sequence	AGAAAGCA	ATGAGCAC	20	+	UUCGUGGCGGUUUUGACGUUGACGUUCUGU	ACAAAACGTCAACGTAAAACCCTCCACCAA
3	NC_013973.1	Erwinia amylovora ATCC 49946 plasmid 2	TGAATCTA	ATGAACAC	22	+	UUCGUGGCGGUUUUGACGUUGACGUUCUGU	ACAGAACGTCAACGTCAAAACCGCCGCTGC
3	NC_014016.1	Klebsiella pneumoniae plasmid pKpQIL, complete sequence	AGAAAGCA	ATGAGCAT	20	+	UUCGUGGCGGUUUUGACGUUGACGUUCUGU	ACAAAACGTCAACGTAAAACCCTCCACCAA
3	NC_014107.1	Enterobacter cloacae subsp. cloacae ATCC 13047 plasmid pECL_A, complete sequence	CGAATCTT	ATGCACAC	20	+	UUCGUGGCGGUUUUGACGUUGACGUUCUGU	ACAAAACGTCAACGTCAAAACCGCCGCTCC
3	NC_014107.1	Enterobacter cloacae subsp. cloacae ATCC 13047 plasmid pECL_A, complete sequence	AGAATCTA	ATGCACAC	20	+	UUCGUGGCGGUUUUGACGUUGACGUUCUGU	ACGAAACGTCAACGTCAAAACCGCCGCTCA
3	NC_014305.1	Erwinia billingiae strain Eb661 complete plasmid pEB170	AGAATCTT	ATGAACAC	24	+	UUCGUGGCGGUUUUGACGUUGACGUUCUGU	ACATAACGTCAACGTCAAAACCGCCACGCC
3	NC_014839.1	Pantoea sp. At-9b plasmid pPAT9B02, complete sequence	AGAATCTC	ATGAACAC	24	+	UUCGUGGCGGUUUUGACGUUGACGUUCUGU	ACAGAACGTCAACGTCAACACCGCCACGCC
3	NC_015154.1	Klebsiella pneumoniae plasmid pc15-k, complete sequence	AGAAAGCA	ATGAGCAC	20	+	UUCGUGGCGGUUUUGACGUUGACGUUCUGU	ACAAAACGTCAACGTAAAACCCTCCACCAA
3	NC_015963.1	Enterobacter asburiae LF7a plasmid pENTAS01, complete sequence	CGAATCTT	ATGCACAC	20	+	UUCGUGGCGGUUUUGACGUUGACGUUCUGU	ACAAAACGTCAACGTCAAAACCGCCGCTCC
3	NC_015963.1	Enterobacter asburiae LF7a plasmid pENTAS01, complete sequence	GGAATCTA	ATGCACAC	20	+	UUCGUGGCGGUUUUGACGUUGACGUUCUGU	ACGAAACGTCAACGTCAAAACCGCCGCTCA
3	NC_015963.1	Enterobacter asburiae LF7a plasmid pENTAS01, complete sequence	AGAATCTA	ATGCACAC	20	+	UUCGUGGCGGUUUUGACGUUGACGUUCUGU	ACGAAACGTCAACGTCAAAACCGCCGCTCA
3	NC_016846.1	Klebsiella pneumoniae subsp. pneumoniae HS11286 plasmid pKPHS2, complete sequence	AGAAAGCA	ATGAGCAC	20	-	UUCGUGGCGGUUUUGACGUUGACGUUCUGU	ACAAAACGTCAACGTAAAACCCTCCACCAA
3	NC_019155.1	Klebsiella pneumoniae plasmid pKpQIL-IT, complete sequence	AGAAAGCA	ATGAGCAT	20	-	UUCGUGGCGGUUUUGACGUUGACGUUCUGU	ACAAAACGTCAACGTAAAACCCTCCACCAA
3	NC_019389.1	Klebsiella pneumoniae plasmid pKDO1, complete sequence	AGAAAGCA	ATGAGCAC	20	+	UUCGUGGCGGUUUUGACGUUGACGUUCUGU	ACAAAACGTCAACGTAAAACCCTCCACCAA
3	NC_019390.1	Klebsiella pneumoniae plasmid pKPN_CZ, complete sequence	AGAAAGCA	ATGAGCAC	20	+	UUCGUGGCGGUUUUGACGUUGACGUUCUGU	ACAAAACGTCAACGTAAAACCCTCCACCAA
3	NC_020087.1	Klebsiella pneumoniae plasmid pK1HV, complete sequence	AGAAAGCA	ATGAGCAC	20	-	UUCGUGGCGGUUUUGACGUUGACGUUCUGU	ACAAAACGTCAACGTAAAACCCTCCACCAA
3	NC_020893.1	Klebsiella pneumoniae plasmid pKPC-LK30, complete sequence	AGAATCTT	ATGAACAC	28	-	UUCGUGGCGGUUUUGACGUUGACGUUCUGU	ACAGAACGTCAACGTCAAAACCGCCACCAA
3	NC_020893.1	Klebsiella pneumoniae plasmid pKPC-LK30, complete sequence	AGAAAGCA	ATGAGCAC	20	+	UUCGUGGCGGUUUUGACGUUGACGUUCUGU	ACAAAACGTCAACGTAAAACCCTCCACCAA
3	NC_021199.1	Klebsiella pneumoniae subsp. pneumoniae KPX plasmid pKPX-2 DNA, complete sequence	AGAATCTA	ATGAACAC	28	+	UUCGUGGCGGUUUUGACGUUGACGUUCUGU	ACAGAACGTCAACGTCAAAACCGCCACCAA
3	NC_021231.1	Klebsiella pneumoniae subsp. rhinoscleromatis strain SB3432, plasmid pKRH, complete genome	AGAATCTA	ATGAACAC	28	-	UUCGUGGCGGUUUUGACGUUGACGUUCUGU	ACAGAACGTCAACGTCAAAACCGCCACCAA
3	NC_021492.1	Enterobacter sp. R4-368 plasmid pENT01, complete sequence	AGAATCTT	ATGCACAC	24	-	UUCGUGGCGGUUUUGACGUUGACGUUCUGU	ACACAACGTCAACGTCAAAACCGCCACAGA
3	NC_021492.1	Enterobacter sp. R4-368 plasmid pENT01, complete sequence	AGAATCTT	ATGCACAC	22	-	UUCGUGGCGGUUUUGACGUUGACGUUCUGU	ACGAAACGTCAACGTCAAAACCGCCACAGA
3	NC_021501.1	Klebsiella michiganensis strain E718 plasmid pKOX_NDM1, complete sequence	AGAATCTT	ATGAACAC	28	-	UUCGUGGCGGUUUUGACGUUGACGUUCUGU	ACAGAACGTCAACGTCAAAACCGCCACCAA
3	NC_021502.1	Klebsiella pneumoniae plasmid pKPoxa-48N2, complete sequence	AGAATCTA	ATGAACAC	28	+	UUCGUGGCGGUUUUGACGUUGACGUUCUGU	ACAGAACGTCAACGTCAAAACCGCCACCAA
3	NC_021594.1	Serratia plymuthica 4Rx13 plasmid p75, complete sequence	GAATCGCT	ATGAACAC	28	+	UUCGUGGCGGUUUUGACGUUGACGUUCUGU	ACAAAACGTCAACGTCAAAACCGCCACGAA
3	NC_021594.1	Serratia plymuthica 4Rx13 plasmid p75, complete sequence	GGAACACT	ACACAAAA	20	+	UUCGUGGCGGUUUUGACGUUGACGUUCUGU	CGTCAACTTCAACGTCAAAACCGCCACGAA
3	NC_021655.1	Klebsiella pneumoniae plasmid pKpQIL-LS6, complete sequence	AGAAAGCA	ATGAGCAT	20	+	UUCGUGGCGGUUUUGACGUUGACGUUCUGU	ACAAAACGTCAACGTAAAACCCTCCACCAA
3	NC_021871.1	Salmonella bongori N268-08 plasmid RM1, complete sequence	AGAATCTT	ATGAACAC	28	-	UUCGUGGCGGUUUUGACGUUGACGUUCUGU	ACAGAACGTCAACGTCAAAACCGCCACCAA
3	NC_022609.1	Klebsiella pneumoniae strain N11-0042 plasmid pKp11-42, complete sequence	AGAAAGCA	ATGAGCAT	20	+	UUCGUGGCGGUUUUGACGUUGACGUUCUGU	ACAAAACGTCAACGTAAAACCCTCCACCAA
3	NC_023332.1	Klebsiella pneumoniae strain ST48 plasmid pKP09085, complete sequence	AGAAAGCA	ATGAGCAC	20	+	UUCGUGGCGGUUUUGACGUUGACGUUCUGU	ACAAAACGTCAACGTAAAACCCTCCACCAA
3	NC_023903.1	Klebsiella pneumoniae strain Kpn-1504 plasmid pKP1504-kpc, complete sequence	AGAAAGCA	ATGAGCAT	20	+	UUCGUGGCGGUUUUGACGUUGACGUUCUGU	ACAAAACGTCAACGTAAAACCCTCCACCAA
3	NC_023904.1	Klebsiella pneumoniae strain Kpn-1780 plasmid pKP1780-kpc, complete sequence	AGAAAGCA	ATGAGCAT	20	+	UUCGUGGCGGUUUUGACGUUGACGUUCUGU	ACAAAACGTCAACGTAAAACCCTCCACCAA
3	NC_023906.1	Klebsiella pneumoniae strain Kpn-3913 plasmid pKP3913-kpc, complete sequence	AGAAAGCA	ATGAGCAT	20	+	UUCGUGGCGGUUUUGACGUUGACGUUCUGU	ACAAAACGTCAACGTAAAACCCTCCACCAA
3	NC_025166.1	Klebsiella pneumoniae strain BK30799 plasmid pKpQIL-10, complete sequence	AGAAAGCA	ATGAGCAT	20	+	UUCGUGGCGGUUUUGACGUUGACGUUCUGU	ACAAAACGTCAACGTAAAACCCTCCACCAA
3	NC_025167.1	Escherichia coli strain BK28960 plasmid pKpQIL-Ec, complete sequence	AGAAAGCA	ATGAGCAT	20	+	UUCGUGGCGGUUUUGACGUUGACGUUCUGU	ACAAAACGTCAACGTAAAACCCTCCACCAA
3	NC_025184.1	Klebsiella pneumoniae strain RJF866 plasmid pRJF866, complete sequence	AGAATCTT	ATGAACAC	28	+	UUCGUGGCGGUUUUGACGUUGACGUUCUGU	ACAGAACGTCAACGTCAAAACCGCCACCAA
3	NC_025187.1	Klebsiella pneumoniae strain BK26633 plasmid pKpQIL-234, complete sequence	AGAAAGCA	ATGAGCAT	20	+	UUCGUGGCGGUUUUGACGUUGACGUUCUGU	ACAAAACGTCAACGTAAAACCCTCCACCAA
3	NC_032103.1	Klebsiella pneumoniae strain 628 plasmid p628-KPC, complete sequence	AGAAAGCA	ATGAGCAC	20	+	UUCGUGGCGGUUUUGACGUUGACGUUCUGU	ACAAAACGTCAACGTAAAACCCTCCACCAA
3	NZ_AP013065.1	Serratia marcescens SM39 plasmid pSMC2 DNA, complete genome	GGAACGCT	ATGAACAC	28	+	UUCGUGGCGGUUUUGACGUUGACGUUCUGU	ACAAAACGTCAACGTCAAAACCGCCACGAA
3	NZ_AP014952.1	Klebsiella oxytoca plasmid pKO_JKo3_1 DNA, complete genome, strain: JKo3	AGAAAGCA	ATGAGCAC	20	+	UUCGUGGCGGUUUUGACGUUGACGUUCUGU	ACAAAACGTCAACGTAAAACCCTCCACCAA
3	NZ_AP018673.1	Klebsiella pneumoniae GSU10-3 plasmid pGSU10-3-2 DNA, complete genome	AGAAAGCA	ATGAGCAC	20	+	UUCGUGGCGGUUUUGACGUUGACGUUCUGU	ACAAAACGTCAACGTAAAACCCTCCACCAA
3	NZ_AP018674.1	Klebsiella pneumoniae GSU10-3 plasmid pGSU10-3-3 DNA, complete genome	AGAAAGCA	ATGAGCAC	20	-	UUCGUGGCGGUUUUGACGUUGACGUUCUGU	ACAAAACGTCAACGTAAAACCCTCCACCAA
3	NZ_AP018674.1	Klebsiella pneumoniae GSU10-3 plasmid pGSU10-3-3 DNA, complete genome	AGAATCTT	ATGAACAC	28	+	UUCGUGGCGGUUUUGACGUUGACGUUCUGU	ACAGAACGTCAACGTCAAAACCGCCACCAA
3	NZ_CP007730.1	Klebsiella pneumoniae subsp. pneumoniae KPNIH10 plasmid pKpQIL-6e6, complete sequence	AGAAAGCA	ATGAGCAT	20	+	UUCGUGGCGGUUUUGACGUUGACGUUCUGU	ACAAAACGTCAACGTAAAACCCTCCACCAA
3	NZ_CP007734.1	Klebsiella pneumoniae subsp. pneumoniae KPNIH27 plasmid pKPN-262, complete sequence	AGAAAGCA	ATGAGCAC	20	-	UUCGUGGCGGUUUUGACGUUGACGUUCUGU	ACAAAACGTCAACGTAAAACCCTCCACCAA
3	NZ_CP007736.1	Klebsiella pneumoniae subsp. pneumoniae KPNIH27 plasmid pKPN-b0b, complete sequence	AGAATCTA	ATGAACAC	28	-	UUCGUGGCGGUUUUGACGUUGACGUUCUGU	ACAGAACGTCAACGTCAAAACCGCCACCAA
3	NZ_CP008791.1	Klebsiella oxytoca KONIH1 plasmid pKPC-727, complete sequence	AGAAAGCA	ATGAGCAT	20	-	UUCGUGGCGGUUUUGACGUUGACGUUCUGU	ACAAAACGTCAACGTAAAACCCTCCACCAA
3	NZ_CP008830.1	Klebsiella pneumoniae subsp. pneumoniae KPNIH1 plasmid pKpQIL-6e6, complete sequence	AGAAAGCA	ATGAGCAT	20	+	UUCGUGGCGGUUUUGACGUUGACGUUCUGU	ACAAAACGTCAACGTAAAACCCTCCACCAA
3	NZ_CP008833.1	Klebsiella pneumoniae subsp. pneumoniae KPR0928 plasmid pKpQIL-531, complete sequence	AGAAAGCA	ATGAGCAT	20	+	UUCGUGGCGGUUUUGACGUUGACGUUCUGU	ACAAAACGTCAACGTAAAACCCTCCACCAA
3	NZ_CP008843.1	Klebsiella michiganensis strain M1 plasmid pKOXM1B, complete sequence	AGAATCTA	ATGAACAC	28	+	UUCGUGGCGGUUUUGACGUUGACGUUCUGU	ACAGAACGTCAACGTCAAAACCGCCACCAA
3	NZ_CP008907.1	Enterobacter cloacae ECR091 plasmid pENT-4bd, complete sequence	AGAATCTA	ATGCACAC	20	+	UUCGUGGCGGUUUUGACGUUGACGUUCUGU	ACGAAACGTCAACGTCAAAACCGCCGCTCA
3	NZ_CP009115.1	Klebsiella pneumoniae strain blaNDM-1 plasmid plasmid2, complete sequence	AGAAAGCA	ATGAGCAC	22	-	UUCGUGGCGGUUUUGACGUUGACGUUCUGU	ACAAAACGTCAACGTCAAACCCTCCACCAA
3	NZ_CP009115.1	Klebsiella pneumoniae strain blaNDM-1 plasmid plasmid2, complete sequence	AGAATCTA	ATGAACAC	28	-	UUCGUGGCGGUUUUGACGUUGACGUUCUGU	ACAGAACGTCAACGTCAAAACCGCCACCAA
3	NZ_CP009275.1	Klebsiella variicola strain DX120E plasmid pKV1, complete sequence	AGAATCTA	ATGAACAC	28	+	UUCGUGGCGGUUUUGACGUUGACGUUCUGU	ACAGAACGTCAACGTCAAAACCGCCACCAA
3	NZ_CP009855.1	Enterobacter cloacae strain ECNIH5 plasmid pENT-22e, complete sequence	AGAATCTA	ATGCACAC	20	+	UUCGUGGCGGUUUUGACGUUGACGUUCUGU	ACGAAACGTCAACGTCAAAACCGCCGCTCA
3	NZ_CP009875.1	Klebsiella pneumoniae subsp. pneumoniae strain KPNIH30 plasmid pKpQIL-531, complete sequence	AGAAAGCA	ATGAGCAT	20	+	UUCGUGGCGGUUUUGACGUUGACGUUCUGU	ACAAAACGTCAACGTAAAACCCTCCACCAA
3	NZ_CP010383.2	Enterobacter hormaechei subsp. steigerwaltii strain 34998 plasmid p34998-106.409kb, complete sequence	AGAATCTT	ATGCACAC	20	-	UUCGUGGCGGUUUUGACGUUGACGUUCUGU	ACGAAACGTCAACGTCAAAACCGCCGCTCA
3	NZ_CP010385.1	Enterobacter hormaechei subsp. oharae strain 34399 plasmid p34399-106.698kb, complete sequence	AGAATCTT	ATGCACAC	20	+	UUCGUGGCGGUUUUGACGUUGACGUUCUGU	ACGAAACGTCAACGTCAAAACCGCCGCTCA
3	NZ_CP011600.1	Phytobacter ursingii strain CAV1151 plasmid pCAV1151-215, complete sequence	AGAAACCG	ATGCACAC	20	-	UUCGUGGCGGUUUUGACGUUGACGUUCUGU	ACAGAACGTCAACGTCAAAAGCGCCGGAGA
3	NZ_CP011600.1	Phytobacter ursingii strain CAV1151 plasmid pCAV1151-215, complete sequence	GGAAACCG	ATGCACAC	22	-	UUCGUGGCGGUUUUGACGUUGACGUUCUGU	ACAGAACGTCAACGTCAAAACCGCCGGAGA
3	NZ_CP011623.1	Klebsiella pneumoniae strain CAV1344 plasmid pCAV1344-250, complete sequence	AGAAAGCA	ATGAGCAC	20	+	UUCGUGGCGGUUUUGACGUUGACGUUCUGU	ACAAAACGTCAACGTAAAACCCTCCACCAA
3	NZ_CP011633.1	Klebsiella oxytoca strain CAV1374 plasmid pCAV1374-150, complete sequence	AGAATCTA	ATGAACAC	28	-	UUCGUGGCGGUUUUGACGUUGACGUUCUGU	ACAGAACGTCAACGTCAAAACCGCCACCAA
3	NZ_CP011641.1	Serratia marcescens strain CAV1492 plasmid pCAV1492-199, complete sequence	AGAATCTT	ATGAACAC	26	-	UUCGUGGCGGUUUUGACGUUGACGUUCUGU	ACACAACGTCAACGTCAAAACCGCCACCAA
3	NZ_CP011986.1	Klebsiella pneumoniae UHKPC07 plasmid pUHKPC07-113.639kb, complete sequence	AGAAAGCA	ATGAGCAT	20	+	UUCGUGGCGGUUUUGACGUUGACGUUCUGU	ACAAAACGTCAACGTAAAACCCTCCACCAA
3	NZ_CP011991.1	Klebsiella pneumoniae UHKPC33 plasmid pUHKPC33-113.638kb, complete sequence	AGAAAGCA	ATGAGCAT	20	+	UUCGUGGCGGUUUUGACGUUGACGUUCUGU	ACAAAACGTCAACGTAAAACCCTCCACCAA
3	NZ_CP012169.1	Enterobacter hormaechei subsp. steigerwaltii strain 34998 plasmid p34998-210.894kb, complete sequence	CGAATCTT	ATGCACAC	20	+	UUCGUGGCGGUUUUGACGUUGACGUUCUGU	ACAAAACGTCAACGTCAAAACCGCCGCTCC
3	NZ_CP012169.1	Enterobacter hormaechei subsp. steigerwaltii strain 34998 plasmid p34998-210.894kb, complete sequence	AGAATCTA	ATGCACAC	20	+	UUCGUGGCGGUUUUGACGUUGACGUUCUGU	ACGAAACGTCAACGTCAAAACCGCCGCTCA
3	NZ_CP012988.3	Klebsiella pneumoniae strain KpN01 plasmid pKpN01-CTX, complete sequence	AGAAAGCA	ATGAGCAC	20	+	UUCGUGGCGGUUUUGACGUUGACGUUCUGU	ACAAAACGTCAACGTAAAACCCTCCACCAA
3	NZ_CP012993.2	Klebsiella pneumoniae strain KpN06 plasmid pKpN06-CTX, complete sequence	AGAAAGCA	ATGAGCAC	20	+	UUCGUGGCGGUUUUGACGUUGACGUUCUGU	ACAAAACGTCAACGTAAAACCCTCCACCAA
3	NZ_CP013323.1	Klebsiella pneumoniae strain CAV1193 plasmid pCAV1193-258, complete sequence	AGAAAGCA	ATGAGCAC	20	+	UUCGUGGCGGUUUUGACGUUGACGUUCUGU	ACAAAACGTCAACGTAAAACCCTCCACCAA
3	NZ_CP013986.1	Klebsiella variicola strain LMG 23571 plasmid, complete sequence	AGAATCTA	ATGAACAC	28	-	UUCGUGGCGGUUUUGACGUUGACGUUCUGU	ACAGAACGTCAACGTCAAAACCGCCACCAA
3	NZ_CP014005.1	Klebsiella pneumoniae subsp. pneumoniae strain NUHL24835 plasmid unnamed1, complete sequence	AGAAAGCA	ATGAGCAC	20	+	UUCGUGGCGGUUUUGACGUUGACGUUCUGU	ACAAAACGTCAACGTAAAACCCTCCACCAA
3	NZ_CP014650.1	Klebsiella pneumoniae strain KPNIH36 plasmid pKpQIL-6e6, complete sequence	AGAAAGCA	ATGAGCAT	20	+	UUCGUGGCGGUUUUGACGUUGACGUUCUGU	ACAAAACGTCAACGTAAAACCCTCCACCAA
3	NZ_CP014669.1	Escherichia coli strain ECONIH2 plasmid pKpQIL-571, complete sequence	AGAAAGCA	ATGAGCAT	20	+	UUCGUGGCGGUUUUGACGUUGACGUUCUGU	ACAAAACGTCAACGTAAAACCCTCCACCAA
3	NZ_CP015132.1	Klebsiella pneumoniae strain Kpn555 plasmid pKPN-d90, complete sequence	AGAAAGCA	ATGAGCAC	20	-	UUCGUGGCGGUUUUGACGUUGACGUUCUGU	ACAAAACGTCAACGTAAAACCCTCCACCAA
3	NZ_CP015395.1	Klebsiella pneumoniae strain CR14 plasmid pCR14_3, complete sequence	AGAAAGCA	ATGAGCAT	20	-	UUCGUGGCGGUUUUGACGUUGACGUUCUGU	ACAAAACGTCAACGTAAAACCCTCCACCAA
3	NZ_CP015396.1	Klebsiella pneumoniae strain CR14 plasmid pCR14_4, complete sequence	AGAATCTA	ATGAACAC	28	+	UUCGUGGCGGUUUUGACGUUGACGUUCUGU	ACAGAACGTCAACGTCAAAACCGCCACCAA
3	NZ_CP015823.1	Klebsiella pneumoniae isolate blood sample 2 plasmid 1, complete sequence	AGAAAGCA	ATGAGCAT	20	-	UUCGUGGCGGUUUUGACGUUGACGUUCUGU	ACAAAACGTCAACGTAAAACCCTCCACCAA
3	NZ_CP016763.1	Citrobacter freundii strain B38 plasmid pOZ172, complete sequence	AGAATCTT	ATGAACAC	28	-	UUCGUGGCGGUUUUGACGUUGACGUUCUGU	ACAGAACGTCAACGTCAAAACCGCCACCAA
3	NZ_CP016891.1	Pantoea agglomerans strain C410P1 plasmid unnamed2, complete sequence	AGAATCTC	ATGAACAC	26	-	UUCGUGGCGGUUUUGACGUUGACGUUCUGU	ACAGAACGTCAACGTCAAAACCGCCACGCC
3	NZ_CP017059.1	Citrobacter freundii strain SL151 plasmid unnamed2, complete sequence	AGAATCTT	ATGAACAC	28	-	UUCGUGGCGGUUUUGACGUUGACGUUCUGU	ACAGAACGTCAACGTCAAAACCGCCACCAA
3	NZ_CP017185.1	Enterobacter cloacae complex 'Hoffmann cluster IV' strain DSM 16690 plasmid pDSMZ16690, complete sequence	AGAATCTT	ATGAACAC	28	-	UUCGUGGCGGUUUUGACGUUGACGUUCUGU	ACAGAACGTCAACGTCAAAACCGCCACCAA
3	NZ_CP017187.1	Enterobacter cloacae complex 'Hoffmann cluster III' strain DSM 14563 plasmid pDSMZ14563, complete sequence	AGAATCTA	ATGCACAC	20	-	UUCGUGGCGGUUUUGACGUUGACGUUCUGU	ACGAAACGTCAACGTCAAAACCGCCGCTCA
3	NZ_CP017187.1	Enterobacter cloacae complex 'Hoffmann cluster III' strain DSM 14563 plasmid pDSMZ14563, complete sequence	AGAATCTT	ATGCACAC	20	-	UUCGUGGCGGUUUUGACGUUGACGUUCUGU	ACGAAACGTCAACGTCAAAACCGCCGCTCA
3	NZ_CP017281.1	Klebsiella variicola strain GJ1 plasmid pKPGJ-1b, complete sequence	AGAATCTA	ATGAACAC	28	+	UUCGUGGCGGUUUUGACGUUGACGUUCUGU	ACAGAACGTCAACGTCAAAACCGCCACCAA
3	NZ_CP017283.1	Klebsiella variicola strain GJ1 plasmid pKPGJ-1a, complete sequence	AGAATCTT	ATGAACAC	28	-	UUCGUGGCGGUUUUGACGUUGACGUUCUGU	ACAGAACGTCAACGTCAAAACCGCCACCAA
3	NZ_CP017285.1	Klebsiella variicola strain GJ3 plasmid pKPGJ-3a, complete sequence	AGAATCTT	ATGAACAC	28	-	UUCGUGGCGGUUUUGACGUUGACGUUCUGU	ACAGAACGTCAACGTCAAAACCGCCACCAA
3	NZ_CP017286.1	Klebsiella variicola strain GJ3 plasmid pKPGJ-3b, complete sequence	AGAATCTA	ATGAACAC	28	+	UUCGUGGCGGUUUUGACGUUGACGUUCUGU	ACAGAACGTCAACGTCAAAACCGCCACCAA
3	NZ_CP017386.1	Klebsiella pneumoniae strain KP36 plasmid 1, complete sequence	AGAAAGCA	ATGAGCAC	20	-	UUCGUGGCGGUUUUGACGUUGACGUUCUGU	ACAAAACGTCAACGTAAAACCCTCCACCAA
3	NZ_CP017850.1	Klebsiella variicola strain GJ2 plasmid pKPGJ-2a, complete sequence	AGAATCTT	ATGAACAC	28	-	UUCGUGGCGGUUUUGACGUUGACGUUCUGU	ACAGAACGTCAACGTCAAAACCGCCACCAA
3	NZ_CP017851.1	Klebsiella variicola strain GJ2 plasmid pKPGJ-2b, complete sequence	AGAATCTA	ATGAACAC	28	+	UUCGUGGCGGUUUUGACGUUGACGUUCUGU	ACAGAACGTCAACGTCAAAACCGCCACCAA
3	NZ_CP017991.1	Enterobacter cloacae complex sp. ABFPL plasmid pENT-1ac, complete sequence	AGAATCTT	ATGCACAC	20	-	UUCGUGGCGGUUUUGACGUUGACGUUCUGU	ACGAAACGTCAACGTCAAAACCGCCGCTCA
3	NZ_CP017991.1	Enterobacter cloacae complex sp. ABFPL plasmid pENT-1ac, complete sequence	AGAATCTA	ATGCACAC	20	-	UUCGUGGCGGUUUUGACGUUGACGUUCUGU	ACGAAACGTCAACGTCAAAACCGCCGCTCA
3	NZ_CP017992.1	Enterobacter cloacae complex sp. ABFPL plasmid pENT-2c5, complete sequence	AGAATCTT	ATGAACAC	28	-	UUCGUGGCGGUUUUGACGUUGACGUUCUGU	ACAGAACGTCAACGTCAAAACCGCCACCAA
3	NZ_CP018340.1	Klebsiella pneumoniae isolate Kp_Goe_154414 plasmid pKp_Goe_414-3, complete sequence	AGAAAGCA	ATGAGCAC	20	+	UUCGUGGCGGUUUUGACGUUGACGUUCUGU	ACAAAACGTCAACGTAAAACCCTCCACCAA
3	NZ_CP018340.1	Klebsiella pneumoniae isolate Kp_Goe_154414 plasmid pKp_Goe_414-3, complete sequence	AGAATCTA	ATGAACAC	28	+	UUCGUGGCGGUUUUGACGUUGACGUUCUGU	ACAGAACGTCAACGTCAAAACCGCCACCAA
3	NZ_CP018361.1	Klebsiella oxytoca strain CAV1752 plasmid pCAV1752-278, complete sequence	AGAATCTT	ATGCACAC	20	-	UUCGUGGCGGUUUUGACGUUGACGUUCUGU	ACGAAACGTCAACGTCAAAACCGCCGCTCA
3	NZ_CP018366.1	Klebsiella pneumoniae strain Kp_Goe_62629 plasmid pKp_Goe_629-2, complete sequence	AGAATCTT	ATGAACAC	28	+	UUCGUGGCGGUUUUGACGUUGACGUUCUGU	ACAGAACGTCAACGTCAAAACCGCCACCAA
3	NZ_CP018455.1	Klebsiella pneumoniae strain SWU01 plasmid unnamed, complete sequence	AGAATCTT	ATGAACAC	28	-	UUCGUGGCGGUUUUGACGUUGACGUUCUGU	ACAGAACGTCAACGTCAAAACCGCCACCAA
3	NZ_CP018455.1	Klebsiella pneumoniae strain SWU01 plasmid unnamed, complete sequence	AGAAAGCA	ATGAGCAC	20	+	UUCGUGGCGGUUUUGACGUUGACGUUCUGU	ACAAAACGTCAACGTAAAACCCTCCACCAA
3	NZ_CP018670.1	Klebsiella pneumoniae strain CAV1042 plasmid pCAV1042-183, complete sequence	AGAATCTA	ATGAACAC	28	-	UUCGUGGCGGUUUUGACGUUGACGUUCUGU	ACAGAACGTCAACGTCAAAACCGCCACCAA
3	NZ_CP018916.1	Serratia marcescens strain UMH1 plasmid unnamed1, complete sequence	GGAGCCCT	ATGAACAC	24	+	UUCGUGGCGGUUUUGACGUUGACGUUCUGU	ACAGAACGTCAACGTCAAAACCGCCGCTCA
3	NZ_CP018918.1	Serratia marcescens strain UMH5 plasmid unnamed2, complete sequence	GGAGCCCT	ATGAACAC	24	-	UUCGUGGCGGUUUUGACGUUGACGUUCUGU	ACAGAACGTCAACGTCAAAACCGCCGCTCA
3	NZ_CP018920.1	Serratia marcescens strain UMH7 plasmid unnamed3, complete sequence	GGAACTCT	ATGAACAC	28	-	UUCGUGGCGGUUUUGACGUUGACGUUCUGU	ACAAAACGTCAACGTCAAAACCGCCACGAA
3	NZ_CP018992.1	Escherichia coli strain Ecol_AZ147 plasmid pECAZ147_KPC, complete sequence	AGAAAGCA	ATGAGCAT	20	+	UUCGUGGCGGUUUUGACGUUGACGUUCUGU	ACAAAACGTCAACGTAAAACCCTCCACCAA
3	NZ_CP018999.1	Escherichia coli strain Ecol_AZ153 plasmid pECAZ153_KPC, complete sequence	AGAAAGCA	ATGAGCAC	20	+	UUCGUGGCGGUUUUGACGUUGACGUUCUGU	ACAAAACGTCAACGTAAAACCCTCCACCAA
3	NZ_CP018999.1	Escherichia coli strain Ecol_AZ153 plasmid pECAZ153_KPC, complete sequence	AGAATCTT	ATGAACAC	28	+	UUCGUGGCGGUUUUGACGUUGACGUUCUGU	ACAGAACGTCAACGTCAAAACCGCCACCAA
3	NZ_CP019446.1	Kosakonia cowanii JCM 10956 = DSM 18146 strain 888-76 plasmid p888-76-1, complete sequence	TAAATCTT	ATGCACAC	24	-	UUCGUGGCGGUUUUGACGUUGACGUUCUGU	ACAAAACGTCAACGTCAGAACCGCCACGAT
3	NZ_CP019774.1	Klebsiella pneumoniae subsp. pneumoniae strain KPN_KPC_HUG_07 plasmid p2, complete sequence	AGAAAGCA	ATGAGCAT	20	+	UUCGUGGCGGUUUUGACGUUGACGUUCUGU	ACAAAACGTCAACGTAAAACCCTCCACCAA
3	NZ_CP019890.1	Enterobacter cloacae strain FRM plasmid unnamed1, complete sequence	AGAATCTA	ATGCACAC	20	-	UUCGUGGCGGUUUUGACGUUGACGUUCUGU	ACGAAACGTCAACGTCAAAACCGCCGCTCA
3	NZ_CP019890.1	Enterobacter cloacae strain FRM plasmid unnamed1, complete sequence	AGAATCTT	ATGCACAC	20	-	UUCGUGGCGGUUUUGACGUUGACGUUCUGU	ACGAAACGTCAACGTCAAAACCGCCGCTCA
3	NZ_CP019890.1	Enterobacter cloacae strain FRM plasmid unnamed1, complete sequence	AGAATCTT	GCGTGGCC	20	-	UUCGUGGCGGUUUUGACGUUGACGUUCUGU	ACGAAACGTCAACGTCAAAACCGCCGCTCA
3	NZ_CP020054.1	Enterobacter cloacae strain AR_0065 plasmid unitig_1, complete sequence	AGAATCTT	ATGCACAC	20	+	UUCGUGGCGGUUUUGACGUUGACGUUCUGU	ACGAAACGTCAACGTCAAAACCGCCGCTCA
3	NZ_CP020062.1	Klebsiella pneumoniae strain AR_0117 plasmid unitig_1, complete sequence	AGAATCTA	ATGAACAC	28	-	UUCGUGGCGGUUUUGACGUUGACGUUCUGU	ACAGAACGTCAACGTCAAAACCGCCACCAA
3	NZ_CP020851.1	Klebsiella pneumoniae strain KPN1481 plasmid pKPN1481-2, complete sequence	AGAATCTA	ATGAACAC	28	+	UUCGUGGCGGUUUUGACGUUGACGUUCUGU	ACAGAACGTCAACGTCAAAACCGCCACCAA
3	NZ_CP020851.1	Klebsiella pneumoniae strain KPN1481 plasmid pKPN1481-2, complete sequence	AGAAAGCA	ATGAGCAC	20	+	UUCGUGGCGGUUUUGACGUUGACGUUCUGU	ACAAAACGTCAACGTAAAACCCTCCACCAA
3	NZ_CP020852.1	Klebsiella pneumoniae strain KPN1481 plasmid pKPN1481-3, complete sequence	AGAATCTA	ATGAACAC	28	-	UUCGUGGCGGUUUUGACGUUGACGUUCUGU	ACAGAACGTCAACGTCAAAACCGCCACCAA
3	NZ_CP020852.1	Klebsiella pneumoniae strain KPN1481 plasmid pKPN1481-3, complete sequence	AGAAAGCA	ATGAGCAC	20	-	UUCGUGGCGGUUUUGACGUUGACGUUCUGU	ACAAAACGTCAACGTAAAACCCTCCACCAA
3	NZ_CP021328.1	Raoultella ornithinolytica strain Ro24724 plasmid pRo24724, complete sequence	AGAAAGCA	ATGAGCAT	20	-	UUCGUGGCGGUUUUGACGUUGACGUUCUGU	ACAAAACGTCAACGTAAAACCCTCCACCAA
3	NZ_CP021538.1	Escherichia coli strain AR_0119 plasmid unitig_4, complete sequence	AGAATCTT	ATGAACAC	28	-	UUCGUGGCGGUUUUGACGUUGACGUUCUGU	ACAGAACGTCAACGTCAAAACCGCCACCAA
3	NZ_CP021686.1	Klebsiella pneumoniae strain AR_0146 plasmid tig00001160, complete sequence	AGAAAGCA	ATGAGCAC	20	-	UUCGUGGCGGUUUUGACGUUGACGUUCUGU	ACAAAACGTCAACGTAAAACCCTCCACCAA
3	NZ_CP021777.1	Enterobacter cloacae strain AR_0053 plasmid unitig_2, complete sequence	AGAATCTA	ATGCACAC	20	+	UUCGUGGCGGUUUUGACGUUGACGUUCUGU	ACGAAACGTCAACGTCAAAACCGCCGCTCA
3	NZ_CP021777.1	Enterobacter cloacae strain AR_0053 plasmid unitig_2, complete sequence	GGAATCTT	ATGCACAC	20	+	UUCGUGGCGGUUUUGACGUUGACGUUCUGU	ACGAAACGTCAACGTCAAAACCGCCGCTCA
3	NZ_CP021898.1	Enterobacter cloacae strain AR_0050 plasmid unitig_3_pilon, complete sequence	AGAATCTT	ATGCACAC	20	-	UUCGUGGCGGUUUUGACGUUGACGUUCUGU	ACGAAACGTCAACGTCAAAACCGCCGCTCA
3	NZ_CP021946.1	Klebsiella pneumoniae strain AR_0152 plasmid tig00000195, complete sequence	AGAATCTA	ATGAACAC	28	+	UUCGUGGCGGUUUUGACGUUGACGUUCUGU	ACAGAACGTCAACGTCAAAACCGCCACCAA
3	NZ_CP021946.1	Klebsiella pneumoniae strain AR_0152 plasmid tig00000195, complete sequence	AGAAAGCA	ATGAGCAC	20	+	UUCGUGGCGGUUUUGACGUUGACGUUCUGU	ACAAAACGTCAACGTAAAACCCTCCACCAA
3	NZ_CP021951.1	Klebsiella pneumoniae strain AR_0148 plasmid tig00000168_pilon, complete sequence	AGAAAGCA	ATGAGCAC	20	+	UUCGUGGCGGUUUUGACGUUGACGUUCUGU	ACAAAACGTCAACGTAAAACCCTCCACCAA
3	NZ_CP022118.1	Salmonella enterica subsp. enterica serovar Macclesfield str. S-1643 plasmid unnamed1, complete sequence	CGAATCTA	ATGAACAC	22	+	UUCGUGGCGGUUUUGACGUUGACGUUCUGU	ACAGAACGTCAACGTCAAAACCGCCGCTTC
3	NZ_CP022125.1	Klebsiella pneumoniae strain MLST-15 plasmid p1605752FIB, complete sequence	AGAAAGCA	ATGAGCAC	20	-	UUCGUGGCGGUUUUGACGUUGACGUUCUGU	ACAAAACGTCAACGTAAAACCCTCCACCAA
3	NZ_CP022350.1	Klebsiella michiganensis strain K516 plasmid pK516_NDM1, complete sequence	AGAATCTT	ATGAACAC	28	+	UUCGUGGCGGUUUUGACGUUGACGUUCUGU	ACAGAACGTCAACGTCAAAACCGCCACCAA
3	NZ_CP022534.1	Enterobacter cloacae strain MS7884A plasmid pMS7884B, complete sequence	AGAATCTA	ATGCACAC	20	-	UUCGUGGCGGUUUUGACGUUGACGUUCUGU	ACGAAACGTCAACGTCAAAACCGCCGCTCA
3	NZ_CP022534.1	Enterobacter cloacae strain MS7884A plasmid pMS7884B, complete sequence	AGAATCTT	ATGCACAC	20	-	UUCGUGGCGGUUUUGACGUUGACGUUCUGU	ACGAAACGTCAACGTCAAAACCGCCGCTCA
3	NZ_CP022693.1	Klebsiella pneumoniae subsp. pneumoniae strain AUSMDU00008079 plasmid pAUSMDU8079-2, complete sequence	AGAAAGCA	ATGAGCAT	20	-	UUCGUGGCGGUUUUGACGUUGACGUUCUGU	ACAAAACGTCAACGTAAAACCCTCCACCAA
3	NZ_CP022697.1	Citrobacter farmeri strain AUSMDU00008141 plasmid pAUSMDU8141-2, complete sequence	AGAATCTT	ATGAACAC	28	-	UUCGUGGCGGUUUUGACGUUGACGUUCUGU	ACAGAACGTCAACGTCAAAACCGCCACCAA
3	NZ_CP022698.1	Citrobacter farmeri strain AUSMDU00008141 plasmid pAUSMDU8141-3, complete sequence	AGAAAGCA	ATGAGCAT	20	+	UUCGUGGCGGUUUUGACGUUGACGUUCUGU	ACAAAACGTCAACGTAAAACCCTCCACCAA
3	NZ_CP022825.1	Klebsiella quasivariicola strain KPN1705 plasmid pKPN1705-2, complete sequence	AGAATCTA	ATGAACAC	28	+	UUCGUGGCGGUUUUGACGUUGACGUUCUGU	ACAGAACGTCAACGTCAAAACCGCCACCAA
3	NZ_CP022825.1	Klebsiella quasivariicola strain KPN1705 plasmid pKPN1705-2, complete sequence	AGAAAGCA	ATGAGCAC	20	+	UUCGUGGCGGUUUUGACGUUGACGUUCUGU	ACAAAACGTCAACGTAAAACCCTCCACCAA
3	NZ_CP022917.1	Klebsiella pneumoniae strain ST307PT04 plasmid pJYC04A, complete sequence	AGAATCTA	ATGAACAC	28	+	UUCGUGGCGGUUUUGACGUUGACGUUCUGU	ACAGAACGTCAACGTCAAAACCGCCACCAA
3	NZ_CP022917.1	Klebsiella pneumoniae strain ST307PT04 plasmid pJYC04A, complete sequence	AGAAAGCA	ATGAGCAC	20	+	UUCGUGGCGGUUUUGACGUUGACGUUCUGU	ACAAAACGTCAACGTAAAACCCTCCACCAA
3	NZ_CP022920.1	Klebsiella pneumoniae strain ST307PT03 plasmid pJYC03A, complete sequence	AGAATCTA	ATGAACAC	28	-	UUCGUGGCGGUUUUGACGUUGACGUUCUGU	ACAGAACGTCAACGTCAAAACCGCCACCAA
3	NZ_CP022920.1	Klebsiella pneumoniae strain ST307PT03 plasmid pJYC03A, complete sequence	AGAAAGCA	ATGAGCAC	20	-	UUCGUGGCGGUUUUGACGUUGACGUUCUGU	ACAAAACGTCAACGTAAAACCCTCCACCAA
3	NZ_CP022923.1	Klebsiella pneumoniae strain ST307PT02 plasmid pJYC02A, complete sequence	AGAAAGCA	ATGAGCAC	20	+	UUCGUGGCGGUUUUGACGUUGACGUUCUGU	ACAAAACGTCAACGTAAAACCCTCCACCAA
3	NZ_CP022923.1	Klebsiella pneumoniae strain ST307PT02 plasmid pJYC02A, complete sequence	AGAATCTA	ATGAACAC	28	+	UUCGUGGCGGUUUUGACGUUGACGUUCUGU	ACAGAACGTCAACGTCAAAACCGCCACCAA
3	NZ_CP022926.1	Klebsiella pneumoniae strain ST307PT01 plasmid pJYC01A, complete sequence	AGAAAGCA	ATGAGCAC	20	+	UUCGUGGCGGUUUUGACGUUGACGUUCUGU	ACAAAACGTCAACGTAAAACCCTCCACCAA
3	NZ_CP022926.1	Klebsiella pneumoniae strain ST307PT01 plasmid pJYC01A, complete sequence	AGAATCTA	ATGAACAC	28	+	UUCGUGGCGGUUUUGACGUUGACGUUCUGU	ACAGAACGTCAACGTCAAAACCGCCACCAA
3	NZ_CP023187.1	Klebsiella michiganensis strain K518 plasmid pK518_NDM1, complete sequence	AGAATCTT	ATGAACAC	28	+	UUCGUGGCGGUUUUGACGUUGACGUUCUGU	ACAGAACGTCAACGTCAAAACCGCCACCAA
3	NZ_CP023442.1	Klebsiella pneumoniae strain CCUG 70747 plasmid pKpn70747_1	AGAAAGCA	ATGAGCAC	20	+	UUCGUGGCGGUUUUGACGUUGACGUUCUGU	ACAAAACGTCAACGTAAAACCCTCCACCAA
3	NZ_CP023443.1	Klebsiella pneumoniae strain CCUG 70747 plasmid pKpn70747_2, complete sequence	AGAAAGCA	ATGAGCAC	20	+	UUCGUGGCGGUUUUGACGUUGACGUUCUGU	ACAAAACGTCAACGTAAAACCCTCCACCAA
3	NZ_CP023503.1	Klebsiella pneumoniae strain FDAARGOS_445 plasmid unnamed map unlocalized	AGAATCTA	ATGAACAC	28	+	UUCGUGGCGGUUUUGACGUUGACGUUCUGU	ACAGAACGTCAACGTCAAAACCGCCACCAA
3	NZ_CP023503.1	Klebsiella pneumoniae strain FDAARGOS_445 plasmid unnamed map unlocalized	AGAAAGCA	ATGAGCAC	20	+	UUCGUGGCGGUUUUGACGUUGACGUUCUGU	ACAAAACGTCAACGTAAAACCCTCCACCAA
3	NZ_CP023554.1	Klebsiella pneumoniae subsp. pneumoniae strain ST2017:950142398 plasmid p18-43_01, complete sequence	AGAATCTT	ATGAACAC	28	-	UUCGUGGCGGUUUUGACGUUGACGUUCUGU	ACAGAACGTCAACGTCAAAACCGCCACCAA
3	NZ_CP023725.1	Klebsiella pneumoniae strain TVGHCRE225 plasmid unnamed3, complete sequence	AGAAAGCA	ATGAGCAC	20	-	UUCGUGGCGGUUUUGACGUUGACGUUCUGU	ACAAAACGTCAACGTAAAACCCTCCACCAA
3	NZ_CP023725.1	Klebsiella pneumoniae strain TVGHCRE225 plasmid unnamed3, complete sequence	AGAATCTT	ATGAACAC	28	+	UUCGUGGCGGUUUUGACGUUGACGUUCUGU	ACAGAACGTCAACGTCAAAACCGCCACCAA
3	NZ_CP023893.1	Raoultella ornithinolytica strain FDAARGOS_431 plasmid unnamed1, complete sequence	AGAAAGCA	ATGAGCAC	20	+	UUCGUGGCGGUUUUGACGUUGACGUUCUGU	ACAAAACGTCAACGTAAAACCCTCCACCAA
3	NZ_CP023914.1	Klebsiella pneumoniae strain FDAARGOS_439 plasmid unnamed3, complete sequence	AGAATCTT	ATGAACAC	28	-	UUCGUGGCGGUUUUGACGUUGACGUUCUGU	ACAGAACGTCAACGTCAAAACCGCCACCAA
3	NZ_CP023916.1	Klebsiella pneumoniae strain FDAARGOS_439 plasmid unnamed2, complete sequence	AGAAAGCA	ATGAGCAC	20	+	UUCGUGGCGGUUUUGACGUUGACGUUCUGU	ACAAAACGTCAACGTAAAACCCTCCACCAA
3	NZ_CP023922.1	Klebsiella pneumoniae strain FDAARGOS_440 plasmid unnamed2, complete sequence	AGAAAGCA	ATGAGCAT	20	+	UUCGUGGCGGUUUUGACGUUGACGUUCUGU	ACAAAACGTCAACGTAAAACCCTCCACCAA
3	NZ_CP023928.1	Klebsiella pneumoniae strain FDAARGOS_442 plasmid unnamed1, complete sequence	AGAAAGCA	ATGAGCAT	20	-	UUCGUGGCGGUUUUGACGUUGACGUUCUGU	ACAAAACGTCAACGTAAAACCCTCCACCAA
3	NZ_CP023934.1	Klebsiella pneumoniae strain FDAARGOS_443 plasmid unnamed3, complete sequence	AGAAAGCA	ATGAGCAC	20	-	UUCGUGGCGGUUUUGACGUUGACGUUCUGU	ACAAAACGTCAACGTAAAACCCTCCACCAA
3	NZ_CP023938.1	Klebsiella pneumoniae strain FDAARGOS_443 plasmid unnamed2, complete sequence	AGAATCTT	ATGAACAC	28	+	UUCGUGGCGGUUUUGACGUUGACGUUCUGU	ACAGAACGTCAACGTCAAAACCGCCACCAA
3	NZ_CP023942.1	Klebsiella pneumoniae strain FDAARGOS_444 plasmid unnamed2	AGAATCTT	ATGAACAC	28	+	UUCGUGGCGGUUUUGACGUUGACGUUCUGU	ACAGAACGTCAACGTCAAAACCGCCACCAA
3	NZ_CP023942.1	Klebsiella pneumoniae strain FDAARGOS_444 plasmid unnamed2	AGAAAGCA	ATGAGCAC	20	-	UUCGUGGCGGUUUUGACGUUGACGUUCUGU	ACAAAACGTCAACGTAAAACCCTCCACCAA
3	NZ_CP023948.1	Klebsiella pneumoniae strain FDAARGOS_446 plasmid unnamed1, complete sequence	AGAATCTA	ATGAACAC	28	+	UUCGUGGCGGUUUUGACGUUGACGUUCUGU	ACAGAACGTCAACGTCAAAACCGCCACCAA
3	NZ_CP023948.1	Klebsiella pneumoniae strain FDAARGOS_446 plasmid unnamed1, complete sequence	AGAAAGCA	ATGAGCAC	20	+	UUCGUGGCGGUUUUGACGUUGACGUUCUGU	ACAAAACGTCAACGTAAAACCCTCCACCAA
3	NZ_CP024040.1	Klebsiella pneumoniae strain QS17-0029 plasmid pMR0617ctx, complete sequence	AGAAAGCA	ATGAGCAT	20	-	UUCGUGGCGGUUUUGACGUUGACGUUCUGU	ACAAAACGTCAACGTAAAACCCTCCACCAA
3	NZ_CP024167.1	Salmonella enterica subsp. enterica serovar Gaminara strain CFSAN070644 plasmid pCFSAN024441_02, complete sequence	AGAATCTT	ATGCACAC	20	-	UUCGUGGCGGUUUUGACGUUGACGUUCUGU	ACGAAACGTCAACGTCAAAACCGCCGCTCA
3	NZ_CP024459.1	Klebsiella pneumoniae strain QS17-0161 plasmid pMR0617aac, complete sequence	AGAAAGCA	ATGAGCAC	20	-	UUCGUGGCGGUUUUGACGUUGACGUUCUGU	ACAAAACGTCAACGTAAAACCCTCCACCAA
3	NZ_CP024510.1	Klebsiella pneumoniae strain KSB2_1B plasmid unnamed4, complete sequence	AGAATCTA	ATGAACAC	28	+	UUCGUGGCGGUUUUGACGUUGACGUUCUGU	ACAGAACGTCAACGTCAAAACCGCCACCAA
3	NZ_CP024543.1	Klebsiella pneumoniae strain INF042 plasmid unnamed1, complete sequence	AGAATCTA	ATGAACAC	28	+	UUCGUGGCGGUUUUGACGUUGACGUUCUGU	ACAGAACGTCAACGTCAAAACCGCCACCAA
3	NZ_CP024543.1	Klebsiella pneumoniae strain INF042 plasmid unnamed1, complete sequence	AGAAAGCA	ATGAGCAC	20	+	UUCGUGGCGGUUUUGACGUUGACGUUCUGU	ACAAAACGTCAACGTAAAACCCTCCACCAA
3	NZ_CP024546.1	Klebsiella pneumoniae strain INF059 plasmid unnamed1, complete sequence	AGAATCTA	ATGAACAC	28	+	UUCGUGGCGGUUUUGACGUUGACGUUCUGU	ACAGAACGTCAACGTCAAAACCGCCACCAA
3	NZ_CP024546.1	Klebsiella pneumoniae strain INF059 plasmid unnamed1, complete sequence	AGAAAGCA	ATGAGCAC	20	+	UUCGUGGCGGUUUUGACGUUGACGUUCUGU	ACAAAACGTCAACGTAAAACCCTCCACCAA
3	NZ_CP024876.1	Klebsiella pneumoniae strain NH25 plasmid pNH25.2, complete sequence	AGAAAGCA	ATGAGCAC	20	-	UUCGUGGCGGUUUUGACGUUGACGUUCUGU	ACAAAACGTCAACGTAAAACCCTCCACCAA
3	NZ_CP024882.1	Citrobacter freundii strain AR_0022 plasmid unitig_1_pilon, complete sequence	AGAATCTT	ATGCACAC	20	+	UUCGUGGCGGUUUUGACGUUGACGUUCUGU	ACGAAACGTCAACGTCAAAACCGCCGCTCA
3	NZ_CP024917.1	Klebsiella pneumoniae strain NH54 plasmid pKPNH54.1, complete sequence	AGAAAGCA	ATGAGCAC	20	+	UUCGUGGCGGUUUUGACGUUGACGUUCUGU	ACAAAACGTCAACGTAAAACCCTCCACCAA
3	NZ_CP025010.1	Klebsiella pneumoniae strain AUSMDU00008119 plasmid pAUSMDU8119-2, complete sequence	AGAAAGCA	ATGAGCAT	20	-	UUCGUGGCGGUUUUGACGUUGACGUUCUGU	ACAAAACGTCAACGTAAAACCCTCCACCAA
3	NZ_CP025458.1	Klebsiella pneumoniae strain KP69 plasmid p69-2, complete sequence	AGAAAGCA	ATGAGCAC	20	+	UUCGUGGCGGUUUUGACGUUGACGUUCUGU	ACAAAACGTCAACGTAAAACCCTCCACCAA
3	NZ_CP025463.1	Klebsiella pneumoniae strain F44 plasmid p44-2, complete sequence	AGAATCTT	ATGAACAC	28	+	UUCGUGGCGGUUUUGACGUUGACGUUCUGU	ACAGAACGTCAACGTCAAAACCGCCACCAA
3	NZ_CP025463.1	Klebsiella pneumoniae strain F44 plasmid p44-2, complete sequence	AGAAAGCA	ATGAGCAC	20	-	UUCGUGGCGGUUUUGACGUUGACGUUCUGU	ACAAAACGTCAACGTAAAACCCTCCACCAA
3	NZ_CP025468.1	Klebsiella pneumoniae strain JS187 plasmid p187-2, complete sequence	AGAAAGCA	ATGAGCAC	20	-	UUCGUGGCGGUUUUGACGUUGACGUUCUGU	ACAAAACGTCAACGTAAAACCCTCCACCAA
3	NZ_CP025952.1	Klebsiella pneumoniae subsp. pneumoniae strain GD4 plasmid pKPGD4, complete sequence	AGAATCTT	ATGAACAC	28	-	UUCGUGGCGGUUUUGACGUUGACGUUCUGU	ACAGAACGTCAACGTCAAAACCGCCACCAA
3	NZ_CP025952.1	Klebsiella pneumoniae subsp. pneumoniae strain GD4 plasmid pKPGD4, complete sequence	AGAAAGCA	ATGAGCAC	20	-	UUCGUGGCGGUUUUGACGUUGACGUUCUGU	ACAAAACGTCAACGTAAAACCCTCCACCAA
3	NZ_CP025966.2	Klebsiella pneumoniae strain WCHKP34 plasmid pQnrB_LL34, complete sequence	AGAAAGCA	ATGAGCAC	20	-	UUCGUGGCGGUUUUGACGUUGACGUUCUGU	ACAAAACGTCAACGTAAAACCCTCCACCAA
3	NZ_CP025980.1	Escherichia marmotae strain HT073016 plasmid pEM148, complete sequence	AGAATCTT	ATGAACAC	26	+	UUCGUGGCGGUUUUGACGUUGACGUUCUGU	ACAGAACGTCAACGTCAAAACCGCCACCAG
3	NZ_CP026048.1	Raoultella planticola strain FDAARGOS_64 plasmid unnamed1, complete sequence	AGAAAGCA	ATGAGCAC	20	-	UUCGUGGCGGUUUUGACGUUGACGUUCUGU	ACAAAACGTCAACGTAAAACCCTCCACCAA
3	NZ_CP026131.1	Klebsiella pneumoniae strain F1 plasmid pF1_1, complete sequence	AGAATCTT	ATGAACAC	28	+	UUCGUGGCGGUUUUGACGUUGACGUUCUGU	ACAGAACGTCAACGTCAAAACCGCCACCAA
3	NZ_CP026131.1	Klebsiella pneumoniae strain F1 plasmid pF1_1, complete sequence	AGAAAGCA	ATGAGCAC	20	-	UUCGUGGCGGUUUUGACGUUGACGUUCUGU	ACAAAACGTCAACGTAAAACCCTCCACCAA
3	NZ_CP026173.1	Klebsiella pneumoniae strain KPNIH50 plasmid pKPN-c4ac, complete sequence	AGAAAGCA	ATGAGCAT	20	+	UUCGUGGCGGUUUUGACGUUGACGUUCUGU	ACAAAACGTCAACGTAAAACCCTCCACCAA
3	NZ_CP026175.1	Klebsiella pneumoniae strain KPNIH50 plasmid pKPC-0cc9, complete sequence	AGAAAGCA	ATGAGCAC	20	+	UUCGUGGCGGUUUUGACGUUGACGUUCUGU	ACAAAACGTCAACGTAAAACCCTCCACCAA
3	NZ_CP026179.1	Klebsiella pneumoniae strain KPNIH49 plasmid pKPC-224e, complete sequence	AGAATCTA	ATGAACAC	28	-	UUCGUGGCGGUUUUGACGUUGACGUUCUGU	ACAGAACGTCAACGTCAAAACCGCCACCAA
3	NZ_CP026189.1	Enterobacteriaceae bacterium ENNIH2 plasmid pENT-812c, complete sequence	AGAAACCG	ATGCACAC	20	+	UUCGUGGCGGUUUUGACGUUGACGUUCUGU	ACAGAACGTCAACGTCAAAAGCGCCGGAGA
3	NZ_CP026198.1	Enterobacteriaceae bacterium ENNIH3 plasmid pKPC-c606, complete sequence	AGAAACCG	ATGCACAC	20	+	UUCGUGGCGGUUUUGACGUUGACGUUCUGU	ACAGAACGTCAACGTCAAAAGCGCCGGAGA
3	NZ_CP026212.1	Citrobacter sp. CFNIH10 plasmid pCIT-a850, complete sequence	AGAAAGCA	ATGAGCAT	20	-	UUCGUGGCGGUUUUGACGUUGACGUUCUGU	ACAAAACGTCAACGTAAAACCCTCCACCAA
3	NZ_CP026241.1	Citrobacter freundii complex sp. CFNIH9 plasmid pCFR-e790, complete sequence	AGAATCTT	ATGAACAC	28	-	UUCGUGGCGGUUUUGACGUUGACGUUCUGU	ACAGAACGTCAACGTCAAAACCGCCACCAA
3	NZ_CP026276.1	Klebsiella oxytoca strain KONIH5 plasmid pKOR-ab4d, complete sequence	AGAATCTA	ATGAACAC	28	-	UUCGUGGCGGUUUUGACGUUGACGUUCUGU	ACAGAACGTCAACGTCAAAACCGCCACCAA
3	NZ_CP026276.1	Klebsiella oxytoca strain KONIH5 plasmid pKOR-ab4d, complete sequence	AGAATCTT	ATGAACAC	26	-	UUCGUGGCGGUUUUGACGUUGACGUUCUGU	ACACAACGTCAACGTCAAAACCGCCACCAA
3	NZ_CP026280.1	Klebsiella oxytoca strain KONIH2 plasmid pKPC-55bf, complete sequence	AGAAAGCA	ATGAGCAT	20	+	UUCGUGGCGGUUUUGACGUUGACGUUCUGU	ACAAAACGTCAACGTAAAACCCTCCACCAA
3	NZ_CP026283.1	Klebsiella oxytoca strain KONIH2 plasmid pKOR-e6bf, complete sequence	AGAAAGCA	ATGAGCAC	20	-	UUCGUGGCGGUUUUGACGUUGACGUUCUGU	ACAAAACGTCAACGTAAAACCCTCCACCAA
3	NZ_CP026397.1	Klebsiella pneumoniae strain KPNIH48 plasmid pKPN-10f7, complete sequence	AGAAAGCA	ATGAGCAC	20	-	UUCGUGGCGGUUUUGACGUUGACGUUCUGU	ACAAAACGTCAACGTAAAACCCTCCACCAA
3	NZ_CP026584.1	Klebsiella pneumoniae strain WCHKP649 plasmid pKPC2_095649, complete sequence	AGAATCTT	ATGAACAC	28	-	UUCGUGGCGGUUUUGACGUUGACGUUCUGU	ACAGAACGTCAACGTCAAAACCGCCACCAA
3	NZ_CP026584.1	Klebsiella pneumoniae strain WCHKP649 plasmid pKPC2_095649, complete sequence	AGAAAGCA	ATGAGCAC	20	-	UUCGUGGCGGUUUUGACGUUGACGUUCUGU	ACAAAACGTCAACGTAAAACCCTCCACCAA
3	NZ_CP026588.1	Klebsiella pneumoniae strain NUHL30457 plasmid p2, complete sequence	AGAAAGCA	ATGAGCAC	20	+	UUCGUGGCGGUUUUGACGUUGACGUUCUGU	ACAAAACGTCAACGTAAAACCCTCCACCAA
3	NZ_CP026589.1	Klebsiella pneumoniae strain NUHL30457 plasmid p3, complete sequence	AGAATCTT	ATGAACAC	28	-	UUCGUGGCGGUUUUGACGUUGACGUUCUGU	ACAGAACGTCAACGTCAAAACCGCCACCAA
3	NZ_CP026698.1	Citrobacter koseri strain AR_0025 plasmid unitig_2_pilon, complete sequence	AGAATCTT	ATGAACAC	28	+	UUCGUGGCGGUUUUGACGUUGACGUUCUGU	ACAGAACGTCAACGTCAAAACCGCCACCAA
3	NZ_CP026851.1	Enterobacter cloacae strain AR_0072 plasmid unnamed1	AGAATCTT	ATGCACAC	20	-	UUCGUGGCGGUUUUGACGUUGACGUUCUGU	ACGAAACGTCAACGTCAAAACCGCCGCTCA
3	NZ_CP027067.1	Klebsiella pneumoniae strain WCHKP8F4 plasmid pKPC2_095084, complete sequence	AGAAAGCA	ATGAGCAC	20	+	UUCGUGGCGGUUUUGACGUUGACGUUCUGU	ACAAAACGTCAACGTAAAACCCTCCACCAA
3	NZ_CP027145.1	Enterobacter hormaechei subsp. hoffmannii strain AR_0365 plasmid unnamed2, complete sequence	AGAATCTT	ATGCACAC	20	+	UUCGUGGCGGUUUUGACGUUGACGUUCUGU	ACGAAACGTCAACGTCAAAACCGCCGCTCA
3	NZ_CP027145.1	Enterobacter hormaechei subsp. hoffmannii strain AR_0365 plasmid unnamed2, complete sequence	AGAATCTA	ATGCACAC	20	+	UUCGUGGCGGUUUUGACGUUGACGUUCUGU	ACGAAACGTCAACGTCAAAACCGCCGCTCA
3	NZ_CP027158.1	Klebsiella pneumoniae strain AR_0361 plasmid unnamed2, complete sequence	AGAAAGCA	ATGAGCAT	20	-	UUCGUGGCGGUUUUGACGUUGACGUUCUGU	ACAAAACGTCAACGTAAAACCCTCCACCAA
3	NZ_CP027301.1	Serratia marcescens strain SGAir0764 plasmid unnamed_1	GGAACGCT	ATGAACAC	28	+	UUCGUGGCGGUUUUGACGUUGACGUUCUGU	ACAAAACGTCAACGTCAAAACCGCCACGAA
3	NZ_CP027301.1	Serratia marcescens strain SGAir0764 plasmid unnamed_1	GGAACACT	ATGAACAC	22	+	UUCGUGGCGGUUUUGACGUUGACGUUCUGU	ACGAAACGTCAAAGTCCAAACCGCCACGAA
3	NZ_CP028177.1	Klebsiella pneumoniae strain CFSAN054111 plasmid pGMI16-006_1, complete sequence	AGAAAGCA	ATGAGCAC	20	-	UUCGUGGCGGUUUUGACGUUGACGUUCUGU	ACAAAACGTCAACGTAAAACCCTCCACCAA
3	NZ_CP028389.2	Klebsiella pneumoniae strain WCHKP13F2 plasmid pKPC2_095132, complete sequence	AGAAAGCA	ATGAGCAC	20	-	UUCGUGGCGGUUUUGACGUUGACGUUCUGU	ACAAAACGTCAACGTAAAACCCTCCACCAA
3	NZ_CP028479.1	Klebsiella pneumoniae strain 2e plasmid unnamed1, complete sequence	AGAATCTA	ATGAACAC	28	+	UUCGUGGCGGUUUUGACGUUGACGUUCUGU	ACAGAACGTCAACGTCAAAACCGCCACCAA
3	NZ_CP028479.1	Klebsiella pneumoniae strain 2e plasmid unnamed1, complete sequence	AGAAAGCA	ATGAGCAC	20	+	UUCGUGGCGGUUUUGACGUUGACGUUCUGU	ACAAAACGTCAACGTAAAACCCTCCACCAA
3	NZ_CP028541.2	Klebsiella pneumoniae strain WCHKP2 plasmid pKPC2_020002, complete sequence	AGAAAGCA	ATGAGCAC	20	+	UUCGUGGCGGUUUUGACGUUGACGUUCUGU	ACAAAACGTCAACGTAAAACCCTCCACCAA
3	NZ_CP028541.2	Klebsiella pneumoniae strain WCHKP2 plasmid pKPC2_020002, complete sequence	AGAATCTT	ATGAACAC	28	-	UUCGUGGCGGUUUUGACGUUGACGUUCUGU	ACAGAACGTCAACGTCAAAACCGCCACCAA
3	NZ_CP028547.1	Klebsiella pneumoniae subsp. pneumoniae strain SCKP020143 plasmid pKPC2_020143, complete sequence	AGAATCTT	ATGAACAC	28	+	UUCGUGGCGGUUUUGACGUUGACGUUCUGU	ACAGAACGTCAACGTCAAAACCGCCACCAA
3	NZ_CP028553.1	Klebsiella variicola strain WCHKP19 plasmid pCTXM15_020019, complete sequence	AGAAAGCA	ATGAGCAC	20	-	UUCGUGGCGGUUUUGACGUUGACGUUCUGU	ACAAAACGTCAACGTAAAACCCTCCACCAA
3	NZ_CP028582.1	Klebsiella pneumoniae strain WCHKP36 plasmid pKPC2_020036, complete sequence	AGAATCTT	ATGAACAC	28	-	UUCGUGGCGGUUUUGACGUUGACGUUCUGU	ACAGAACGTCAACGTCAAAACCGCCACCAA
3	NZ_CP028582.1	Klebsiella pneumoniae strain WCHKP36 plasmid pKPC2_020036, complete sequence	AGAAAGCA	ATGAGCAC	20	+	UUCGUGGCGGUUUUGACGUUGACGUUCUGU	ACAAAACGTCAACGTAAAACCCTCCACCAA
3	NZ_CP028717.1	Klebsiella pneumoniae strain SCM96 plasmid pSCM96-1, complete sequence	AGAAAGCA	ATGAGCAC	20	-	UUCGUGGCGGUUUUGACGUUGACGUUCUGU	ACAAAACGTCAACGTAAAACCCTCCACCAA
3	NZ_CP028796.1	Klebsiella pneumoniae strain WCHKP040035 plasmid pKPC2_040035, complete sequence	AGAAAGCA	ATGAGCAC	20	+	UUCGUGGCGGUUUUGACGUUGACGUUCUGU	ACAAAACGTCAACGTAAAACCCTCCACCAA
3	NZ_CP028805.1	Klebsiella pneumoniae strain WCHKP7E2 plasmid pKPC2_085072, complete sequence	AGAAAGCA	ATGAGCAC	20	+	UUCGUGGCGGUUUUGACGUUGACGUUCUGU	ACAAAACGTCAACGTAAAACCCTCCACCAA
3	NZ_CP029000.1	Klebsiella pneumoniae strain AR_0079 plasmid unnamed1, complete sequence	AGAAAGCA	ATGAGCAT	20	+	UUCGUGGCGGUUUUGACGUUGACGUUCUGU	ACAAAACGTCAACGTAAAACCCTCCACCAA
3	NZ_CP029102.1	Klebsiella pneumoniae strain AR438 plasmid unnamed4, complete sequence	AGAAAGCA	ATGAGCAT	20	-	UUCGUGGCGGUUUUGACGUUGACGUUCUGU	ACAAAACGTCAACGTAAAACCCTCCACCAA
3	NZ_CP029225.1	Klebsiella pneumoniae strain L388 plasmid pKPC-L388	AGAAAGCA	ATGAGCAC	20	+	UUCGUGGCGGUUUUGACGUUGACGUUCUGU	ACAAAACGTCAACGTAAAACCCTCCACCAA
3	NZ_CP029230.1	Klebsiella pneumoniae strain L491 plasmid pKPC-L491	AGAATCTT	ATGAACAC	28	-	UUCGUGGCGGUUUUGACGUUGACGUUCUGU	ACAGAACGTCAACGTCAAAACCGCCACCAA
3	NZ_CP029230.1	Klebsiella pneumoniae strain L491 plasmid pKPC-L491	AGAAAGCA	ATGAGCAC	20	+	UUCGUGGCGGUUUUGACGUUGACGUUCUGU	ACAAAACGTCAACGTAAAACCCTCCACCAA
3	NZ_CP029381.1	Klebsiella pneumoniae subsp. pneumoniae strain SCKP020079 plasmid pKPC2_020079, complete sequence	AGAAAGCA	ATGAGCAC	20	+	UUCGUGGCGGUUUUGACGUUGACGUUCUGU	ACAAAACGTCAACGTAAAACCCTCCACCAA
3	NZ_CP029583.1	Klebsiella pneumoniae strain DA33140 plasmid pDA33140-112, complete sequence	AGAATCTA	ATGAACAC	28	-	UUCGUGGCGGUUUUGACGUUGACGUUCUGU	ACAGAACGTCAACGTCAAAACCGCCACCAA
3	NZ_CP029719.1	Enterobacter cloacae strain AR_0154 plasmid unnamed1, complete sequence	AGAATCTA	ATGCACAC	20	-	UUCGUGGCGGUUUUGACGUUGACGUUCUGU	ACGAAACGTCAACGTCAAAACCGCCGCTCA
3	NZ_CP029719.1	Enterobacter cloacae strain AR_0154 plasmid unnamed1, complete sequence	AGAATCTT	ATGCACAC	20	-	UUCGUGGCGGUUUUGACGUUGACGUUCUGU	ACGAAACGTCAACGTCAAAACCGCCGCTCA
3	NZ_CP029731.1	Citrobacter sp. CRE-46 strain AR_0157 plasmid unnamed3, complete sequence	AGAATCTT	ATGAACAC	28	+	UUCGUGGCGGUUUUGACGUUGACGUUCUGU	ACAGAACGTCAACGTCAAAACCGCCACCAA
3	NZ_CP029732.1	Citrobacter sp. CRE-46 strain AR_0157 plasmid unnamed4, complete sequence	AGAATCTT	ATGAACAC	28	+	UUCGUGGCGGUUUUGACGUUGACGUUCUGU	ACAGAACGTCAACGTCAAAACCGCCACCAA
3	NZ_CP029740.1	Klebsiella pneumoniae strain AR_0087 plasmid unnamed2, complete sequence	AGAAAGCA	ATGAGCAT	20	-	UUCGUGGCGGUUUUGACGUUGACGUUCUGU	ACAAAACGTCAACGTAAAACCCTCCACCAA
3	NZ_CP030133.1	Klebsiella pneumoniae strain 160111 plasmid pIncFII_L111, complete sequence	AGAATCTT	ATGAACAC	28	+	UUCGUGGCGGUUUUGACGUUGACGUUCUGU	ACAGAACGTCAACGTCAAAACCGCCACCAA
3	NZ_CP030134.1	Klebsiella pneumoniae strain 160111 plasmid pKPC2_L111, complete sequence	AGAAAGCA	ATGAGCAC	20	+	UUCGUGGCGGUUUUGACGUUGACGUUCUGU	ACAAAACGTCAACGTAAAACCCTCCACCAA
3	NZ_CP030176.1	Salmonella enterica subsp. enterica serovar Milwaukee str. SA19950795 plasmid pIncFII.1, complete sequence	TGAATCTA	ATGAACAC	22	+	UUCGUGGCGGUUUUGACGUUGACGUUCUGU	ACAGAACGTCAACGTCAAAACCGCCGCTTC
3	NZ_CP030342.1	Klebsiella pneumoniae strain AR_362 plasmid unnamed2, complete sequence	AGAAAGCA	ATGAGCAT	20	-	UUCGUGGCGGUUUUGACGUUGACGUUCUGU	ACAAAACGTCAACGTAAAACCCTCCACCAA
3	NZ_CP030345.1	Enterobacter cloacae strain AR_038 plasmid unnamed1	AGAATCTT	ATGAACAC	28	-	UUCGUGGCGGUUUUGACGUUGACGUUCUGU	ACAGAACGTCAACGTCAAAACCGCCACCAA
3	NZ_CP030350.1	Enterobacter cloacae strain AR_038 plasmid unnamed5, complete sequence	AGAATCTT	ATGCACAC	20	-	UUCGUGGCGGUUUUGACGUUGACGUUCUGU	ACGAAACGTCAACGTCAAAACCGCCGCTCA
3	NZ_CP031262.1	Klebsiella quasipneumoniae strain L22 plasmid pL22-5, complete sequence	AGAAAGCA	ATGAGCAC	20	+	UUCGUGGCGGUUUUGACGUUGACGUUCUGU	ACAAAACGTCAACGTAAAACCCTCCACCAA
3	NZ_CP031614.1	Klebsiella pneumoniae strain ZYST1 plasmid pZYST1C1, complete sequence	AGAAAGCA	ATGAGCAC	20	+	UUCGUGGCGGUUUUGACGUUGACGUUCUGU	ACAAAACGTCAACGTAAAACCCTCCACCAA
3	NZ_CP031720.1	Klebsiella pneumoniae strain WCHKP3 plasmid pKPC2_020003, complete sequence	AGAATCTT	ATGAACAC	28	-	UUCGUGGCGGUUUUGACGUUGACGUUCUGU	ACAGAACGTCAACGTCAAAACCGCCACCAA
3	NZ_CP031720.1	Klebsiella pneumoniae strain WCHKP3 plasmid pKPC2_020003, complete sequence	AGAAAGCA	ATGAGCAC	20	+	UUCGUGGCGGUUUUGACGUUGACGUUCUGU	ACAAAACGTCAACGTAAAACCCTCCACCAA
3	NZ_CP031811.1	Klebsiella pneumoniae strain INF014-sc-2279884 plasmid unnamed1, complete sequence	AGAATCTA	ATGAACAC	28	-	UUCGUGGCGGUUUUGACGUUGACGUUCUGU	ACAGAACGTCAACGTCAAAACCGCCACCAA
3	NZ_CP032169.1	Klebsiella pneumoniae strain AR_0076 plasmid unnamed2, complete sequence	AGAAAGCA	ATGAGCAC	20	+	UUCGUGGCGGUUUUGACGUUGACGUUCUGU	ACAAAACGTCAACGTAAAACCCTCCACCAA
3	NZ_CP032180.1	Citrobacter freundii strain AR_0116 plasmid unnamed2, complete sequence	AGAATCTT	ATGCACAC	22	+	UUCGUGGCGGUUUUGACGUUGACGUUCUGU	ACAAAACGTCAACGTCAAAACCGCCGCTCA
3	NZ_CP032180.1	Citrobacter freundii strain AR_0116 plasmid unnamed2, complete sequence	AGAATCTT	ATGCACAC	20	+	UUCGUGGCGGUUUUGACGUUGACGUUCUGU	ACGAAACGTCAACGTCAAAACCGCCGCTCA
3	NZ_CP032181.1	Citrobacter freundii strain AR_0116 plasmid unnamed3, complete sequence	AGAATCTA	ATGAACAC	28	-	UUCGUGGCGGUUUUGACGUUGACGUUCUGU	ACAGAACGTCAACGTCAAAACCGCCACCAA
3	NZ_CP032181.1	Citrobacter freundii strain AR_0116 plasmid unnamed3, complete sequence	AGAATCTA	ATGAACAC	22	-	UUCGUGGCGGUUUUGACGUUGACGUUCUGU	ACAGAACGTCAACGCCAAAACCGTCACCAG
3	NZ_CP032294.1	Enterobacter cloacae strain AR_0073 plasmid unnamed3, complete sequence	AGAATCTA	ATGCACAC	20	-	UUCGUGGCGGUUUUGACGUUGACGUUCUGU	ACGAAACGTCAACGTCAAAACCGCCGCTCA
3	NZ_CP032294.1	Enterobacter cloacae strain AR_0073 plasmid unnamed3, complete sequence	AGAATCTT	ATGCACAC	20	-	UUCGUGGCGGUUUUGACGUUGACGUUCUGU	ACGAAACGTCAACGTCAAAACCGCCGCTCA
3	NZ_CP032893.1	Enterobacter kobei strain WCHEK045523 plasmid p1_045523, complete sequence	AGAATCTT	ATGAACAC	28	-	UUCGUGGCGGUUUUGACGUUGACGUUCUGU	ACAGAACGTCAACGTCAAAACCGCCACCAA
3	NZ_LT216438.1	Klebsiella pneumoniae isolate 207M1D0-sc-2013-04-03T11:21:06Z-1606409 genome assembly, plasmid: KPN207_p2	AGAAAGCA	ATGAGCAT	20	-	UUCGUGGCGGUUUUGACGUUGACGUUCUGU	ACAAAACGTCAACGTAAAACCCTCCACCAA
3	NZ_LT991956.1	Enterobacter hormaechei subsp. steigerwaltii isolate C309 genome assembly, plasmid: pC309-p2	CGAATCTT	ATGCACAC	20	+	UUCGUGGCGGUUUUGACGUUGACGUUCUGU	ACAAAACGTCAACGTCAAAACCGCCGCTCC
3	NZ_LT991956.1	Enterobacter hormaechei subsp. steigerwaltii isolate C309 genome assembly, plasmid: pC309-p2	AGAATCTA	ATGCACAC	20	+	UUCGUGGCGGUUUUGACGUUGACGUUCUGU	ACGAAACGTCAACGTCAAAACCGCCGCTCA

## Sheet: S5.2
Spacer index	Protospacer sequence id	Protospacer description	Flank 3p (protospacer)	Flank 5p (protospacer)	Score	Strand	Spacer (5' to 3')	Protospacer (5' to 3')
1	KY653119	Morganella phage IME1369_02, complete genome	TGCTGGCC	GCCGGTGC	20	+	CUCGGACGAUCCCCAUCACAUCAUUGGCCACG	CGTGGCCGATGATGTGATGCGGGTCGTCAGCC
2	KU927493	Salmonella phage 118970_sal3, complete genome	GACCCATC	CGCACGGC	20	-	AGUGAGAAGUUUACCCGUUGGGUUAAAUCUCA	TGGGATTTAACCCAGCGGGTATATCTCTCATT
2	APMI01046657.1	Wastewater metagenome HPminus34533.2, whole genome shotgun sequence	GGCAGGCG	GCCTGGCC	24	-	UUGCGCCGGAUGUCUUGCGUGAUCAGCAGUUC	GAGCTGTTCATCACGCAGGACATCCGGCGCAA
2	AERA01021596.1	Activated sludge metagenome contig22193, whole genome shotgun sequence	GGTCCGCG	GGCTGGCC	24	-	UUGCGCCGGAUGUCUUGCGUGAUCAGCAGUUC	GAGCTGTTCATCACGCAAGACATCCGCCGCAA
13	NZ_CP032695.1	Rhizobium jaguaris strain CCGE525 plasmid pRCCGE525c, complete sequence	GGAAATGG	ATCGCGCC	20	+	UCGGCAACCUGUCGGCGCAACACUGAGAGUUC	GATGTCGCAGCGTTGCGCCGCCAGGTCGCCGA
15	NZ_CP023071.1	Sinorhizobium fredii CCBAU 83666 plasmid pSF83666b, complete sequence	CGGCCGCT	TGTTCTAC	20	+	AGCCGGAGUAACCGGUGCCAGCGGCAGACAGC	GCCGACTACCGCTGGGACCGGTTGATCCGGCT
20	AF069308	Escherichia virus HK022, complete genome	GGCTGGGC	CACTGTTT	20	+	UCACCCAUCACGCCGGCUCCUUUGGCGAAAGC	GCCTTTGCCAAAGGGGCCGGATTGATGGGGGA
20	HQ201307	Cronobacter phage ENT39118, complete genome	GGCCGGGC	CCTTTTTT	20	-	UCACCCAUCACGCCGGCUCCUUUGGCGAAAGC	GCGTTTGCGAAAGGGGCGGGCGTGATGGGCGA
20	JQ086370	Enterobacteria phage HK140, complete genome	GGCTGGGC	CACTGTTT	20	+	UCACCCAUCACGCCGGCUCCUUUGGCGAAAGC	GCCTTTGCCAAAGGGGCCGGATTGATGGGGGA
20	JQ182726	Enterobacteria phage mEpX2, complete genome	GGCTGGGC	CACTGTTT	20	+	UCACCCAUCACGCCGGCUCCUUUGGCGAAAGC	GCCTTTGCCAAAGGGGCCGGATTGATGGGGGA
20	JQ182728	Enterobacteria phage mEp460, complete genome	AGCGGGAC	CGTTTTTT	20	+	UCACCCAUCACGCCGGCUCCUUUGGCGAAAGC	GCTTTTGCAAAAGGCGCGGGTGTGATGGGGGA
20	JQ182731	Enterobacteria phage mEp235, complete genome	GGCTGGGC	CACTGTTT	20	+	UCACCCAUCACGCCGGCUCCUUUGGCGAAAGC	GCCTTTGCCAAAGGGGCCGGATTGATGGGGGA
20	KC139516	Salmonella phage FSL SP-016, partial genome	AGCTGGGC	CCTATTTT	22	-	UCACCCAUCACGCCGGCUCCUUUGGCGAAAGC	GCCTTCGCCAAAGGCGCAGGCTTGATGGGGGA
20	KY271402	Klebsiella phage 48ST307, complete genome	GGCCGGGC	AGTTCTTC	20	+	UCACCCAUCACGCCGGCUCCUUUGGCGAAAGC	GCTTTCGCAAAAGGGGCCGGCGTATTTGGCGA
20	KY653119	Morganella phage IME1369_02, complete genome	GGCCGGAC	CTTATTTT	22	-	UCACCCAUCACGCCGGCUCCUUUGGCGAAAGC	GCGTTTGCCAAAGGTGCCGGGCTGATGGGTGA
20	LN997803	Escherichia coli phage phi467	GGCAGGGC	CGTATTTT	20	-	UCACCCAUCACGCCGGCUCCUUUGGCGAAAGC	GCTTTTGCGAAAGGTGCCGGGCTGATGGGCGA
20	MF807953	Escherichia phage Ayreon, complete genome	AGCGGGAC	CGTTTTTT	20	+	UCACCCAUCACGCCGGCUCCUUUGGCGAAAGC	GCTTTTGCAAAAGGCGCGGGTGTGATGGGGGA
20	NZ_CP008844.1	Klebsiella michiganensis strain M1 plasmid pKOXM1C, complete sequence	GGCCGGGC	AGTTCTTC	20	+	UCACCCAUCACGCCGGCUCCUUUGGCGAAAGC	GCTTTCGCAAAAGGGGCCGGCGTATTTGGCGA
20	NZ_CP009276.1	Klebsiella variicola strain DX120E plasmid pKV2, complete sequence	GGCCGGGC	AGTTCTTC	20	-	UCACCCAUCACGCCGGCUCCUUUGGCGAAAGC	GCTTTCGCAAAAGGGGCCGGCGTATTTGGCGA
20	NZ_CP009878.1	Klebsiella pneumoniae subsp. pneumoniae strain KPNIH31 plasmid pKPN-852, complete sequence	GGCCGGGC	AGTTCTTC	20	-	UCACCCAUCACGCCGGCUCCUUUGGCGAAAGC	GCTTTCGCAAAAGGGGCCGGCGTATTTGGCGA
20	NZ_CP011631.1	Klebsiella oxytoca strain CAV1374 plasmid pCAV1374-54, complete sequence	GGCCGGGC	AGTTCTTC	20	-	UCACCCAUCACGCCGGCUCCUUUGGCGAAAGC	GCTTTCGCAAAAGGGGCCGGCGTATTTGGCGA
20	NZ_CP012429.1	Klebsiella pneumoniae strain KP5 plasmid pSg1-3, complete sequence	GGCCGGGC	AGTTCTTC	20	+	UCACCCAUCACGCCGGCUCCUUUGGCGAAAGC	GCTTTCGCAAAAGGGGCCGGCGTATTTGGCGA
20	NZ_CP015504.1	Klebsiella pneumoniae strain SKGH01 plasmid unnamed 4, complete sequence	GGCCGGGC	AGTTCTTC	20	-	UCACCCAUCACGCCGGCUCCUUUGGCGAAAGC	GCTTTCGCAAAAGGGGCCGGCGTATTTGGCGA
20	NZ_CP017988.1	Klebsiella pneumoniae strain 825795-1 plasmid unnamed3, complete sequence	GGCCGGGC	AGTTCTTC	20	-	UCACCCAUCACGCCGGCUCCUUUGGCGAAAGC	GCTTTCGCAAAAGGGGCCGGCGTATTTGGCGA
20	NZ_CP018314.1	Klebsiella pneumoniae strain Kp_Goe_822579 plasmid pKp_Goe_579-6, complete sequence	GGCCGGGC	AGTTCTTC	20	-	UCACCCAUCACGCCGGCUCCUUUGGCGAAAGC	GCTTTCGCAAAAGGGGCCGGCGTATTTGGCGA
20	NZ_CP018688.1	Klebsiella pneumoniae strain Kp_Goe_149473 plasmid pKp_Goe_473-5, complete sequence	GGCCGGGC	AGTTCTTC	20	-	UCACCCAUCACGCCGGCUCCUUUGGCGAAAGC	GCTTTCGCAAAAGGGGCCGGCGTATTTGGCGA
20	NZ_CP018697.1	Klebsiella pneumoniae strain Kp_Goe_149832 plasmid pKp_Goe_832-5, complete sequence	GGCCGGGC	AGTTCTTC	20	-	UCACCCAUCACGCCGGCUCCUUUGGCGAAAGC	GCTTTCGCAAAAGGGGCCGGCGTATTTGGCGA
20	NZ_CP018703.1	Klebsiella pneumoniae strain Kp_Goe_827024 plasmid pKp_Goe_024-5, complete sequence	GGCCGGGC	AGTTCTTC	20	+	UCACCCAUCACGCCGGCUCCUUUGGCGAAAGC	GCTTTCGCAAAAGGGGCCGGCGTATTTGGCGA
20	NZ_CP018709.1	Klebsiella pneumoniae strain Kp_Goe_827026 plasmid pKp_Goe_026-5, complete sequence	GGCCGGGC	AGTTCTTC	20	+	UCACCCAUCACGCCGGCUCCUUUGGCGAAAGC	GCTTTCGCAAAAGGGGCCGGCGTATTTGGCGA
20	NZ_CP018715.1	Klebsiella pneumoniae strain Kp_Goe_152021 plasmid pKp_Goe_021-5, complete sequence	GGCCGGGC	AGTTCTTC	20	+	UCACCCAUCACGCCGGCUCCUUUGGCGAAAGC	GCTTTCGCAAAAGGGGCCGGCGTATTTGGCGA
20	NZ_CP018721.1	Klebsiella pneumoniae strain KP_Goe_828304 plasmid pKp_Goe_304-5, complete sequence	GGCCGGGC	AGTTCTTC	20	+	UCACCCAUCACGCCGGCUCCUUUGGCGAAAGC	GCTTTCGCAAAAGGGGCCGGCGTATTTGGCGA
20	NZ_CP021760.1	Klebsiella pneumoniae strain AR_0138 plasmid tig00000003, complete sequence	GGCCGGGC	AGTTCTTC	20	+	UCACCCAUCACGCCGGCUCCUUUGGCGAAAGC	GCTTTCGCAAAAGGGGCCGGCGTATTTGGCGA
20	NZ_CP021957.1	Klebsiella pneumoniae strain AR_0107 plasmid unitig_3j2_linear_pilon, complete sequence	GGCCGGGC	AGTTCTTC	20	+	UCACCCAUCACGCCGGCUCCUUUGGCGAAAGC	GCTTTCGCAAAAGGGGCCGGCGTATTTGGCGA
20	NZ_CP023421.1	Klebsiella pneumoniae strain 1050 plasmid unnamed, complete sequence	GGCCGGGC	AGTTCTTC	20	-	UCACCCAUCACGCCGGCUCCUUUGGCGAAAGC	GCTTTCGCAAAAGGGGCCGGCGTATTTGGCGA
20	NZ_CP023556.1	Klebsiella pneumoniae subsp. pneumoniae strain ST2017:950142398 plasmid p18-43_03	GGCCGGGC	AGTTCTTC	20	+	UCACCCAUCACGCCGGCUCCUUUGGCGAAAGC	GCTTTCGCAAAAGGGGCCGGCGTATTTGGCGA
20	NZ_CP023927.1	Klebsiella pneumoniae strain FDAARGOS_442 plasmid unnamed3, complete sequence	GGCCGGGC	AGTTCTTC	20	-	UCACCCAUCACGCCGGCUCCUUUGGCGAAAGC	GCTTTCGCAAAAGGGGCCGGCGTATTTGGCGA
20	NZ_CP024433.1	Klebsiella pneumoniae strain DA48896 plasmid p48896_4, complete sequence	GGCCGGGC	AGTTCTTC	20	+	UCACCCAUCACGCCGGCUCCUUUGGCGAAAGC	GCTTTCGCAAAAGGGGCCGGCGTATTTGGCGA
20	NZ_CP024837.1	Klebsiella pneumoniae strain CRKP-2297 plasmid pCRKP-2297_3, complete sequence	GGCCGGGC	AGTTCTTC	20	+	UCACCCAUCACGCCGGCUCCUUUGGCGAAAGC	GCTTTCGCAAAAGGGGCCGGCGTATTTGGCGA
20	NZ_CP024841.1	Klebsiella pneumoniae strain CRKP-1215 plasmid pCRKP-1215_3, complete sequence	GGCCGGGC	AGTTCTTC	20	-	UCACCCAUCACGCCGGCUCCUUUGGCGAAAGC	GCTTTCGCAAAAGGGGCCGGCGTATTTGGCGA
20	NZ_CP028794.1	Klebsiella pneumoniae strain WCHKP040035 plasmid p1_040035, complete sequence	GGCCGGGC	AGTTCTTC	20	-	UCACCCAUCACGCCGGCUCCUUUGGCGAAAGC	GCTTTCGCAAAAGGGGCCGGCGTATTTGGCGA
20	NZ_CP028992.1	Klebsiella pneumoniae strain AR_0142 plasmid unnamed2, complete sequence	GGCCGGGC	AGTTCTTC	20	+	UCACCCAUCACGCCGGCUCCUUUGGCGAAAGC	GCTTTCGCAAAAGGGGCCGGCGTATTTGGCGA
20	NZ_CP031794.1	Klebsiella pneumoniae strain INF116-sc-2279924 plasmid unnamed2, complete sequence	GGCCGGGC	AGTTCTTC	20	-	UCACCCAUCACGCCGGCUCCUUUGGCGAAAGC	GCTTTCGCAAAAGGGGCCGGCGTATTTGGCGA
20	NZ_CP031806.1	Klebsiella pneumoniae strain MSB1_8A-sc-2280397 plasmid unnamed6, complete sequence	GGCCGGGC	AGTTCTTC	20	-	UCACCCAUCACGCCGGCUCCUUUGGCGAAAGC	GCTTTCGCAAAAGGGGCCGGCGTATTTGGCGA
20	NZ_CP032191.1	Klebsiella pneumoniae strain AR_0075 plasmid unnamed6, complete sequence	GGCCGGGC	AGTTCTTC	20	+	UCACCCAUCACGCCGGCUCCUUUGGCGAAAGC	GCTTTCGCAAAAGGGGCCGGCGTATTTGGCGA
20	NZ_CP032224.1	Klebsiella pneumoniae strain AR_0046 plasmid unnamed2, complete sequence	GGCCGGGC	AGTTCTTC	20	+	UCACCCAUCACGCCGGCUCCUUUGGCGAAAGC	GCTTTCGCAAAAGGGGCCGGCGTATTTGGCGA
20	NZ_LN824139.1	Klebsiella pneumoniae genome assembly MS6671.v1, plasmid : _Phage_Kpneumoniae_MS6671	GGCCGGGC	AGTTCTTC	20	-	UCACCCAUCACGCCGGCUCCUUUGGCGAAAGC	GCTTTCGCAAAAGGGGCCGGCGTATTTGGCGA
22	HQ632860	Vibrio phage jenny 12G5 genomic sequence	AGCTAGAG	CCTGTGCG	20	+	CGUGAAGCCCUCACAAAGAAAGGCAUGGAUGA	TCATCCATACCCTTCTTGGTTAGTGATTCACG
22	MG592423	Vibrio phage 1.039.O._10N.286.55.A2, partial genome	AGCCAGAG	CCTGCGCG	22	+	CGUGAAGCCCUCACAAAGAAAGGCAUGGAUGA	TCATCCATGCCTTTCTTGGTTAGAGACTCACG
22	MG592439	Vibrio phage 1.061.O._10N.286.55.C2, partial genome	AGCCAGAG	CCTGTGCG	22	+	CGUGAAGCCCUCACAAAGAAAGGCAUGGAUGA	TCATCCATGCCTTTCTTGGTTAGAGACTCACG
22	MG592583	Vibrio phage 1.213.O._10N.222.54.F10, partial genome	AGCCAGAG	CCTGTGCA	20	+	CGUGAAGCCCUCACAAAGAAAGGCAUGGAUGA	TCATCCATACCCTTCTTGGTTAGTGATTCACG
23	AF217253	Bacteriophage P22 complete genome	AAAGGTCT	CAGTTGTG	20	-	AAGCAGCGGCUUAACGCCCUCCAGGAUGUCCU	AGGACATTCTTGAGGGTGTTAAGCCACTACTG
23	AF527608	Bacteriophage P22-pbi, complete sequence	AAAGGTCT	CAGTTGTG	20	-	AAGCAGCGGCUUAACGCCCUCCAGGAUGUCCU	AGGACATTCTTGAGGGTGTTAAGCCACTACTG
23	JQ086372	Enterobacteria phage HK446, complete genome	AATGGCCT	AAGCTGCG	22	-	AAGCAGCGGCUUAACGCCCUCCAGGAUGUCCU	AAGACATTCTTGAGGGTGTTAAGCCGCTGCTG
23	JQ806764	Salmonella phage vB_SosS_Oslo, complete genome	AAAGGCCT	AAGCTGTG	20	-	AAGCAGCGGCUUAACGCCCUCCAGGAUGUCCU	AAGACATTCTGGAGGGTGTTAAGCCACTACTG
23	KJ832078	Enterobacteria phage Sf101, complete genome	AATGGCCT	AAGCTGCG	20	-	AAGCAGCGGCUUAACGCCCUCCAGGAUGUCCU	AAGACATTCTTGAAGGCGTTAAGCCGCTACTG
23	KR296686	Salmonella phage 22, complete genome	AAAGGTCT	CAGTTGTG	20	+	AAGCAGCGGCUUAACGCCCUCCAGGAUGUCCU	AGGACATTCTTGAGGGTGTTAAGCCACTACTG
23	KR296687	Salmonella phage 25, complete genome	AAAGGTCT	CAGTTGTG	20	+	AAGCAGCGGCUUAACGCCCUCCAGGAUGUCCU	AGGACATTCTTGAGGGTGTTAAGCCACTACTG
23	KR296688	Salmonella phage 34, complete genome	AAAGGTCT	CAGTTGTG	20	+	AAGCAGCGGCUUAACGCCCUCCAGGAUGUCCU	AGGACATTCTTGAGGGTGTTAAGCCACTACTG
23	MH370364	Salmonella phage S107, complete genome	AAAGGCCT	AAGCTGTG	20	-	AAGCAGCGGCUUAACGCCCUCCAGGAUGUCCU	AAGACATTCTGGAGGGTGTTAAGCCACTACTG
23	P22ERF	Bacteriophage P22 essential recombination function (erf) gene, complete cds; growth-related protein genes abc-1 and abc-2, complete cds	AAAGGTCT	CAGTTGTG	20	+	AAGCAGCGGCUUAACGCCCUCCAGGAUGUCCU	AGGACATTCTTGAGGGTGTTAAGCCACTACTG
23	V01152	Phage P22 gene erf (essential recombination function)	AAAGGTCT	CAGTTGTG	20	+	AAGCAGCGGCUUAACGCCCUCCAGGAUGUCCU	AGGACATTCTTGAGGGTGTTAAGCCACTACTG
23	X05268	Bacteriophage P22 erf gene for Erf protein	AAAGGTCT	CAGTTGTG	20	+	AAGCAGCGGCUUAACGCCCUCCAGGAUGUCCU	AGGACATTCTTGAGGGTGTTAAGCCACTACTG
26	NZ_CP030187.1	Salmonella enterica strain SA20094620 plasmid pSA20094620.2, complete sequence	GACCACGC	CCGCTTAA	20	+	UGCAAUGGGUGGAGAUACCGUCCAGCAGUUCU	TGAACTCCTGCACCGTATCGCCTCCCATTGCA
29	NZ_CP022308.1	Alcanivorax sp. N3-2A plasmid unnamed1	GCAGATGC	GGGCACAG	20	+	AUCACCGCCGGCGGCGGUGCAGCUCUGGCUUU	AAAGCCAGCGCGACGCCGCCGCCCACGGTGAT
32	NZ_CP007735.1	Klebsiella pneumoniae subsp. pneumoniae KPNIH27 plasmid pKPN-a41, complete sequence	GATTCCAC	CAAAACGT	20	-	UAUGACCAAAUGCGCGAUUUCAACCCGGCGGU	TCAGCCGGGGTGAAATCGCGCATCTGGTGATT
32	NZ_CP032832.1	Klebsiella pneumoniae strain INF078 plasmid pINF078-VP, complete sequence	GATTCCAC	CAAAACAT	20	-	UAUGACCAAAUGCGCGAUUUCAACCCGGCGGU	TCACCCGGGGTGAAATCGCGCATCTGGTCATT
35	NZ_CP010326.1	Pantoea sp. PSNIH1 plasmid pPSP-3a9, complete sequence	GTGCTATC	TGCAGCGT	20	-	GGAACAACGAUGCGUUUCAGGUAGGUGGCAAC	GTTGTCACACACCTCAAACGCATCGTTGATAC
36	NZ_CP014062.1	Pseudomonas monteilii strain FDAARGOS_171 plasmid unnamed, complete sequence	GCGGGTTG	TTGGCCGA	20	+	AGCAGGCGAACCCGGCGCGCCGCUUUAUCUAC	GACGATATAGCCGCGCGCCGGGTTCTCTTGCT
41	MF975721	Pseudomonas phage VW-6B, complete genome	GGACGACC	ATGACGAA	20	+	UGGCGGUUAUAACGGAAACAGAGGCCGAACUG	GGGTTTGGCCTCTGTTTTCGCTACAACCGCCA
43	NC_015944.1	Haloarcula hispanica ATCC 33960 plasmid pHH400, complete sequence	GGAGTTCC	CCGTCATC	20	+	AGCAGCGCUUCCGCGCGCAGGAGUCACCCGAC	GTCGGCTGGCTACTGCGCGGGGAAGCGCTGAC
43	NC_023012.1	Haloarcula hispanica N601 plasmid pHH406, complete sequence	GGAGTTCC	CCGTCATC	20	+	AGCAGCGCUUCCGCGCGCAGGAGUCACCCGAC	GTCGGCTGGCTACTGCGCGGGGAAGCGCTGAC
43	NZ_CP007129.1	Gemmatirosa kalamazoonesis strain KBS708 plasmid 1, complete sequence	CGCGTGGC	CGCCGCGC	20	+	AGCAGCGCUUCCGCGCGCAGGAGUCACCCGAC	GTCGAGGGACTCGTGCGCGCGGAGTCGCTGTT
43	NZ_CP010530.1	Haloarcula sp. CBA1115 plasmid unnamed1, complete sequence	GGAGTTCC	CCGTCATC	20	-	AGCAGCGCUUCCGCGCGCAGGAGUCACCCGAC	GTCGGCTGGCTACTGCGCGGGGAAGCGCTGAC
47	MF975721	Pseudomonas phage VW-6B, complete genome	AGTGAATA	GACAAACT	28	+	UCAUCCACCAACUGCGCCAGGCGCGCCCAGGC	GCCTGGGCACGCCTGGCTCAGTTGGTGGATGA
47	NZ_CP012265.1	Cronobacter condimenti 1330 strain LMG 26250 plasmid pCCO1, complete sequence	GCGGGCGA	CCGAGTTC	20	-	UCAUCCACCAACUGCGCCAGGCGCGCCCAGGC	GCCCGGGCGCGCCTGCGGCAGTTTGCGGATAA
48	MF975721	Pseudomonas phage VW-6B, complete genome	CGCCTGAT	ATTCGGCC	24	-	UCUAGCGGCUCGCAUGAGCCGUUUAUGGCGUU	AGCGCCATAAACGGCTCATGCGAGCTGTTCGA
49	NC_003350.1	Pseudomonas putida plasmid pWW0, complete sequence	GGTCCGCG	GGCTGGCC	20	-	UUGCGCCGGAUGUCUUGCGUGAUCAGCAGUUC	GAGCTGTTCATCACCCAGGACATCCGCCGCAA
49	NC_014563.1	Pantoea vagans C9-1 plasmid pPag2, complete sequence	CGACACCA	GGCTGGCC	22	-	UUGCGCCGGAUGUCUUGCGUGAUCAGCAGUUC	GAGCTGCTGATCACCCAGGACATCCGGCGCGG
49	NZ_CP021147.1	Vibrio campbellii strain LA16-V1 plasmid pLA16-1, complete sequence	CGATGTGG	GCCTTGCC	20	-	UUGCGCCGGAUGUCUUGCGUGAUCAGCAGUUC	GAACTGCTGGTCACCCAAGACATTCGCCGCGG
49	NZ_CP021372.1	Rhizobium sp. ACO-34A plasmid pRACO34Ad, complete sequence	CAGCGCCA	GGCTTGCC	20	-	UUGCGCCGGAUGUCUUGCGUGAUCAGCAGUUC	GAACTGTTCATCACGCAGGACATCCGCCGCCG
49	NZ_CP022520.1	Pantoea vagans strain FBS135 plasmid unnamed4, complete sequence	CGACACGA	GGCTGGCC	22	-	UUGCGCCGGAUGUCUUGCGUGAUCAGCAGUUC	GAGCTGCTGATCACCCAGGACATCCGGCGCGG
49	NZ_LN907829.1	Erwinia sp. EM595 genome assembly EM595, plasmid : pEM02	CGACACAA	GGCTGGCC	20	-	UUGCGCCGGAUGUCUUGCGUGAUCAGCAGUUC	GAGCTGCTGATAACCCAGGACATCCGGCGCGG

## Sheet: S8.1
Spacer_index	Protospacer sequence id	Protospacer_description	Flank 3p (protospacer)	Flank 5p (protospacer)	Score	Strand	Spacer (5' to 3')	Protospacer (5' to 3')
2	KC460990	Serratia phage Eta, complete genome	CTTCGACT	GGTTGAGT	24	-	GGUAUUUUUACCGCUGAUGUUGGUGUGCCACG	CTTGGTACGCCAACTTCAGCGGTAAAAATACC
3	NZ_CP023549.1	Rhodobacter sp. CZR27 plasmid unnamed1, complete sequence	TCGATCGT	ATGCCACC	21	+	CUUGCCGACGCCCGUGGUCUGGACGCCGGACGC	GCGTCCGGCGTGCAGATCTCGGTCGGCGGGAAG
5	Y13918	Pseudomonas aeruginosa phage phi CTX DNA, complete genome	CTTGAGGA	TGCCGTTG	24	-	CGCCAGGGCCUCGACCGCAUCAUGAUCGGCUG	AAGCCGATCATCAGGCGGTCGAGGGCCTGGCG
5	KM389403	Pseudomonas phage F_HA1961spPa1641 clone contig00003 genomic sequence	CTTGAGGA	TGCCGTTG	24	-	CGCCAGGGCCUCGACCGCAUCAUGAUCGGCUG	AAGCCGATCATCAGGCGGTCGAGGGCCTGGCG
5	HM770079	Salmonella phage RE-2010, complete genome	CTTGACGA	CGCCGTTA	22	-	CGCCAGGGCCUCGACCGCAUCAUGAUCGGCUG	AAGCCGATCATGATGCGGTCCAGCGCCTGACG
5	HQ110084	Erwinia phage ENT90, complete genome	CTTTACGA	TACCGTTA	24	+	CGCCAGGGCCUCGACCGCAUCAUGAUCGGCUG	AAGCCGATCATGATGCGGTCGAGTGACTGGCG
5	KY271398	Klebsiella phage 4 LV-2017, complete genome	TTTCACGA	CGCCGTTA	22	-	CGCCAGGGCCUCGACCGCAUCAUGAUCGGCUG	AAGCCGATCATGATGCGGTCCAGTGCCTGACG
5	JQ809663	Stenotrophomonas phage Smp131, complete genome	CTGGATGA	TGCCGTGC	24	-	CGCCAGGGCCUCGACCGCAUCAUGAUCGGCUG	CAGCCGATCATGATCCGGTCCAGTGCCTGGCG
5	KP966108	Burkholderia phage vB_BceM_AP3, complete genome	CTTGACGA	CGCCGTTC	24	-	CGCCAGGGCCUCGACCGCAUCAUGAUCGGCUG	CAGCCAATCATGATGCGATCGAGTGCCTGGCG
5	NZ_CP015088.1	Escherichia coli O25b:H4 extrachomosomal sequence	TTTCACGA	GCCGTTTA	22	-	CGCCAGGGCCUCGACCGCAUCAUGAUCGGCUG	AAGCCGATCATGATGCGGTCCAGTGCCTGACG
5	NC_008688.1	Paracoccus denitrificans PD1222 plasmid 1, complete sequence	CAGCGCCT	TGTCGCCG	20	-	CGCCAGGGCCUCGACCGCAUCAUGAUCGGCUG	CAGCCGATCAGGATGCGGTCCACGCCATGGTC
5	NZ_CP006370.1	Aureimonas sp. AU20 plasmid pAU20c, complete sequence	GCCGAGCC	TTTCGGCC	22	+	CGCCAGGGCCUCGACCGCAUCAUGAUCGGCUG	CGGCCGATCATCATGCGAACGAGGTCCTGGCG
5	KT630647	Salmonella phage SEN8, complete genome	TTTGACGA	CGCCGTTA	20	-	CGCCAGGGCCUCGACCGCAUCAUGAUCGGCUG	AAGCCAATCATGATGCGGTCCAGCGCCTGACG
5	NZ_CP014062.1	Pseudomonas monteilii strain FDAARGOS_171 plasmid unnamed, complete sequence	CGAGTGTT	TGCCGTCG	20	+	CGCCAGGGCCUCGACCGCAUCAUGAUCGGCUG	CCGCCGAGCATCAGGTGGTCGAGGCCCCGGCG
5	GU911303	Burkholderia phage KS5, complete genome	TCGAATGA	CGCCATTC	20	+	CGCCAGGGCCUCGACCGCAUCAUGAUCGGCUG	CAGCCGATCATGATCCGATCGAGCGCCGCGCG
6	NZ_CP011048.1	Cronobacter sakazakii strain ATCC 29544 plasmid CSK29544_1p, complete sequence	TTTCGCGC	TCGGCGCA	20	-	GCAUUUGCCAGCCCGCGGCCCAUCGCGCGCCC	TCGCGCGGGATTGGCCGCGGTCTGGCGAATGC
6	NC_008826.1	Methylibium petroleiphilum PM1 plasmid RPME01, complete sequence	AGGCGAGG	GCTGGCGC	20	-	GCAUUUGCCAGCCCGCGGCCCAUCGCGCGCCC	GCGCGCGCGAAGGGCGGCAGGCTGGCAGAAGC
8	NC_015062.1	Rahnella sp. Y9602 plasmid pRAHAQ01, complete sequence	CTTCGTTC	AAAATCAC	22	+	CAUUCGACUUGAUGGUCUACGCCCAGGCGCUG	CAGCGCATGGGCGTATACCATCAGGTCAAAGG
8	NC_017060.1	Rahnella aquatilis HX2 plasmid PRA1, complete sequence	CTTCGTTC	AAAATCAC	20	+	CAUUCGACUUGAUGGUCUACGCCCAGGCGCUG	CAACGCATGGGCGTATACCATCAGGTCAAAGG
9	NC_009829.1	Serratia proteamaculans 568 plasmid pSPRO01, complete sequence	CGCGGAGT	TGCGTCGT	20	+	CCAAGCUGGCUACGCCGGUGCGGUUGCCACGG	GTCGGATAACCGCACCGGCGTAGCCAGCTTGG
12	NZ_CP018921.1	Serratia marcescens strain UMH7 plasmid unnamed4, complete sequence	CTTTTTAC	TCCAGGGT	30	-	CUCGUUGGGGCGAUUAACAGCGAUUUCUGUCA	TGACAGAAATCGCTGTTAATCGCCCCAACGAA
12	NZ_CP022276.1	Citrobacter freundii strain 18-1 plasmid pCKPC18-1, complete sequence	GTGTTCCT	TGAAGGGC	22	+	CUCGUUGGGGCGAUUAACAGCGAUUUCUGUCA	TGACGGAAATCGCCGTGAACCGCCCCGACGAG
12	NC_022078.1	Klebsiella pneumoniae JM45 plasmid p1, complete sequence	GTGTTCCT	TGAAGGGC	22	-	CUCGUUGGGGCGAUUAACAGCGAUUUCUGUCA	TGACGGAAATCGCCGTGAACCGCCCCGACGAG
12	NC_023331.1	Klebsiella pneumoniae strain HS062105 plasmid pHS062105-3, complete sequence	GTGTTCCT	TGAAGGGC	22	+	CUCGUUGGGGCGAUUAACAGCGAUUUCUGUCA	TGACGGAAATCGCCGTGAACCGCCCCGACGAG
12	NC_006154.1	Yersinia pseudotuberculosis IP32953 cryptic plasmid, complete sequence	TTATTCAC	GGACGGGT	20	+	CUCGUUGGGGCGAUUAACAGCGAUUUCUGUCA	TGACAGAAATAGCGGTCAATCGCCCTAATCAG
12	NZ_CP026758.1	Klebsiella aerogenes strain AR_0062 plasmid tig00000058_pilon, complete sequence	CTGTTTTT	TGAAGGAC	20	-	CUCGUUGGGGCGAUUAACAGCGAUUUCUGUCA	TGACAGAAATCGCCGTTAACAGACCAAATGAG
12	NZ_CP009710.1	Yersinia pseudotuberculosis IP 32953 plasmid pYAC_2, complete sequence	TTATTCAC	GGACGGGT	20	+	CUCGUUGGGGCGAUUAACAGCGAUUUCUGUCA	TGACAGAAATAGCGGTCAATCGCCCTAATCAG
12	NZ_CP003997.1	Klebsiella pneumoniae subsp. pneumoniae Kp13 plasmid pKP13d, complete sequence	CTGTTTTT	TGAAGGAC	20	+	CUCGUUGGGGCGAUUAACAGCGAUUUCUGUCA	TGACAGAAATCGCCGTTAACAGACCAAATGAG
13	NC_009425.1	Enterobacter sp. 638 plasmid pENTE01, complete sequence	ATCTTAAT	ATTTGTGT	22	-	UUGAUAACUUAGAAUACGACACUGCUUUAAAU	ATTTAAAACAGTGTCATATTGTAATTTATCAC
16	NZ_CP013104.1	Paraburkholderia caribensis strain MWAP64 plasmid 1, complete sequence	GACGTACC	CCGTCACC	20	-	GUGGUCACCGGCAAUCCGGGCAAACGUAAACU	AGCTTCCGCATGCGCGGATTGCCGGTGAACAC
16	NZ_CP012748.1	Paraburkholderia caribensis MBA4 plasmid unnamed, complete sequence	GACATACC	CCGTCACC	20	-	GUGGUCACCGGCAAUCCGGGCAAACGUAAACU	AGCTTGCGCATGCGCGGATTGCCGGTGAACAC
17	NZ_CP018921.1	Serratia marcescens strain UMH7 plasmid unnamed4, complete sequence	GCATGAAT	ATGTCTAA	30	-	CGCUGGAACCGGCAUGAUGAUAGACGCAGGUC	GACCTGCGTATATCATCATGCCGGTTCCAGCG
18	EU794054	Bacteriophage APSE-6 predicted P-loop ATPase (P3) gene, partial cds; conserved hypothetical protein (P4), Q protein (P5), cytolethal distending toxin subunit B (cdtB), phage 21-like group II holin (E), lysozyme (F), conserved hypothetical protein (P14), conserved hypothetical protein (P16), conserved hypothetical protein (P17), terminase (P18), portal protein (P19), and scaffold protein gp8 (P23)…	CTTACCAT	TGTGACCT	24	-	CGCUGGUUUAUCGACGAUAUUGAGCGUGUUGA	TCGACTCGCTCAATATCATCGATAAACCACCG
18	EU794053	Bacteriophage APSE-3 predicted P-loop ATPase (P3) gene, partial cds; P4 pseudogene, complete sequence; Q protein (P5), conserved hypothetical protein (Y), putative YD-repeat toxin (Z), phage 21-like group II holin (E), lysozyme (F), conserved hypothetical protein (P14), conserved hypothetical protein (P16), conserved hypothetical protein (P17), terminase (P18), portal protein (P19), and scaffold …	CTTACCAT	TGTGACCT	24	-	CGCUGGUUUAUCGACGAUAUUGAGCGUGUUGA	TCGACTCGCTCAATATCATCGATAAACCACCG
18	EU794052	Bacteriophage APSE-7 predicted P-loop ATPase (P3) gene, partial cds; conserved hypothetical protein (P4), Q protein (P5), cytolethal distending toxin subunit B (cdtB), hypothetical protein (X), phage 21-like group II holin (E), lambda-like group I holin (P11), lysozyme (P13), conserved hypothetical protein (P14), conserved hypothetical protein (P16), conserved hypothetical protein (P17), terminas…	CTTACCAT	TATGACCT	24	-	CGCUGGUUUAUCGACGAUAUUGAGCGUGUUGA	TCGACTCGCTCAATATCATCGATAAACCACCG
18	EU794050	Bacteriophage APSE-5 predicted P-loop ATPase (P3) gene, partial cds; P4 pseudogene, complete sequence; Q protein (P5) putative Shiga-like toxin beta subunit (P7), conserved hypothetical protein (P8), putative Shiga-like toxin alpha subunit (P9), conserved hypothetical protein (P10), lambda-like group I holin (P11), lysozyme (P13), conserved hypothetical protein (P14), conserved hypothetical prote…	CTTACCAT	TGTGACCT	24	-	CGCUGGUUUAUCGACGAUAUUGAGCGUGUUGA	TCGACTCGCTCAATATCATCGATAAACCACCG
18	EU794049	Bacteriophage APSE-2, complete genome	CTTACCAT	TGTGACCT	24	-	CGCUGGUUUAUCGACGAUAUUGAGCGUGUUGA	TCGACTCGCTCAATATCATCGATAAACCACCG
18	EU794051	Bacteriophage APSE-4 predicted P-loop ATPase (P3) gene, partial cds; P4 pseudogene, complete sequence; Q protein (P5) gene, complete cds; P7 pseudogene, complete sequence; conserved hypothetical protein (P8), putative Shiga-like toxin alpha subunit (P9), conserved hypothetical protein (P10), lambda-like group I holin (P11), lysozyme (P13), conserved hypothetical protein (P14), conserved hypotheti…	CTTACCAT	TGTGACCT	24	-	CGCUGGUUUAUCGACGAUAUUGAGCGUGUUGA	TCGACTCGCTCAATATCATCGATAAACCACCG
18	AF157835	Acyrthosiphon pisum bacteriophage APSE-1, complete genome	CTTACCAT	TGTGACCT	24	-	CGCUGGUUUAUCGACGAUAUUGAGCGUGUUGA	TCGACTCGCTCAATATCATCGATAAACCACCG
18	AF547987	Enterobacteria phage Sf6, complete genome	TTTTCCAT	TGTGCCCT	22	-	CGCUGGUUUAUCGACGAUAUUGAGCGUGUUGA	TCGACACGCTCAATGTCATCAATGAACCAGCG
18	AF335538	Bacteriophage HK620, complete genome	TTTTCCAT	TGTGCCCT	22	-	CGCUGGUUUAUCGACGAUAUUGAGCGUGUUGA	TCGACACGCTCAATGTCATCAATGAACCAGCG
18	DQ785801	Sodalis phage phiSG1, complete genome	CTTACCGT	TATGCCCC	20	-	CGCUGGUUUAUCGACGAUAUUGAGCGUGUUGA	TCGACCCGTTCGACATCATCGATAAACCAGCG
19	MH553517	Serratia phage Scapp, complete genome	CTTTGTCG	TGACATTC	30	+	AUUCGAGUAUCCGGCACGAGGUACAGGUGAUC	GATCACTTGTACCTCGTGCCGGATACTCGAAT
20	NZ_CP018396.1	Burkholderia pseudomallei strain 2013746776 plasmid p1 sequence	GGTCGGTG	TTTCTGGC	20	+	CCGGUGAUGUUGUCGGCCAUUGCCGGGGAGAC	GTCTCGCCGGCAATGGCCGACATCAACTCATG
23	NZ_CP018916.1	Serratia marcescens strain UMH1 plasmid unnamed1, complete sequence	CTTTAACA	TCTTCGCT	32	-	AAGUGGCAGCGGAAUUGUUCCGUGAGUACGGC	GCCGTACTCACGGAACAATTCCGCTGCCACTT
23	NZ_CP018918.1	Serratia marcescens strain UMH5 plasmid unnamed2, complete sequence	CTTTAACA	TCTTCGCT	30	+	AAGUGGCAGCGGAAUUGUUCCGUGAGUACGGC	GCCGTACTCACGGAACAATTCCGCTGCTACTT
23	NZ_CP018920.1	Serratia marcescens strain UMH7 plasmid unnamed3, complete sequence	CTTTAACA	TCTTCGCT	30	+	AAGUGGCAGCGGAAUUGUUCCGUGAGUACGGC	GCCGTACTCACGGAACAATTCCGCTGCTACTT
29	KY629563	Sphingobium phage Lacusarx, complete genome	GTAATCCC	GGATTTCG	24	-	GAAGGCCAGCCGGUGCUGAAGCUGCGCGGCCA	TGGCCGCGCAGCTTCTTCACCGGCTTGGCTTC
29	NZ_CP031718.1	Klebsiella pneumoniae strain WCHKP3 plasmid p2_020003, complete sequence	CAGTCCCT	AAGGGTGT	20	+	GAAGGCCAGCCGGUGCUGAAGCUGCGCGGCCA	CGGCGGCGCAGCTGCCGCACCGGCTGGCCGTG
29	NZ_AP018675.1	Klebsiella pneumoniae GSU10-3 plasmid pGSU10-3-4 DNA, complete genome	CAGTCCCT	AAGGGTGT	20	-	GAAGGCCAGCCGGUGCUGAAGCUGCGCGGCCA	CGGCGGCGCAGCTGCCGCACCGGCTGGCCGTG
29	NZ_CP028539.2	Klebsiella pneumoniae strain WCHKP2 plasmid p1_020002, complete sequence	CAGTCCCT	AAGGGTGT	20	-	GAAGGCCAGCCGGUGCUGAAGCUGCGCGGCCA	CGGCGGCGCAGCTGCCGCACCGGCTGGCCGTG
29	NZ_CP030130.1	Klebsiella pneumoniae strain 160111 plasmid p10K_L111, complete sequence	CAGTCCCT	AAGGGTGT	20	-	GAAGGCCAGCCGGUGCUGAAGCUGCGCGGCCA	CGGCGGCGCAGCTGCCGCACCGGCTGGCCGTG
29	NZ_CP026582.2	Klebsiella pneumoniae strain WCHKP649 plasmid p1_095649, complete sequence	CAGTCCCT	AAGGGTGT	20	-	GAAGGCCAGCCGGUGCUGAAGCUGCGCGGCCA	CGGCGGCGCAGCTGCCGCACCGGCTGGCCGTG
29	NZ_CP029379.1	Klebsiella pneumoniae subsp. pneumoniae strain SCKP020079 plasmid p1_020079, complete sequence	CAGTCCCT	AAGGGTGT	20	-	GAAGGCCAGCCGGUGCUGAAGCUGCGCGGCCA	CGGCGGCGCAGCTGCCGCACCGGCTGGCCGTG
29	NZ_CP029229.1	Klebsiella pneumoniae strain L491 plasmid p4-L491	CAGTCCCT	AAGGGTGT	20	-	GAAGGCCAGCCGGUGCUGAAGCUGCGCGGCCA	CGGCGGCGCAGCTGCCGCACCGGCTGGCCGTG
29	NZ_CP029224.1	Klebsiella pneumoniae strain L388 plasmid p5-L388	CAGTCCCT	AAGGGTGT	20	-	GAAGGCCAGCCGGUGCUGAAGCUGCGCGGCCA	CGGCGGCGCAGCTGCCGCACCGGCTGGCCGTG
29	NZ_CP028998.1	Klebsiella pneumoniae strain AR_0079 plasmid unnamed3, complete sequence	CAGTCCCT	GCGGGTGT	20	-	GAAGGCCAGCCGGUGCUGAAGCUGCGCGGCCA	CGGCGGCGCAGCTGCCGCACCGGCTGGCCGTG
29	NZ_CP028801.1	Klebsiella pneumoniae strain WCHKP7E2 plasmid p1_085072, complete sequence	CAGTCCCT	AAGGGTGT	20	-	GAAGGCCAGCCGGUGCUGAAGCUGCGCGGCCA	CGGCGGCGCAGCTGCCGCACCGGCTGGCCGTG
29	NZ_CP028788.1	Klebsiella pneumoniae strain WCHKP020030 plasmid p1_020030, complete sequence	CAGTCCCT	AAGGGTGT	20	+	GAAGGCCAGCCGGUGCUGAAGCUGCGCGGCCA	CGGCGGCGCAGCTGCCGCACCGGCTGGCCGTG
29	NZ_CP028545.1	Klebsiella pneumoniae subsp. pneumoniae strain SCKP020143 plasmid p3_020143, complete sequence	CAGTCCCT	AAGGGTGT	20	-	GAAGGCCAGCCGGUGCUGAAGCUGCGCGGCCA	CGGCGGCGCAGCTGCCGCACCGGCTGGCCGTG
29	NZ_CP028580.1	Klebsiella pneumoniae strain WCHKP36 plasmid p2_020036, complete sequence	CAGTCCCT	AAGGGTGT	20	+	GAAGGCCAGCCGGUGCUGAAGCUGCGCGGCCA	CGGCGGCGCAGCTGCCGCACCGGCTGGCCGTG
29	NZ_CP023954.1	Klebsiella pneumoniae strain FDAARGOS_447 plasmid unnamed map unlocalized	CAGTCCCT	GCGGGTGT	20	-	GAAGGCCAGCCGGUGCUGAAGCUGCGCGGCCA	CGGCGGCGCAGCTGCCGCACCGGCTGGCCGTG
29	NZ_CP027065.2	Klebsiella pneumoniae strain WCHKP8F4 plasmid p1_095084, complete sequence	CAGTCCCT	AAGGGTGT	20	+	GAAGGCCAGCCGGUGCUGAAGCUGCGCGGCCA	CGGCGGCGCAGCTGCCGCACCGGCTGGCCGTG
29	NZ_CP025459.1	Klebsiella pneumoniae strain KP69 plasmid p69-3, complete sequence	CAGTCCCT	AAGGGTGT	20	+	GAAGGCCAGCCGGUGCUGAAGCUGCGCGGCCA	CGGCGGCGCAGCTGCCGCACCGGCTGGCCGTG
29	NZ_CP024463.1	Klebsiella pneumoniae strain QS17-0161 plasmid pMRSN480738_10.0, complete sequence	CAGTCCCT	GCGGGTGT	20	-	GAAGGCCAGCCGGUGCUGAAGCUGCGCGGCCA	CGGCGGCGCAGCTGCCGCACCGGCTGGCCGTG
29	NZ_CP025464.1	Klebsiella pneumoniae strain F44 plasmid p44-3, complete sequence	CAGTCCCT	AAGGGTGT	20	+	GAAGGCCAGCCGGUGCUGAAGCUGCGCGGCCA	CGGCGGCGCAGCTGCCGCACCGGCTGGCCGTG
29	NZ_CP023932.1	Klebsiella pneumoniae strain FDAARGOS_443 plasmid unnamed4, complete sequence	CAGTCCCT	AAGGGTGT	20	+	GAAGGCCAGCCGGUGCUGAAGCUGCGCGGCCA	CGGCGGCGCAGCTGCCGCACCGGCTGGCCGTG
29	NZ_CP017388.1	Klebsiella pneumoniae strain KP36 plasmid 3, complete sequence	CAGTCCCT	GCGGGTGT	20	+	GAAGGCCAGCCGGUGCUGAAGCUGCGCGGCCA	CGGCGGCGCAGCTGCCGCACCGGCTGGCCGTG
29	NZ_CP023944.1	Klebsiella pneumoniae strain FDAARGOS_444 plasmid unnamed3, complete sequence	CAGTCCCT	AAGGGTGT	20	+	GAAGGCCAGCCGGUGCUGAAGCUGCGCGGCCA	CGGCGGCGCAGCTGCCGCACCGGCTGGCCGTG
29	NC_021231.1	Klebsiella pneumoniae subsp. rhinoscleromatis strain SB3432, plasmid pKRH, complete genome	CAGTCCCT	GCGGGTGT	20	+	GAAGGCCAGCCGGUGCUGAAGCUGCGCGGCCA	CGGCGGCGCAGCTGCCGCACCGGCTGGCCGTG
29	NC_022083.1	Klebsiella pneumoniae JM45 plasmid p2, complete sequence	CAGTCCCT	GCGGGTGT	20	-	GAAGGCCAGCCGGUGCUGAAGCUGCGCGGCCA	CGGCGGCGCAGCTGCCGCACCGGCTGGCCGTG
29	NZ_CP014062.1	Pseudomonas monteilii strain FDAARGOS_171 plasmid unnamed, complete sequence	ACCCTCAC	CGAGGTGT	20	+	GAAGGCCAGCCGGUGCUGAAGCUGCGCGGCCA	TGGCCGCGCAGCCTGAGCACCCGGTGCGCTTC
29	NZ_CP029830.1	Azospirillum sp. M2T2B2 plasmid unnamed1, complete sequence	CATGGCGC	CCAGCACA	20	-	GAAGGCCAGCCGGUGCUGAAGCUGCGCGGCCA	TGGCCGCCCGGCTTCAGCACCCGCTGCCACTC
29	NC_016585.1	Azospirillum lipoferum 4B plasmid AZO_p1 complete genome	CATGGCGC	CCAGCACA	20	-	GAAGGCCAGCCGGUGCUGAAGCUGCGCGGCCA	TGGCCGCCCGGCTTCAGCACCCGCTGCCACTC
30	NZ_CP027200.1	Escherichia coli strain WCHEC025943 plasmid p2_025943, complete sequence	CTTCGTGT	ACTACACC	26	+	GUGUUUGCGCUGGAUGUGGCGGCACGGUACCA	CGGTGCCGTGCAGCCACATCCAGCGCAAACAC
30	NZ_CP032516.1	Escherichia coli strain 118UI plasmid pEco118UIb, complete sequence	CTTCGTGT	ACTGCACC	26	-	GUGUUUGCGCUGGAUGUGGCGGCACGGUACCA	CGGTGCCGTGCAGCCACATCCAGCGCAAACAC
30	NZ_CP027200.1	Escherichia coli strain WCHEC025943 plasmid p2_025943, complete sequence	CTTCGTGT	ACTGCACC	22	+	GUGUUUGCGCUGGAUGUGGCGGCACGGUACCA	CTGTGCCGTGCAACCACATCCAGCGCAAACAC
30	NZ_CP032263.1	Escherichia coli strain AR_0089 plasmid unnamed1, complete sequence	CTTCGTGT	ACTGCACC	26	-	GUGUUUGCGCUGGAUGUGGCGGCACGGUACCA	CGGTGCCGTGCAGCCACATCCAGCGCAAACAC
30	NZ_CP030282.1	Escherichia coli strain E308 plasmid pLKSZ01, complete sequence	CTTCGTAT	ACTGCACC	26	+	GUGUUUGCGCUGGAUGUGGCGGCACGGUACCA	CGGTGCCGTGCAGCCACATCCAGCGCAAACAC
30	NZ_CP023062.1	Escherichia coli strain FORC_069 plasmid pFORC69, complete sequence	CTTCGTGT	ACTGCACC	26	-	GUGUUUGCGCUGGAUGUGGCGGCACGGUACCA	CGGTGCCGTGCAGCCACATCCAGCGCAAACAC
30	NZ_CP030282.1	Escherichia coli strain E308 plasmid pLKSZ01, complete sequence	CTTCGTGT	ACTGCACC	24	+	GUGUUUGCGCUGGAUGUGGCGGCACGGUACCA	CGGTGCCGTGCAGCCACATCCAGTGCAAACAC
30	NZ_CP019890.1	Enterobacter cloacae strain FRM plasmid unnamed1, complete sequence	CTTCGTAT	ACTGCACC	26	+	GUGUUUGCGCUGGAUGUGGCGGCACGGUACCA	CGGTGCCGTGCTGCCACATCCAGCGCAAACAC
30	NZ_CP009053.1	Escherichia coli NCCP15648 plasmid p15648-3, complete sequence	CTTCGTGT	ACTGCACC	26	+	GUGUUUGCGCUGGAUGUGGCGGCACGGUACCA	CGGTGCCGTGCAGCCACATCCAGCGCAAACAC
30	NZ_CP010149.1	Escherichia coli strain D6 plasmid A, complete genome	CTTCGTGT	ACTGCACC	26	+	GUGUUUGCGCUGGAUGUGGCGGCACGGUACCA	CGGTGCCGTGCAGCCACATCCAGCGCAAACAC
30	NZ_CP010139.1	Escherichia coli strain D2 plasmid B, complete genome	CTTCGTGT	ACTGCACC	26	-	GUGUUUGCGCUGGAUGUGGCGGCACGGUACCA	CGGTGCCGTGCAGCCACATCCAGCGCAAACAC
30	NZ_CP010232.1	Escherichia coli strain S30 plasmid A, complete sequence	CTTCGTGT	ACTGCACC	26	+	GUGUUUGCGCUGGAUGUGGCGGCACGGUACCA	CGGTGCCGTGCAGCCACATCCAGCGCAAACAC
30	NZ_CP015160.1	Escherichia coli strain Eco889 plasmid pECO-fce, complete sequence	CTTCGTGT	ACTGCACC	26	+	GUGUUUGCGCUGGAUGUGGCGGCACGGUACCA	CGGTGCCGTGCAGCCACATCCAGCGCAAACAC
30	NZ_CP026579.1	Escherichia coli strain WCHEC005237 plasmid pRmtB1_005237, complete sequence	CTTCGTGT	ACTACACC	26	+	GUGUUUGCGCUGGAUGUGGCGGCACGGUACCA	CGGTGCCGTGCAGCCACATCCAGCGCAAACAC
30	NZ_CP011332.1	Escherichia coli O104:H4 str. C227-11 plasmid, complete sequence	CTTCGTGT	ACTGCACC	26	+	GUGUUUGCGCUGGAUGUGGCGGCACGGUACCA	CGGTGCCGTGCAGCCACATCCAGCGCAAACAC
30	NZ_CP011136.1	Escherichia coli VR50 plasmid pVR50B, complete sequence	CTTCGTGT	ACTGCACC	26	+	GUGUUUGCGCUGGAUGUGGCGGCACGGUACCA	CGGTGCCGTGCAGCCACATCCAGCGCAAACAC
30	NZ_CP026579.1	Escherichia coli strain WCHEC005237 plasmid pRmtB1_005237, complete sequence	CTTCGTGT	ACTGCACC	22	+	GUGUUUGCGCUGGAUGUGGCGGCACGGUACCA	CTGTGCCGTGCAACCACATCCAGCGCAAACAC
30	NZ_CP011417.1	Escherichia coli strain CFSAN029787 plasmid pCFSAN029787_01, complete sequence	CTTCGTGT	ACTGCACC	26	+	GUGUUUGCGCUGGAUGUGGCGGCACGGUACCA	CGGTGCCGTGCAGCCACATCCAGCGCAAACAC
30	NC_017639.1	Escherichia coli UMNK88 plasmid pUMNK88_K88, complete sequence	CTTCGTGT	ACTGCACC	26	-	GUGUUUGCGCUGGAUGUGGCGGCACGGUACCA	CGGTGCCGTGCAGCCACATCCAGCGCAAACAC
30	NC_018662.1	Escherichia coli O104:H4 str. 2009EL-2071 plasmid pAA-09EL71, complete sequence	CTTCGTGT	ACTGCACC	26	+	GUGUUUGCGCUGGAUGUGGCGGCACGGUACCA	CGGTGCCGTGCAGCCACATCCAGCGCAAACAC
30	NZ_CP030779.1	Escherichia albertii strain 05-3106 plasmid unnamed1, complete sequence	CTTCGTGC	ACTGCACC	26	+	GUGUUUGCGCUGGAUGUGGCGGCACGGUACCA	CGGTGCCGTGCAGCCACATCCAGCGCAAACAC
30	NC_010488.1	Escherichia coli SMS-3-5 plasmid pSMS35_130, complete sequence	CTTCGTGT	ACTGCACC	26	+	GUGUUUGCGCUGGAUGUGGCGGCACGGUACCA	CGGTGCCGTGCAGCCACATCCAGCGCAAACAC
30	NZ_CP030779.1	Escherichia albertii strain 05-3106 plasmid unnamed1, complete sequence	CTTCGTGT	ACTGCACC	22	+	GUGUUUGCGCUGGAUGUGGCGGCACGGUACCA	CGGTGCCGGGCAGCCACATCCAGCGCAAAAAC
30	NZ_CP030785.1	Escherichia albertii strain 2012EL-1823B plasmid unnamed2, complete sequence	CTTCGTGT	ACTGCACC	26	+	GUGUUUGCGCUGGAUGUGGCGGCACGGUACCA	CGGTGCCGTGCGGCCACATCCAGCGCAAACAC
30	NZ_CP030770.1	Escherichia coli strain 2017C-4173W12 plasmid p2017C-4173W12, complete sequence	CTTCGTGT	ACTGCACC	26	+	GUGUUUGCGCUGGAUGUGGCGGCACGGUACCA	CGGTGCCGTGCAGCCACATCCAGCGCAAACAC
30	NZ_CP029744.1	Escherichia coli strain AR_0085 plasmid unnamed3, complete sequence	CTTCGTGT	ACTGCACC	26	-	GUGUUUGCGCUGGAUGUGGCGGCACGGUACCA	CGGTGCCGTGCAGCCACATCCAGCGCAAACAC
30	NZ_CP029748.1	Escherichia coli strain 2016C-3878 plasmid pMCR1-PA, complete sequence	CTTCGTGT	ACTGCACC	26	+	GUGUUUGCGCUGGAUGUGGCGGCACGGUACCA	CGGTGCCGTGCAGCCACATCCAGCGCAAACAC
30	NZ_CP013186.1	Escherichia coli strain FORC_029 plasmid FORC_029p, complete sequence	CTTCGTGT	ACTGCACC	26	+	GUGUUUGCGCUGGAUGUGGCGGCACGGUACCA	CGGTGCCGTGCAGCCACATCCAGCGCAAACAC
30	NZ_CP029243.1	Escherichia coli strain ECCRA-119 plasmid pTB201, complete sequence	CTTCGTGT	ACTGCACC	26	+	GUGUUUGCGCUGGAUGUGGCGGCACGGUACCA	CGGTGCCGTGCAGCCACATCCAGCGCAAACAC
30	NZ_CP024994.1	Escherichia coli O104:H4 strain LB226692 plasmid unnamed2, complete sequence	CTTCGTGT	ACTGCACC	26	-	GUGUUUGCGCUGGAUGUGGCGGCACGGUACCA	CGGTGCCGTGCAGCCACATCCAGCGCAAACAC
30	NZ_CP029577.1	Escherichia coli strain DA33135 plasmid pDA33135-139, complete sequence	CTTCGTGT	ACTGCACC	26	-	GUGUUUGCGCUGGAUGUGGCGGCACGGUACCA	CGGTGCCGTGCAGCCACATCCAGCGCAAACAC
30	NZ_CP027330.1	Escherichia coli strain 2014C-3741 plasmid unnamed2	CTTCGTGT	ACTGCACC	26	+	GUGUUUGCGCUGGAUGUGGCGGCACGGUACCA	CGGTGCCGTGCAGCCACATCCAGCGCAAACAC
30	NZ_CP027357.1	Escherichia coli strain 2013C-4991 plasmid unnamed2	CTTCGTGT	ACTGCACC	26	-	GUGUUUGCGCUGGAUGUGGCGGCACGGUACCA	CGGTGCCGTGCAGCCACATCCAGCGCAAACAC
30	NZ_CP027311.1	Escherichia coli strain 2014C-4135 plasmid unnamed, complete sequence	CTTCGTGT	ACTGCACC	26	-	GUGUUUGCGCUGGAUGUGGCGGCACGGUACCA	CGGTGCCGTGCAGCCACATCCAGCGCAAACAC
30	NZ_CP027455.1	Escherichia coli strain 2014C-4423 plasmid unnamed1, complete sequence	CTTCGTGT	ACTGCACC	26	+	GUGUUUGCGCUGGAUGUGGCGGCACGGUACCA	CGGTGCCGTGCAGCCACATCCAGCGCAAACAC
30	NZ_CP027341.1	Escherichia coli strain 2015C-3121 plasmid unnamed	CTTCGTGT	ACTGCACC	26	+	GUGUUUGCGCUGGAUGUGGCGGCACGGUACCA	CGGTGCCGTGCAGCCACATCCAGCGCAAACAC
30	NZ_CP026724.1	Escherichia coli strain 266917_2 plasmid p266917_2_01, complete sequence	CTTCGTGT	ACTGCACC	26	+	GUGUUUGCGCUGGAUGUGGCGGCACGGUACCA	CGGTGCCGTGCAGCCACATCCAGCGCAAACAC
30	NZ_CP027392.1	Escherichia coli O104:H4 strain FDAARGOS_349 plasmid unnamed2, complete sequence	CTTCGTGT	ACTGCACC	26	-	GUGUUUGCGCUGGAUGUGGCGGCACGGUACCA	CGGTGCCGTGCAGCCACATCCAGCGCAAACAC
30	NZ_CP022087.2	Escherichia coli O104:H4 strain FDAARGOS_348 plasmid unnamed2, complete sequence	CTTCGTGT	ACTGCACC	26	+	GUGUUUGCGCUGGAUGUGGCGGCACGGUACCA	CGGTGCCGTGCAGCCACATCCAGCGCAAACAC
30	NZ_CP014110.1	Escherichia coli strain FDAARGOS_144 plasmid unnamed1, complete sequence	CTTCGTGT	ACTGCACC	26	+	GUGUUUGCGCUGGAUGUGGCGGCACGGUACCA	CGGTGCCGTGCAGCCACATCCAGCGCAAACAC
30	NZ_CP024976.1	Escherichia coli strain CV839-15 plasmid pCV839-15-p2, complete sequence	CTTCGTGT	ACTGCACC	26	-	GUGUUUGCGCUGGAUGUGGCGGCACGGUACCA	CGGTGCCGTGCAGCCACATCCAGCGCAAACAC
30	NZ_CP026206.1	Escherichia coli strain ECONIH5 plasmid pECO-cbb3, complete sequence	CTTCGTGT	ACTGCACC	26	-	GUGUUUGCGCUGGAUGUGGCGGCACGGUACCA	CGGTGCCGTGCAGCCACATCCAGCGCAAACAC
30	NZ_CP026403.1	Escherichia coli strain ECONIH4 plasmid pECO-816c, complete sequence	CTTCGTGT	ACTGCACC	26	-	GUGUUUGCGCUGGAUGUGGCGGCACGGUACCA	CGGTGCCGTGCAGCCACATCCAGCGCAAACAC
30	NZ_CP026237.1	Citrobacter freundii complex sp. CFNIH3 plasmid pCFR-9161, complete sequence	CTTCGTGT	ACTGCACC	26	+	GUGUUUGCGCUGGAUGUGGCGGCACGGUACCA	CGGTGCCGTGCAGCCACATCCAGCGCAAACAC
30	NZ_CP024129.1	Escherichia coli strain 14EC001 plasmid p14EC001b, complete sequence	CTTCGTGT	ACTGCACC	26	+	GUGUUUGCGCUGGAUGUGGCGGCACGGUACCA	CGGTGCCGTGCAGCCACATCCAGCGCAAACAC
30	NZ_CP024137.1	Escherichia coli strain 14EC017 plasmid p14EC017c, complete sequence	CTTCGTGT	ACTGCACC	26	+	GUGUUUGCGCUGGAUGUGGCGGCACGGUACCA	CGGTGCCGTGCAGCCACATCCAGCGCAAACAC
30	NZ_CP024140.1	Escherichia coli strain 14EC020 plasmid p14EC020b, complete sequence	CTTCGTGT	ACTGCACC	26	+	GUGUUUGCGCUGGAUGUGGCGGCACGGUACCA	CGGTGCCGTGCAGCCACATCCAGCGCAAACAC
30	NZ_CP025981.1	Escherichia marmotae strain HT073016 plasmid pEM76, complete sequence	CTTCGTGT	ACTGCACC	26	+	GUGUUUGCGCUGGAUGUGGCGGCACGGUACCA	CGGTGCCGTGCAGCCACATCCAGCGCAAACAC
30	NZ_CP024151.1	Escherichia coli strain 14EC033 plasmid p14EC033d, complete sequence	CTTCGTGT	ACTGCACC	26	+	GUGUUUGCGCUGGAUGUGGCGGCACGGUACCA	CGGTGCCGTGCAGCCACATCCAGCGCAAACAC
30	NZ_CP024151.1	Escherichia coli strain 14EC033 plasmid p14EC033d, complete sequence	CTTCGTGT	ACTGCACC	24	+	GUGUUUGCGCUGGAUGUGGCGGCACGGUACCA	CGGTGCCGTGCAGCCACATCCAGTGCAAACAC
30	NZ_CP019561.1	Escherichia coli strain KSC1031 plasmid unnamed, complete sequence	CTTCGTGT	ACTGCACC	26	-	GUGUUUGCGCUGGAUGUGGCGGCACGGUACCA	CGGTGCCGTGCAGCCACATCCAGCGCAAACAC
30	NZ_CP024887.1	Escherichia coli strain AR_0017 plasmid unitig_1_pilon, complete sequence	CTTCGTGT	ACTGCACC	26	-	GUGUUUGCGCUGGAUGUGGCGGCACGGUACCA	CGGTGCCGTGCAGCCACATCCAGCGCAAACAC
30	NZ_CP024852.1	Escherichia coli strain AR_0006 plasmid tig00000164, complete sequence	CTTCGTGT	ACTGCACC	26	+	GUGUUUGCGCUGGAUGUGGCGGCACGGUACCA	CGGTGCCGTGCAGCCACATCCAGCGCAAACAC
30	NZ_CP024827.1	Escherichia coli strain CREC-544 plasmid pCREC-544_1, complete sequence	CTTCGTGT	ACTGCACC	26	+	GUGUUUGCGCUGGAUGUGGCGGCACGGUACCA	CGGTGCCGTGCAGCCACATCCAGCGCAAACAC
30	NZ_CP023552.1	Escherichia coli strain FORC_043 plasmid pFORC43, complete sequence	CTTCGTGT	ACTGCACC	26	-	GUGUUUGCGCUGGAUGUGGCGGCACGGUACCA	CGGTGCCGTGCAGCCACATCCAGCGCAAACAC
30	NZ_CP024668.1	Escherichia coli strain F5176C6 plasmid unnamed1, complete sequence	CTTCGTGT	ACTGCACC	26	-	GUGUUUGCGCUGGAUGUGGCGGCACGGUACCA	CGGTGCCGTGCAGCCACATCCAGCGCAAACAC
30	NZ_CP024238.1	Escherichia coli O15:H11 strain 90-9272 plasmid unnamed	CTTCGTGT	ACTGCACC	26	+	GUGUUUGCGCUGGAUGUGGCGGCACGGUACCA	CGGTGCCGTGCAGCCACATCCAGCGCAAACAC
30	NZ_CP024668.1	Escherichia coli strain F5176C6 plasmid unnamed1, complete sequence	CTTCGTGT	ACTGCACC	20	+	GUGUUUGCGCUGGAUGUGGCGGCACGGUACCA	CGGTGCCGGGCAGCCACATCCAGCGAAAAAAC
30	NZ_CP023533.1	Escherichia coli strain FDAARGOS_403 plasmid unnamed2, complete sequence	CTTCGTGT	ACTGCACC	26	-	GUGUUUGCGCUGGAUGUGGCGGCACGGUACCA	CGGTGCCGTGCAGCCACATCCAGCGCAAACAC
30	NZ_CP024241.1	Escherichia coli O114:H49 strain 90-9280 plasmid unnamed1	CTTCGTGT	ACTGCACC	26	+	GUGUUUGCGCUGGAUGUGGCGGCACGGUACCA	CGGTGCCGTGCAGCCACATCCAGCGCAAACAC
30	NZ_CP024298.1	Escherichia coli strain 90-9276 plasmid unnamed2	CTTCGTGT	ACTGCACC	26	+	GUGUUUGCGCUGGAUGUGGCGGCACGGUACCA	CGGTGCCGTGCAGCCACATCCAGCGCAAACAC
30	NZ_CP023530.1	Escherichia coli strain FDAARGOS_401 plasmid unnamed, complete sequence	CTTCGTGT	ACTGCACC	26	-	GUGUUUGCGCUGGAUGUGGCGGCACGGUACCA	CGGTGCCGTGCAGCCACATCCAGCGCAAACAC
30	NZ_AP017618.1	Escherichia coli plasmid pMRY15-117_1 DNA, complete genome, strain: MRY15-117	CTTCGTGT	ACTGCACC	26	+	GUGUUUGCGCUGGAUGUGGCGGCACGGUACCA	CGGTGCCGTGCAGCCACATCCAGCGCAAACAC
30	NZ_AP017621.1	Escherichia coli plasmid pMRY15-131_1 DNA, complete genome, strain: MRY15-131	CTTCGTGT	ACTGCACC	26	+	GUGUUUGCGCUGGAUGUGGCGGCACGGUACCA	CGGTGCCGTGCAGCCACATCCAGCGCAAACAC
30	NZ_CP023347.1	Escherichia coli strain ETEC-2265 plasmid unnamed1, complete sequence	CTTCGTGT	ACTGCACC	26	-	GUGUUUGCGCUGGAUGUGGCGGCACGGUACCA	CGGTGCCGTGCAGCCACATCCAGCGCAAACAC
30	NC_022743.1	Escherichia coli HUSEC2011 plasmid pHUSEC2011-2 complete sequence	CTTCGTGT	ACTGCACC	26	+	GUGUUUGCGCUGGAUGUGGCGGCACGGUACCA	CGGTGCCGTGCAGCCACATCCAGCGCAAACAC
30	NZ_CP023347.1	Escherichia coli strain ETEC-2265 plasmid unnamed1, complete sequence	CTTCGTGT	ACTGCACC	20	+	GUGUUUGCGCUGGAUGUGGCGGCACGGUACCA	CGGTGCCGGGCAGCCACATCCAGCGAAAAAAC
30	NZ_CP017473.1	Enterobacter cloacae strain M12X01451 plasmid pM12X01451, complete sequence	CTTCGTAT	ACTGCACC	26	+	GUGUUUGCGCUGGAUGUGGCGGCACGGUACCA	CGGTGCCGTGCTGCCACATCCAGCGCAAACAC
30	NZ_CP018775.2	Escherichia coli strain 2016C-3936C1 plasmid unnamed5 sequence	CTTCGTGT	ACTGCACC	26	-	GUGUUUGCGCUGGAUGUGGCGGCACGGUACCA	CGGTGCCGTGCAGCCACATCCAGCGCAAACAC
30	NZ_CP023350.1	Escherichia coli strain ETEC-2264 plasmid unnamed1, complete sequence	CTTCGTGT	ACTGCACC	26	+	GUGUUUGCGCUGGAUGUGGCGGCACGGUACCA	CGGTGCCGTGCAGCCACATCCAGCGCAAACAC
30	NZ_CP017473.1	Enterobacter cloacae strain M12X01451 plasmid pM12X01451, complete sequence	CTTCGTGT	ACTGTACG	20	+	GUGUUUGCGCUGGAUGUGGCGGCACGGUACCA	CGATGACGCGCCGCCACATCGAGCGCAAACAC
30	NZ_CP011916.1	Escherichia coli strain PSUO2 plasmid pPSUO2, complete sequence	CTTCGTGT	ACTGCACC	26	+	GUGUUUGCGCUGGAUGUGGCGGCACGGUACCA	CGGTGCCGTGCAGCCACATCCAGCGCAAACAC
30	NZ_CP013915.1	Serratia fonticola strain GS2 plasmid pSF002, complete sequence	CTTCGTAT	ATTGCACC	26	+	GUGUUUGCGCUGGAUGUGGCGGCACGGUACCA	CGGTGCCGTGCCGCTACATCCAGCGCAAACAC
30	NC_016515.1	Enterobacter cloacae EcWSU1 plasmid pEcWSU1_A, complete sequence	CTTCGTAT	ACTGCACC	26	+	GUGUUUGCGCUGGAUGUGGCGGCACGGUACCA	CGGTGCCGTGCTGCCACATCCAGCGCAAACAC
30	NZ_CP019007.1	Escherichia coli strain Ecol_AZ159 plasmid pECAZ159_1, complete sequence	CTTCGTGT	ACTGCACC	26	-	GUGUUUGCGCUGGAUGUGGCGGCACGGUACCA	CGGTGCCGTGCAGCCACATCCAGCGCAAACAC
30	NZ_CP019018.1	Escherichia coli strain Ecol_244 plasmid pEC244_2, complete sequence	CTTCGTGT	ACTGCACC	26	-	GUGUUUGCGCUGGAUGUGGCGGCACGGUACCA	CGGTGCCGTGCAGCCACATCCAGCGCAAACAC
30	NZ_CP016413.1	Salmonella enterica subsp. enterica serovar Infantis strain CVM44454 plasmid pCVM44454, complete sequence	CTTCGTGT	ACTGCACC	26	+	GUGUUUGCGCUGGAUGUGGCGGCACGGUACCA	CGGTGCCGTGCAGCCACATCCAGCGCAAACAC
30	NZ_CP016411.1	Salmonella enterica subsp. enterica serovar Infantis strain N55391 plasmid pN55391, complete sequence	CTTCGTGT	ACTGCACC	26	+	GUGUUUGCGCUGGAUGUGGCGGCACGGUACCA	CGGTGCCGTGCAGCCACATCCAGCGCAAACAC
30	NZ_CP016409.1	Salmonella enterica subsp. enterica serovar Infantis strain FSIS1502916 plasmid pFSIS1502916, complete sequence	CTTCGTGT	ACTGCACC	26	+	GUGUUUGCGCUGGAUGUGGCGGCACGGUACCA	CGGTGCCGTGCAGCCACATCCAGCGCAAACAC
30	NZ_CP010123.1	Escherichia coli strain C5 plasmid A, complete genome	CTTCGTGT	ACTGCCCC	26	+	GUGUUUGCGCUGGAUGUGGCGGCACGGUACCA	CGGTGCCGTGCAGCCACATCCAGCGCAAACAC
30	NZ_CP012683.1	Salmonella enterica subsp. enterica serovar Typhimurium strain 33676 plasmid p33673_IncF, complete sequence	CTTCGTGT	ACTGCACC	26	-	GUGUUUGCGCUGGAUGUGGCGGCACGGUACCA	CGGTGCCGTGCAGCCACATCCAGCGCAAACAC
30	NZ_CP014668.1	Escherichia coli strain ECONIH2 plasmid pECO-bc6, complete sequence	CTTCGTGT	ACTGCACC	26	-	GUGUUUGCGCUGGAUGUGGCGGCACGGUACCA	CGGTGCCGTGCAGCCACATCCAGCGCAAACAC
30	NZ_CP012493.1	Escherichia coli strain CFSAN004176 plasmid pCFSAN004176G_02, complete sequence	CTTAGTGT	ACTGCACC	26	-	GUGUUUGCGCUGGAUGUGGCGGCACGGUACCA	CGGTGCCGTGCAGCCACATCCAGCGCAAACAC
30	NZ_CP016407.1	Salmonella enterica subsp. enterica serovar Infantis strain FSIS1502169 plasmid pFSIS1502169, complete sequence	CTTCGTGT	ACTGCACC	26	+	GUGUUUGCGCUGGAUGUGGCGGCACGGUACCA	CGGTGCCGTGCAGCCACATCCAGCGCAAACAC
30	NZ_CP012493.1	Escherichia coli strain CFSAN004176 plasmid pCFSAN004176G_02, complete sequence	CTTCGTGT	ACTGCACC	26	-	GUGUUUGCGCUGGAUGUGGCGGCACGGUACCA	CGGTGCCGTGCAGCCACATCCAGCGCAAACAC
30	NZ_CP014496.1	Escherichia coli strain SaT040 plasmid pSaT040, complete sequence	CTTCGTGT	ACTGCACC	26	+	GUGUUUGCGCUGGAUGUGGCGGCACGGUACCA	CGGTGCCGTGCAGCCACATCCAGCGCAAACAC
30	NZ_CP014523.1	Escherichia coli strain ZH063 plasmid pZH063_1, complete sequence	CTTCGTGT	ACTGCACC	26	+	GUGUUUGCGCUGGAUGUGGCGGCACGGUACCA	CGGTGCCGTGCAGCCACATCCAGCGCAAACAC
30	NC_007941.1	Escherichia coli UTI89 plasmid pUTI89, complete sequence	CTTCGTGT	ACTGCACC	26	-	GUGUUUGCGCUGGAUGUGGCGGCACGGUACCA	CGGTGCCGTGCAGCCACATCCAGCGCAAACAC
30	NC_017630.1	Escherichia coli UM146 plasmid pUM146, complete sequence	CTTCGTGT	ACTGCACC	26	+	GUGUUUGCGCUGGAUGUGGCGGCACGGUACCA	CGGTGCCGTGCAGCCACATCCAGCGCAAACAC
30	NZ_CP012634.1	Escherichia coli strain SF-166 plasmid pSF-166-1, complete sequence	CTTCGTGT	ACTGCACC	26	+	GUGUUUGCGCUGGAUGUGGCGGCACGGUACCA	CGGTGCCGTGCAGCCACATCCAGCGCAAACAC
30	NC_010719.1	Escherichia coli 53638 plasmid p53638_226, complete sequence	CTTCGTGT	ACTGCACC	26	-	GUGUUUGCGCUGGAUGUGGCGGCACGGUACCA	CGGTGCCGTGCAGCCACATCCAGCGCAAACAC
30	NC_009837.1	Escherichia coli APEC O1 plasmid pAPEC-O1-ColBM, complete sequence	CTTCGTGT	ACTGCACC	26	-	GUGUUUGCGCUGGAUGUGGCGGCACGGUACCA	CGGTGCCGTGCAGCCACATCCAGCGCAAACAC
30	NC_017647.1	Escherichia coli O7:K1 str. CE10 plasmid pCE10A, complete sequence	CTTCGTGT	ACTGCACC	26	-	GUGUUUGCGCUGGAUGUGGCGGCACGGUACCA	CGGTGCCGTGCAGCCACATCCAGCGCAAACAC
30	NC_013655.1	Escherichia coli SE15 plasmid pECSF1 DNA, complete genome	CTTCGTGT	ACTGCACC	26	-	GUGUUUGCGCUGGAUGUGGCGGCACGGUACCA	CGGTGCCGTGCAGCCACATCCAGCGCAAACAC
30	NC_018666.1	Escherichia coli O104:H4 str. 2011C-3493 plasmid pAA-EA11, complete sequence	CTTCGTGT	ACTGCACC	26	+	GUGUUUGCGCUGGAUGUGGCGGCACGGUACCA	CGGTGCCGTGCAGCCACATCCAGCGCAAACAC
30	NC_017659.1	Escherichia coli O83:H1 str. NRG 857C plasmid pO83_CORR, complete sequence	CTTCGTGT	ACTGCACC	26	+	GUGUUUGCGCUGGAUGUGGCGGCACGGUACCA	CGGTGCCGTGCAGCCACATCCAGCGCAAACAC
30	NZ_CP015131.1	Klebsiella pneumoniae strain Kpn555 plasmid pKPN-7c3, complete sequence	CTTCGTGT	ACTGCACC	26	+	GUGUUUGCGCUGGAUGUGGCGGCACGGUACCA	CGGTGCCGTGCAGCCACATCCAGCGCAAACAC
30	NC_011749.1	Escherichia coli UMN026 plasmid p1ESCUM, complete sequence	CTTCGTGT	ACTGCACC	26	+	GUGUUUGCGCUGGAUGUGGCGGCACGGUACCA	CGGTGCCGTGCAGCCACATCCAGCGCAAACAC
30	NC_025139.1	Escherichia coli plasmid pH2291-144, complete sequence	CTTCGTGT	ACTGCACC	26	+	GUGUUUGCGCUGGAUGUGGCGGCACGGUACCA	CGGTGCCGTGCAGCCACATCCAGCGCAAACAC
30	NC_022333.1	Escherichia coli plasmid pCss165Kan DNA, complete genome, strain: 4266 delta cssB::Km	CTTCGTGT	ACTGCACC	26	-	GUGUUUGCGCUGGAUGUGGCGGCACGGUACCA	CGGTGCCGTGCAGCCACATCCAGCGCAAACAC
30	NC_025175.1	Escherichia coli plasmid pH2332-166, complete sequence	CTTCGTGT	ACTGCACC	26	+	GUGUUUGCGCUGGAUGUGGCGGCACGGUACCA	CGGTGCCGTGCAGCCACATCCAGCGCAAACAC
30	NC_022333.1	Escherichia coli plasmid pCss165Kan DNA, complete genome, strain: 4266 delta cssB::Km	CTTCGTGT	ACTGCACC	20	+	GUGUUUGCGCUGGAUGUGGCGGCACGGUACCA	CGGTGCCGGGCAGCCACATCCAGCGAAAAAAC
30	NC_019000.1	Escherichia coli plasmid pHUSEC41-2, complete sequence	CTTCGTGT	ACTGCACC	26	+	GUGUUUGCGCUGGAUGUGGCGGCACGGUACCA	CGGTGCCGTGCAGCCACATCCAGCGCAAACAC
30	NC_014615.1	Escherichia coli plasmid pETN48, complete sequence	CTTCGTGT	ACTGCACC	26	-	GUGUUUGCGCUGGAUGUGGCGGCACGGUACCA	CGGTGCCGTGCAGCCACATCCAGCGCAAACAC
30	NC_011964.1	Escherichia coli plasmid pAPEC-O103-ColBM, complete sequence	CTTCGTGT	ACTGCACC	26	+	GUGUUUGCGCUGGAUGUGGCGGCACGGUACCA	CGGTGCCGTGCAGCCACATCCAGCGCAAACAC
30	NC_011752.1	Escherichia coli 55989 plasmid 55989p, complete sequence	CTTCGTGT	ACTGCACC	26	+	GUGUUUGCGCUGGAUGUGGCGGCACGGUACCA	CGGTGCCGTGCAGCCACATCCAGCGCAAACAC
30	NC_013175.1	Escherichia coli plasmid pEC14_114, complete sequence	CTTCGTGT	ACTGCACC	26	-	GUGUUUGCGCUGGAUGUGGCGGCACGGUACCA	CGGTGCCGTGCAGCCACATCCAGCGCAAACAC
30	NC_008460.1	Escherichia coli plasmid pO86A1, complete sequence	CTTCGTGT	ACTGCACC	26	-	GUGUUUGCGCUGGAUGUGGCGGCACGGUACCA	CGGTGCCGTGCAGCCACATCCAGCGCAAACAC
30	NC_010409.1	Escherichia coli plasmid pVM01, complete sequence	CTTCGTGT	ACTGCACC	26	+	GUGUUUGCGCUGGAUGUGGCGGCACGGUACCA	CGGTGCCGTGCAGCCACATCCAGCGCAAACAC
30	NC_006671.1	Escherichia coli A2363 plasmid pAPEC-O2-R, complete sequence	CTTCGTGT	ACTGCACC	26	+	GUGUUUGCGCUGGAUGUGGCGGCACGGUACCA	CGGTGCCGTGCAGCCACATCCAGCGCAAACAC
30	NZ_CP022926.1	Klebsiella pneumoniae strain ST307PT01 plasmid pJYC01A, complete sequence	TTTCGTGT	ACTGCACC	24	-	GUGUUUGCGCUGGAUGUGGCGGCACGGUACCA	CGGTGCCGTGCCGCGACATCGAGCGCAAACAC
30	NZ_CP022923.1	Klebsiella pneumoniae strain ST307PT02 plasmid pJYC02A, complete sequence	TTTCGTGT	ACTGCACC	24	-	GUGUUUGCGCUGGAUGUGGCGGCACGGUACCA	CGGTGCCGTGCCGCGACATCGAGCGCAAACAC
30	NZ_CP032445.1	Salmonella enterica subsp. enterica serovar Fresno strain USMARC-69835 plasmid pSFR1-USMARC-69835, complete sequence	CTTCGTGT	ACTGCACC	24	-	GUGUUUGCGCUGGAUGUGGCGGCACGGUACCA	CGGTGCCGTGCAGCCACATCCAGTGCAAACAC
30	NZ_CP022917.1	Klebsiella pneumoniae strain ST307PT04 plasmid pJYC04A, complete sequence	TTTCGTGT	ACTGCACC	24	-	GUGUUUGCGCUGGAUGUGGCGGCACGGUACCA	CGGTGCCGTGCCGCGACATCGAGCGCAAACAC
30	NZ_CP023883.1	Raoultella planticola strain FDAARGOS_430 plasmid unnamed map unlocalized	CTTCGTGT	ACTGAACC	24	+	GUGUUUGCGCUGGAUGUGGCGGCACGGUACCA	CGGTGACGTGCCGCCACATCGAGCGCAAACAC
30	NZ_CP022920.1	Klebsiella pneumoniae strain ST307PT03 plasmid pJYC03A, complete sequence	TTTCGTGT	ACTGCACC	24	+	GUGUUUGCGCUGGAUGUGGCGGCACGGUACCA	CGGTGCCGTGCCGCGACATCGAGCGCAAACAC
30	NZ_CP031765.1	Escherichia coli strain S17-20 plasmid p1720-2	CTTCGTGT	ACTGCACC	24	+	GUGUUUGCGCUGGAUGUGGCGGCACGGUACCA	CGGTGCCGTGCAGCCACATCCAGTGCAAACAC
30	NZ_CP032294.1	Enterobacter cloacae strain AR_0073 plasmid unnamed3, complete sequence	TTTCGTGT	ACTGCACC	24	+	GUGUUUGCGCUGGAUGUGGCGGCACGGUACCA	CGGTGCCGTGCCGCGACATCGAGCGCAAACAC
30	NZ_AP018673.1	Klebsiella pneumoniae GSU10-3 plasmid pGSU10-3-2 DNA, complete genome	CTTCGTAT	ACTGCACC	24	-	GUGUUUGCGCUGGAUGUGGCGGCACGGUACCA	CGGTGCCGTGCCGCGACATCGAGCGCAAACAC
30	NZ_CP032188.1	Klebsiella pneumoniae strain AR_0075 plasmid unnamed3, complete sequence	CTTCGTAT	ACTGCACC	24	-	GUGUUUGCGCUGGAUGUGGCGGCACGGUACCA	CGGTGCCGTGCCGCGACATCGAGCGCAAACAC
30	NZ_CP032264.1	Escherichia coli strain AR_0089 plasmid unnamed2, complete sequence	CTTCGTGT	ACTGCACC	24	+	GUGUUUGCGCUGGAUGUGGCGGCACGGUACCA	CGGTGCCGTGCAGCCACATCCAGCGCAAATAC
30	NZ_CP032169.1	Klebsiella pneumoniae strain AR_0076 plasmid unnamed2, complete sequence	CTTCGTAT	ACTGCACC	24	-	GUGUUUGCGCUGGAUGUGGCGGCACGGUACCA	CGGTGCCGTGCCGCGACATCGAGCGCAAACAC
30	NZ_CP031883.1	Klebsiella pneumoniae strain WCHKP095845 plasmid pMCR8_095845, complete sequence	CTTCGTAT	ACTGCACC	24	-	GUGUUUGCGCUGGAUGUGGCGGCACGGUACCA	CGGTGCCGTGCCGCGACATCGAGCGCAAACAC
30	NZ_CP023418.1	Klebsiella pneumoniae strain 1050 plasmid pKp1050-2, complete sequence	CTTCGTGT	ACTGAACC	24	-	GUGUUUGCGCUGGAUGUGGCGGCACGGUACCA	CGGTGACGTGCCGCCACATCGAGCGCAAACAC
30	NZ_CP023471.1	Salmonella enterica subsp. enterica strain BAA-1672 plasmid pSalSendai, complete sequence	CTTCGTGT	ACTGCACC	24	+	GUGUUUGCGCUGGAUGUGGCGGCACGGUACCA	CGGTGCCGGGCAGCCACATCCAGCGCAAACAC
30	NZ_CP031262.1	Klebsiella quasipneumoniae strain L22 plasmid pL22-5, complete sequence	CTTCGTAT	ACTGCACC	24	-	GUGUUUGCGCUGGAUGUGGCGGCACGGUACCA	CGGTGCCGTGCCGCGACATCGAGCGCAAACAC
30	NZ_CP024481.1	Escherichia coli strain 2011C-4315 plasmid unnamed2, complete sequence	CTTCGTGT	ACTGCACC	24	-	GUGUUUGCGCUGGAUGUGGCGGCACGGUACCA	CGGTGCCGTGCAGCCACATCCAGTGCAAACAC
30	NZ_CP026588.1	Klebsiella pneumoniae strain NUHL30457 plasmid p2, complete sequence	CTTCGTAT	ACTGCACC	24	-	GUGUUUGCGCUGGAUGUGGCGGCACGGUACCA	CGGTGCCGTGCCGCGACATCGAGCGCAAACAC
30	NZ_CP013323.1	Klebsiella pneumoniae strain CAV1193 plasmid pCAV1193-258, complete sequence	CTTCGTAT	ACTGCACC	24	-	GUGUUUGCGCUGGAUGUGGCGGCACGGUACCA	CGGTGCCGTGCCGCGACATCGAGCGCAAACAC
30	NZ_CP023503.1	Klebsiella pneumoniae strain FDAARGOS_445 plasmid unnamed map unlocalized	TTTCGTGT	ACTGCACC	24	-	GUGUUUGCGCUGGAUGUGGCGGCACGGUACCA	CGGTGCCGTGCCGCGACATCGAGCGCAAACAC
30	NZ_CP026396.1	Klebsiella pneumoniae strain KPNIH48 plasmid pKPN-8c6e, complete sequence	CTTCGTAT	ACTGCACC	24	+	GUGUUUGCGCUGGAUGUGGCGGCACGGUACCA	CGGTGCCGTGCCGCGACATCGAGCGCAAACAC
30	NZ_CP025042.1	Klebsiella pneumoniae strain NU-CRE047 plasmid pNU-CRE047_5, complete sequence	CTTCGTAT	ACTGCACC	24	+	GUGUUUGCGCUGGAUGUGGCGGCACGGUACCA	CGGTGCCGTGCCGCGACATCGAGCGCAAACAC
30	NZ_CP031111.1	Escherichia coli strain AMSCJX02 plasmid pAMSC6, complete sequence	CTTCGTGT	ACTGCACC	24	-	GUGUUUGCGCUGGAUGUGGCGGCACGGUACCA	CGGTGCCGTGCAGCCACATCCAGTGCAAACAC
30	NZ_CP030791.1	Escherichia coli strain APEC O2-211 plasmid pAPEC-O2-211A-ColV, complete sequence	CTTCGTGT	ACTGCACC	24	+	GUGUUUGCGCUGGAUGUGGCGGCACGGUACCA	CGGTGCCGTGCAGCCACATCCAGCGCAAATAC
30	NZ_CP030176.1	Salmonella enterica subsp. enterica serovar Milwaukee str. SA19950795 plasmid pIncFII.1, complete sequence	CTTCGTAT	ACTGAACC	24	-	GUGUUUGCGCUGGAUGUGGCGGCACGGUACCA	CGGTACCGCGCTGCCACATCAAGCGCAAACAC
30	NZ_CP030176.1	Salmonella enterica subsp. enterica serovar Milwaukee str. SA19950795 plasmid pIncFII.1, complete sequence	CTTCGTAT	ACTGCACC	22	-	GUGUUUGCGCUGGAUGUGGCGGCACGGUACCA	CGGTGCCGTGCGGCGACATCAAGCGCAAACAC
30	NZ_CP027301.1	Serratia marcescens strain SGAir0764 plasmid unnamed_1	TTTGGTGT	ACTGCACC	24	-	GUGUUUGCGCUGGAUGUGGCGGCACGGUACCA	CGGTGGCGTGCCGCCACATCCAGCGCAAAGAC
30	NZ_CP019905.1	Escherichia coli strain MDR_56 plasmid unnamed6, complete sequence	CTTCGTGT	ACTGCACC	24	+	GUGUUUGCGCUGGAUGUGGCGGCACGGUACCA	CGGTGCCGTGCAGCCACATCCAGTGCAAACAC
30	NZ_CP019904.1	Escherichia coli strain MDR_56 plasmid unnamed1, complete sequence	CTTCGTAT	ACTGCACC	24	-	GUGUUUGCGCUGGAUGUGGCGGCACGGUACCA	CGGTGCCGTGCCGCGACATCGAGCGCAAACAC
30	NZ_CP018992.1	Escherichia coli strain Ecol_AZ147 plasmid pECAZ147_KPC, complete sequence	TTTCGTGT	ACTGCACC	24	-	GUGUUUGCGCUGGAUGUGGCGGCACGGUACCA	CGGTGCCGTGCCGCGACATCGAGCGCAAACAC
30	NZ_CP018993.1	Escherichia coli strain Ecol_AZ147 plasmid pECAZ147_2, complete sequence	CTTCGTGT	ACTGCACC	24	+	GUGUUUGCGCUGGAUGUGGCGGCACGGUACCA	CGGTGCCGTGCAGCCACATCCAGTGCAAACAC
30	NZ_CP019011.1	Escherichia coli strain Ecol_AZ161 plasmid pECAZ161_1, complete sequence	CTTCGTGT	ACTGCACC	24	-	GUGUUUGCGCUGGAUGUGGCGGCACGGUACCA	CGGTGCCGTGCAGCCACATCCAGTGCAAACAC
30	NZ_CP010233.1	Escherichia coli strain S30 plasmid B, complete sequence	CTTCGTGT	ACTGCACC	24	+	GUGUUUGCGCUGGAUGUGGCGGCACGGUACCA	CGGTGCCGTGCAGCCACATCCAGTGCAAACAC
30	NZ_CP018999.1	Escherichia coli strain Ecol_AZ153 plasmid pECAZ153_KPC, complete sequence	CTTCGTAT	ACTGCACC	24	-	GUGUUUGCGCUGGAUGUGGCGGCACGGUACCA	CGGTGCCGTGCCGCGACATCGAGCGCAAACAC
30	NZ_CP018955.1	Escherichia coli strain Ecol_316 plasmid pEC316_2, complete sequence	TTTCGTGT	ACTGCACC	24	+	GUGUUUGCGCUGGAUGUGGCGGCACGGUACCA	CGGTGCCGTGCCGCGACATCGAGCGCAAACAC
30	NZ_CP030000.1	Salmonella enterica subsp. enterica strain SA20113174 plasmid pSA20113174.1, complete sequence	CTTCGTGT	ACTGCACC	24	-	GUGUUUGCGCUGGAUGUGGCGGCACGGUACCA	CGGTGCCGTGCAGCCACATCCAGCGCAAATAC
30	NZ_CP016810.1	Klebsiella pneumoniae strain DHQP1002001 plasmid p_IncFIB_DHQP1002001, complete sequence	TTTCGTGT	ACTGCACC	24	+	GUGUUUGCGCUGGAUGUGGCGGCACGGUACCA	CGGTGCCGTGCCGCGACATCGAGCGCAAACAC
30	NZ_CP016925.1	Klebsiella pneumoniae isolate 23 plasmid unnamed2, complete sequence	CTTCGTAT	ACTGCACC	24	+	GUGUUUGCGCUGGAUGUGGCGGCACGGUACCA	CGGTGCCGTGCCGCGACATCGAGCGCAAACAC
30	NZ_CP015916.1	Escherichia coli strain 210205630 plasmid pSLy4, complete sequence	CTTCGTGT	ACTGCACC	24	-	GUGUUUGCGCUGGAUGUGGCGGCACGGUACCA	CGGTGCCGTGCAGCCACATCCAGTGCAAACAC
30	NZ_CP015161.1	Escherichia coli strain Eco889 plasmid pECO-93a, complete sequence	CTTCGTGT	ACTGCACC	24	+	GUGUUUGCGCUGGAUGUGGCGGCACGGUACCA	CGGTGCCGTGCAGCCACATCCAGTGCAAACAC
30	NZ_CP015914.1	Escherichia coli strain 210205630 plasmid pSLy2, complete sequence	CTTCGTGT	ACTGCACC	24	+	GUGUUUGCGCUGGAUGUGGCGGCACGGUACCA	CGGTGCCGTGCAGCCACATCCAGTGCAAACAC
30	NZ_CP030234.1	Salmonella enterica strain SA20101045 plasmid pSA20101045.1, complete sequence	CTTCGTGT	ACTGCACC	24	-	GUGUUUGCGCUGGAUGUGGCGGCACGGUACCA	CGGTGCCGTGCAGCCACATCCAGTGCAAACAC
30	NZ_CP030232.1	Salmonella enterica strain SA20043041 plasmid pSA20043041.1, complete sequence	CTTCGTGT	ACTGCACT	24	-	GUGUUUGCGCUGGAUGUGGCGGCACGGUACCA	CGGTGCCGTGCAGCCACATCCAGTGCAAACAC
30	NZ_CP030216.1	Salmonella enterica strain SA20025921 plasmid pSA20025921.2	CTTCGTGT	ACTGCACC	24	+	GUGUUUGCGCUGGAUGUGGCGGCACGGUACCA	CGGTGCCGTGCAGCCACATCCAGTGCAAACAC
30	NZ_CP030003.1	Salmonella enterica subsp. enterica strain SA20064858 plasmid pSA20064858.1, complete sequence	CTTCGTGT	ACTGCACC	24	-	GUGUUUGCGCUGGAUGUGGCGGCACGGUACCA	CGGTGCCGTGCAGCCACATCCAGTGCAAACAC
30	NZ_CP010383.2	Enterobacter hormaechei subsp. steigerwaltii strain 34998 plasmid p34998-106.409kb, complete sequence	TTTCGTGT	ACTGCACG	24	+	GUGUUUGCGCUGGAUGUGGCGGCACGGUACCA	CGGTGACGCGCCGCCACATCCAGCGCAAACAC
30	NZ_CP030025.1	Salmonella enterica subsp. enterica strain SA20120345 plasmid pSA20120345.1, complete sequence	CTTCGTGT	ACTGCACC	24	-	GUGUUUGCGCUGGAUGUGGCGGCACGGUACCA	CGGTGCCGTGCAGCCACATCCAGCGCAAATAC
30	NZ_CP006641.1	Escherichia coli PCN061 plasmid PCN061p5, complete sequence	CTTCGTGT	ACTGCACC	24	-	GUGUUUGCGCUGGAUGUGGCGGCACGGUACCA	CGGTGCCGTGCAGCCACATCCAGTGCAAACAC
30	NZ_CP009774.1	Klebsiella pneumoniae subsp. pneumoniae strain KPNIH33 plasmid pNJST258N3-62b, complete sequence	CTTCGTAT	ACTGCACC	24	+	GUGUUUGCGCUGGAUGUGGCGGCACGGUACCA	CGGTGCCGTGCCGCGACATCGAGCGCAAACAC
30	NZ_CP009580.1	Escherichia coli FAP1 plasmid unnamed 2 sequence	CTTCGTGT	ACTGCACC	24	-	GUGUUUGCGCUGGAUGUGGCGGCACGGUACCA	CGGTGCCGTGCAGCCACATCCAGTGCAAACAC
30	NZ_CP008791.1	Klebsiella oxytoca KONIH1 plasmid pKPC-727, complete sequence	CTTCGTAT	ACTGCACC	24	+	GUGUUUGCGCUGGAUGUGGCGGCACGGUACCA	CGGTGCCGTGCCGCGACATCGAGCGCAAACAC
30	NC_017642.1	Escherichia coli UMNK88 plasmid pUMNK88_91, complete sequence	CTTCGTGT	ACTGCACC	24	-	GUGUUUGCGCUGGAUGUGGCGGCACGGUACCA	CGGTGCCGTGCAGCCACATCCAGTGCAAACAC
30	NZ_CP006925.1	Klebsiella pneumoniae 30660NJST258_1 plasmid pNJST258N3, complete sequence	CTTCGTAT	ACTGCACC	24	+	GUGUUUGCGCUGGAUGUGGCGGCACGGUACCA	CGGTGCCGTGCCGCGACATCGAGCGCAAACAC
30	NC_009790.1	Escherichia coli E24377A plasmid pETEC_74, complete sequence	CTTCGTGT	ACTGCACC	24	+	GUGUUUGCGCUGGAUGUGGCGGCACGGUACCA	CGGTGCCGTGCAGCCACATCCAGTGCAAACAC
30	NZ_LT838204.1	Escherichia coli isolate WI2 isolate genome assembly, plasmid: pWI2-incI1	CTTCGTGT	ACTGCACC	24	+	GUGUUUGCGCUGGAUGUGGCGGCACGGUACCA	CGGTGCCGTGCAGCCACATCCAGTGCAAACAC
30	NZ_CP030079.1	Enterobacter cloacae strain 20710 plasmid p5-20710, complete sequence	CTTCGTGT	ACTGTACC	24	-	GUGUUUGCGCUGGAUGUGGCGGCACGGUACCA	CGGTGCCGTGCCGCCACATCGAGTGCAAACAC
30	NZ_CP029980.1	Escherichia coli strain 99-3165 plasmid unnamed2, complete sequence	CTTCGTGT	ACTGCACC	24	+	GUGUUUGCGCUGGAUGUGGCGGCACGGUACCA	CGGTGCCGTGCAGCCACATCCAGTGCAAACAC
30	NZ_CP028120.1	Escherichia coli O43 str. RM10042 plasmid pRM10042-1, complete sequence	CTTCGTGT	ACTGCACC	24	+	GUGUUUGCGCUGGAUGUGGCGGCACGGUACCA	CGGTGCCGTGCAGCCACATCCAGTGCAAACAC
30	NZ_CP028121.1	Escherichia coli O43 str. RM10042 plasmid pRM10042-2, complete sequence	CTTCGTGT	ACTGCACC	24	+	GUGUUUGCGCUGGAUGUGGCGGCACGGUACCA	CGGTGCCGTGCAGCCACATCCAGTGCAAACAC
30	NZ_CP029980.1	Escherichia coli strain 99-3165 plasmid unnamed2, complete sequence	CTTCGTGT	ACTGCACC	22	-	GUGUUUGCGCUGGAUGUGGCGGCACGGUACCA	CGGTGCCGCGCAGCCACATCCAGTGCAAACAC
30	NZ_CP030342.1	Klebsiella pneumoniae strain AR_362 plasmid unnamed2, complete sequence	TTTCGTGT	ACTGCACC	24	+	GUGUUUGCGCUGGAUGUGGCGGCACGGUACCA	CGGTGCCGTGCCGCGACATCGAGCGCAAACAC
30	NZ_CP030336.1	Escherichia coli strain AR_451 plasmid unnamed4	CTTCGTGT	ACTGCACC	24	-	GUGUUUGCGCUGGAUGUGGCGGCACGGUACCA	CGGTGCCGTGCAGCCACATCCAGCGCAAAAAC
30	NZ_CP030329.1	Escherichia coli strain AR_452 plasmid unnamed1, complete sequence	CTTCGTGT	ACTGCACC	24	-	GUGUUUGCGCUGGAUGUGGCGGCACGGUACCA	CGGTGCCGTGCAGCCACATCCAGTGCAAACAC
30	NZ_CP029733.1	Citrobacter sp. CRE-46 strain AR_0157 plasmid unnamed5, complete sequence	CTTCGTGT	ACTGTACC	24	+	GUGUUUGCGCUGGAUGUGGCGGCACGGUACCA	CGGTGCCGTGCCGCCACATCGAGTGCAAACAC
30	NZ_CP030350.1	Enterobacter cloacae strain AR_038 plasmid unnamed5, complete sequence	TTTCGTGT	ACTGCACG	24	+	GUGUUUGCGCUGGAUGUGGCGGCACGGUACCA	CGGTGACGCGCCGCCACATCCAGCGCAAACAC
30	NZ_CP029975.1	Escherichia coli strain 51008369SK1 plasmid p51008369SK1_B, complete sequence	CTTCGTGT	ACTGCACC	24	+	GUGUUUGCGCUGGAUGUGGCGGCACGGUACCA	CGGTGCCGTGCAGCCACATCCAGTGCAAACAC
30	NZ_CP025966.2	Klebsiella pneumoniae strain WCHKP34 plasmid pQnrB_LL34, complete sequence	CTTCGTAT	ACTGCACC	24	+	GUGUUUGCGCUGGAUGUGGCGGCACGGUACCA	CGGTGCCGTGCCGCGACATCGAGCGCAAACAC
30	NZ_CP029742.1	Escherichia coli strain AR_0085 plasmid unnamed1, complete sequence	CTTCGTGT	ACTGCACC	24	-	GUGUUUGCGCUGGAUGUGGCGGCACGGUACCA	CGGTGCCGGGCAGCCACATCCAGCGCAAACAC
30	NZ_CP029742.1	Escherichia coli strain AR_0085 plasmid unnamed1, complete sequence	CTTCGTGT	ACTGCACC	22	-	GUGUUUGCGCUGGAUGUGGCGGCACGGUACCA	CGGTGCCGGGCAGCCACATCCAGCGCAAAAAC
30	NZ_CP029723.1	Klebsiella pneumoniae strain AR_0140 plasmid unnamed1, complete sequence	TTTCGTGT	ACTGCACC	24	-	GUGUUUGCGCUGGAUGUGGCGGCACGGUACCA	CGGTGCCGTGCCGCGACATCGAGCGCAAACAC
30	NZ_CP029740.1	Klebsiella pneumoniae strain AR_0087 plasmid unnamed2, complete sequence	CTTCGTAT	ACTGCACC	24	+	GUGUUUGCGCUGGAUGUGGCGGCACGGUACCA	CGGTGCCGTGCCGCGACATCGAGCGCAAACAC
30	NZ_CP023443.1	Klebsiella pneumoniae strain CCUG 70747 plasmid pKpn70747_2, complete sequence	CTTCGTAT	ACTGCACC	24	-	GUGUUUGCGCUGGAUGUGGCGGCACGGUACCA	CGGTGCCGTGCCGCGACATCGAGCGCAAACAC
30	NZ_CP029110.1	Escherichia coli strain AR436 plasmid unnamed2	CTTCGTGT	ACTGCACC	24	-	GUGUUUGCGCUGGAUGUGGCGGCACGGUACCA	CGGTGCCGTGCAGCCACATCCAGCGCAAATAC
30	NZ_CP028485.1	Escherichia coli strain E41-1 plasmid p2, complete sequence	CTTCGTGT	ACTGCACC	24	-	GUGUUUGCGCUGGAUGUGGCGGCACGGUACCA	CGGTGCCGTGCAGCCACATCCAGTGCAAACAC
30	NC_021492.1	Enterobacter sp. R4-368 plasmid pENT01, complete sequence	CTTCGTGT	ACTGCACC	22	+	GUGUUUGCGCUGGAUGUGGCGGCACGGUACCA	CGGTGCCGCGCCGCGACATCGAGCGCAAACAC
30	NC_021492.1	Enterobacter sp. R4-368 plasmid pENT01, complete sequence	TTTCGTGT	ACTGCACC	24	+	GUGUUUGCGCUGGAUGUGGCGGCACGGUACCA	CGGTGCCGTGCCGCGACATCGAGCGCAAACAC
30	NZ_CP029102.1	Klebsiella pneumoniae strain AR438 plasmid unnamed4, complete sequence	TTTCGTGT	ACTGCACC	24	+	GUGUUUGCGCUGGAUGUGGCGGCACGGUACCA	CGGTGCCGTGCCGCGACATCGAGCGCAAACAC
30	NZ_CP029586.1	Klebsiella pneumoniae strain DA33140 plasmid pDA33140-96, complete sequence	TTTCGTGT	ACTGCACC	24	-	GUGUUUGCGCUGGAUGUGGCGGCACGGUACCA	CGGTGCCGTGCCGCGACATCGAGCGCAAACAC
30	NZ_CP028382.1	Escherichia coli strain RM10466 plasmid pRM10466-1, complete sequence	CTTCGTGT	ACTGCACC	24	+	GUGUUUGCGCUGGAUGUGGCGGCACGGUACCA	CGGTGCCGTGCAGCCACATCCAGTGCAAACAC
30	NZ_CP022534.1	Enterobacter cloacae strain MS7884A plasmid pMS7884B, complete sequence	CTTCGTAT	ACTGCACC	24	+	GUGUUUGCGCUGGAUGUGGCGGCACGGUACCA	CGGTGCCGTGCCGCGACATCGAGCGCAAACAC
30	NZ_CP019215.2	Escherichia coli strain WCHEC050613 plasmid pI1_WCHEC050613, complete sequence	CTTCGTGT	ACTGCACC	24	-	GUGUUUGCGCUGGAUGUGGCGGCACGGUACCA	CGGTGCCGTGCAGCCACATCCAGTGCAAACAC
30	NZ_CP028389.2	Klebsiella pneumoniae strain WCHKP13F2 plasmid pKPC2_095132, complete sequence	CTTCGTAT	ACTGCACC	24	+	GUGUUUGCGCUGGAUGUGGCGGCACGGUACCA	CGGTGCCGTGCCGCGACATCGAGCGCAAACAC
30	NZ_CP016865.1	Salmonella enterica subsp. enterica serovar Typhimurium str. CDC 2010K-1587 strain USDA-ARS-USMARC-1908 plasmid pSTY2-2010K-1587, complete sequence	CTTCGTGT	ACTGCACC	24	-	GUGUUUGCGCUGGAUGUGGCGGCACGGUACCA	CGGTGCCGTGCAGCCACATCCAGCGCAAATAC
30	NZ_CP029213.1	Escherichia coli strain H8Ecoli plasmid p2-H8	CTTCGTGT	ACTGCACC	24	+	GUGUUUGCGCUGGAUGUGGCGGCACGGUACCA	CGGTGCCGTGCAGCCACATCCAGTGCAAACAC
30	NZ_CP029000.1	Klebsiella pneumoniae strain AR_0079 plasmid unnamed1, complete sequence	TTTCGTGT	ACTGCACC	24	-	GUGUUUGCGCUGGAUGUGGCGGCACGGUACCA	CGGTGCCGTGCCGCGACATCGAGCGCAAACAC
30	NZ_CP028991.1	Klebsiella pneumoniae strain AR_0142 plasmid unnamed1, complete sequence	TTTCGTGT	ACTGCACC	24	+	GUGUUUGCGCUGGAUGUGGCGGCACGGUACCA	CGGTGCCGTGCCGCGACATCGAGCGCAAACAC
30	NZ_CP024040.1	Klebsiella pneumoniae strain QS17-0029 plasmid pMR0617ctx, complete sequence	TTTCGTGT	ACTGCACC	24	+	GUGUUUGCGCUGGAUGUGGCGGCACGGUACCA	CGGTGCCGTGCCGCGACATCGAGCGCAAACAC
30	NZ_CP027135.1	Escherichia coli strain AR_0369 plasmid unnamed3	CTTCGTGT	ACTGCACC	24	+	GUGUUUGCGCUGGAUGUGGCGGCACGGUACCA	CGGTGCCGTGCAGCCACATCCAGTGCAAACAC
30	NZ_CP027158.1	Klebsiella pneumoniae strain AR_0361 plasmid unnamed2, complete sequence	TTTCGTGT	ACTGCACC	24	+	GUGUUUGCGCUGGAUGUGGCGGCACGGUACCA	CGGTGCCGTGCCGCGACATCGAGCGCAAACAC
30	NZ_CP027127.1	Escherichia coli strain AR_0374 plasmid unnamed2	CTTCGTGT	ACTGCACC	24	+	GUGUUUGCGCUGGAUGUGGCGGCACGGUACCA	CGGTGCCGTGCAGCCACATCCAGCGCAAATAC
30	NZ_CP028717.1	Klebsiella pneumoniae strain SCM96 plasmid pSCM96-1, complete sequence	CTTCGTAT	ACTGCACC	24	+	GUGUUUGCGCUGGAUGUGGCGGCACGGUACCA	CGGTGCCGTGCCGCGACATCGAGCGCAAACAC
30	NZ_CP028955.1	Klebsiella pneumoniae strain AR_0141 plasmid unnamed2, complete sequence	TTTCGTGT	ACTGCACC	24	-	GUGUUUGCGCUGGAUGUGGCGGCACGGUACCA	CGGTGCCGTGCCGCGACATCGAGCGCAAACAC
30	NZ_CP028553.1	Klebsiella variicola strain WCHKP19 plasmid pCTXM15_020019, complete sequence	CTTCGTAT	ACTGCACC	24	+	GUGUUUGCGCUGGAUGUGGCGGCACGGUACCA	CGGTGCCGTGCCGCGACATCGAGCGCAAACAC
30	NZ_CP024876.1	Klebsiella pneumoniae strain NH25 plasmid pNH25.2, complete sequence	CTTCGTAT	ACTGCACC	24	+	GUGUUUGCGCUGGAUGUGGCGGCACGGUACCA	CGGTGCCGTGCCGCGACATCGAGCGCAAACAC
30	NZ_CP028177.1	Klebsiella pneumoniae strain CFSAN054111 plasmid pGMI16-006_1, complete sequence	TTTCGTGT	ACTGCACC	24	+	GUGUUUGCGCUGGAUGUGGCGGCACGGUACCA	CGGTGCCGTGCCGCGACATCGAGCGCAAACAC
30	NZ_CP027327.1	Escherichia coli strain 2013C-4830 plasmid unnamed2, complete sequence	CTTCGTGT	ACTGCACC	24	+	GUGUUUGCGCUGGAUGUGGCGGCACGGUACCA	CGGTGCCGTGCAGCCACATCCAGTGCAAACAC
30	NZ_CP024917.1	Klebsiella pneumoniae strain NH54 plasmid pKPNH54.1, complete sequence	CTTCGTAT	ACTGCACC	24	-	GUGUUUGCGCUGGAUGUGGCGGCACGGUACCA	CGGTGCCGTGCCGCGACATCGAGCGCAAACAC
30	NZ_CP027375.1	Escherichia coli strain 05-3629 plasmid unnamed2, complete sequence	CTTCGTGT	ACTGCACC	24	+	GUGUUUGCGCUGGAUGUGGCGGCACGGUACCA	CGGTGCCGTGCAGCCACATCCAGTGCAAACAC
30	NZ_CP027374.1	Escherichia coli strain 05-3629 plasmid unnamed1, complete sequence	CTTCGTGT	ACTGCACC	24	-	GUGUUUGCGCUGGAUGUGGCGGCACGGUACCA	CGGTGCCGTGCAGCCACATCCAGTGCAAACAC
30	NZ_CP027343.1	Escherichia coli strain 2014C-4587 plasmid unnamed, complete sequence	CTTCGTGT	ACTGCACC	24	+	GUGUUUGCGCUGGAUGUGGCGGCACGGUACCA	CGGTGCCGTGCAGCCACATCCAGTGCAAACAC
30	NZ_CP027463.1	Escherichia coli isolate 07-4299 plasmid unnamed	CTTCGTGT	ACTGCACC	24	+	GUGUUUGCGCUGGAUGUGGCGGCACGGUACCA	CGGTGCCGTGCAGCCACATCCAGTGCAAACAC
30	NZ_CP027581.1	Escherichia coli strain 2013C-4282 plasmid unnamed2, complete sequence	CTTCGTGT	ACTGCACC	24	-	GUGUUUGCGCUGGAUGUGGCGGCACGGUACCA	CGGTGCCGTGCAGCCACATCCAGTGCAAACAC
30	NZ_CP027441.1	Escherichia coli strain 2012C-4502 plasmid unnamed, complete sequence	CTTCGTGT	ACTGCACC	24	+	GUGUUUGCGCUGGAUGUGGCGGCACGGUACCA	CGGTGCCGTGCAGCCACATCCAGTGCAAACAC
30	NZ_CP027453.1	Escherichia coli strain 2014C-3338 plasmid unnamed, complete sequence	CTTCGTGT	ACTGCACC	24	+	GUGUUUGCGCUGGAUGUGGCGGCACGGUACCA	CGGTGCCGTGCAGCCACATCCAGTGCAAACAC
30	NZ_CP027324.1	Escherichia coli strain 2013C-3033 plasmid unnamed, complete sequence	CTTCGTGT	ACTGCACC	24	-	GUGUUUGCGCUGGAUGUGGCGGCACGGUACCA	CGGTGCCGTGCAGCCACATCCAGTGCAAACAC
30	NZ_CP027448.1	Escherichia coli strain 2014C-3075 plasmid unnamed, complete sequence	CTTCGTGT	ACTGCACC	24	+	GUGUUUGCGCUGGAUGUGGCGGCACGGUACCA	CGGTGCCGTGCAGCCACATCCAGTGCAAACAC
30	NZ_CP027585.1	Escherichia coli strain 00-3076 plasmid unnamed, complete sequence	CTTCGTGT	ACTGCACC	24	-	GUGUUUGCGCUGGAUGUGGCGGCACGGUACCA	CGGTGCCGTGCAGCCACATCCAGTGCAAACAC
30	NZ_CP027370.1	Escherichia coli strain 2014C-3307 plasmid unnamed2	CTTCGTGT	ACTGCACC	24	+	GUGUUUGCGCUGGAUGUGGCGGCACGGUACCA	CGGTGCCGTGCAGCCACATCCAGTGCAAACAC
30	NZ_CP027372.1	Escherichia coli strain 2015C-3905 plasmid unnamed	CTTCGTGT	ACTGCACC	24	+	GUGUUUGCGCUGGAUGUGGCGGCACGGUACCA	CGGTGCCGTGCAGCCACATCCAGTGCAAACAC
30	NZ_CP027451.1	Escherichia coli strain 2014C-3097 plasmid unnamed2, complete sequence	CTTCGTGT	ACTGCACC	24	-	GUGUUUGCGCUGGAUGUGGCGGCACGGUACCA	CGGTGCCGTGCAGCCACATCCAGTGCAAACAC
30	NZ_CP024431.1	Klebsiella pneumoniae strain DA48896 plasmid p48896_2, complete sequence	CTTCGTAT	ACTGCACC	24	+	GUGUUUGCGCUGGAUGUGGCGGCACGGUACCA	CGGTGCCGTGCCGCGACATCGAGCGCAAACAC
30	NZ_CP027458.1	Escherichia coli strain 88-3493 plasmid unnamed, complete sequence	CTTCGTGT	ACTGCACC	24	+	GUGUUUGCGCUGGAUGUGGCGGCACGGUACCA	CGGTGCCGTGCAGCCACATCCAGTGCAAACAC
30	NZ_KX443694.1	Escherichia coli strain ICBEC72H plasmid pICBEC72Hctx, complete sequence	CTTCGTGT	ACTGCACC	24	-	GUGUUUGCGCUGGAUGUGGCGGCACGGUACCA	CGGTGCCGTGCAGCCACATCCAGTGCAAACAC
30	NZ_CP027535.1	Escherichia coli strain AR_0081 plasmid unnamed1, complete sequence	CTTCGTGT	ACTGCACC	24	+	GUGUUUGCGCUGGAUGUGGCGGCACGGUACCA	CGGTGCCGTGCAGCCACATCCAGTGCAAACAC
30	NZ_CP022064.1	Salmonella enterica strain FDAARGOS_312 plasmid unnamed4, complete sequence	CTTCGTGT	ACTGCACC	24	-	GUGUUUGCGCUGGAUGUGGCGGCACGGUACCA	CGGTGCCGTGCAGCCACATCCAGCGCAAATAC
30	NZ_CP019456.1	Escherichia coli strain FHI_NMBU_03 plasmid pFHI_NMBU_3_1, complete sequence	CTTCGTGT	ACTGCACC	24	+	GUGUUUGCGCUGGAUGUGGCGGCACGGUACCA	CGGTGCCGTGCAGCCACATCCAGCGCAAAAAC
30	NZ_CP018884.1	Klebsiella pneumoniae subsp. pneumoniae strain BR7 plasmid unnamed1, complete sequence	TTTCGTGT	ACTGCACC	24	+	GUGUUUGCGCUGGAUGUGGCGGCACGGUACCA	CGGTGCCGTGCCGCGACATCGAGCGCAAACAC
30	NZ_CP026494.1	Escherichia coli strain HS13-1 plasmid pHS13-1-IncF, complete sequence	CTTCGTGT	ACTGCACC	24	+	GUGUUUGCGCUGGAUGUGGCGGCACGGUACCA	CGGTGCCGTGCAGCCACATCCAGTGCAAACAC
30	NZ_CP018887.1	Klebsiella pneumoniae subsp. pneumoniae strain BR21 plasmid pIncN, complete sequence	TTTCGTGT	ACTGCACC	24	-	GUGUUUGCGCUGGAUGUGGCGGCACGGUACCA	CGGTGCCGTGCCGCGACATCGAGCGCAAACAC
30	NZ_CP026754.1	Escherichia coli strain AR_0077 plasmid tig00000042_pilon, complete sequence	CTTCGTGT	ACTGCACC	24	+	GUGUUUGCGCUGGAUGUGGCGGCACGGUACCA	CGGTGCCGTGCAGCCACATCCAGTGCAAACAC
30	NC_011077.1	Salmonella enterica subsp. enterica serovar Kentucky str. CVM29188 plasmid pCVM29188_101, complete sequence	CTTCGTGT	ACTGCACC	24	-	GUGUUUGCGCUGGAUGUGGCGGCACGGUACCA	CGGTGCCGTGCAGCCACATCCAGCGCAAATAC
30	NZ_CP018674.1	Klebsiella pneumoniae strain CAV1217 plasmid pCAV1217-71, complete sequence	CTTCGTAT	ACTGCACC	24	+	GUGUUUGCGCUGGAUGUGGCGGCACGGUACCA	CGGTGCCGTGCCGCGACATCGAGCGCAAACAC
30	NZ_CP025751.1	Escherichia coli strain CV839-06 plasmid pCV839-06-p1, complete sequence	CTTCGTGT	ACTGCACC	24	-	GUGUUUGCGCUGGAUGUGGCGGCACGGUACCA	CGGTGCCGTGCAGCCACATCCAGTGCAAACAC
30	NZ_CP026212.1	Citrobacter sp. CFNIH10 plasmid pCIT-a850, complete sequence	CTTCGTAT	ACTGCACC	24	+	GUGUUUGCGCUGGAUGUGGCGGCACGGUACCA	CGGTGCCGTGCCGCGACATCGAGCGCAAACAC
30	NZ_CP026048.1	Raoultella planticola strain FDAARGOS_64 plasmid unnamed1, complete sequence	CTTCGTAT	ACTGCACC	24	+	GUGUUUGCGCUGGAUGUGGCGGCACGGUACCA	CGGTGCCGTGCCGCGACATCGAGCGCAAACAC
30	NZ_CP026280.1	Klebsiella oxytoca strain KONIH2 plasmid pKPC-55bf, complete sequence	CTTCGTAT	ACTGCACC	24	-	GUGUUUGCGCUGGAUGUGGCGGCACGGUACCA	CGGTGCCGTGCCGCGACATCGAGCGCAAACAC
30	NZ_CP026272.1	Klebsiella oxytoca strain KONIH4 plasmid pKPC-f607, complete sequence	CTTCGTAT	ACTGCACC	24	-	GUGUUUGCGCUGGAUGUGGCGGCACGGUACCA	CGGTGCCGTGCCGCGACATCGAGCGCAAACAC
30	NZ_CP026185.1	Klebsiella pneumoniae strain KPNIH49 plasmid pKPN-9a0d, complete sequence	CTTCGTAT	ACTGCACC	24	-	GUGUUUGCGCUGGAUGUGGCGGCACGGUACCA	CGGTGCCGTGCCGCGACATCGAGCGCAAACAC
30	NZ_CP026276.1	Klebsiella oxytoca strain KONIH5 plasmid pKOR-ab4d, complete sequence	CTTCGTAT	ACTGCACC	24	+	GUGUUUGCGCUGGAUGUGGCGGCACGGUACCA	CGGTGCCGTGCCGCGACATCAAGCGCAAACAC
30	NZ_CP026175.1	Klebsiella pneumoniae strain KPNIH50 plasmid pKPC-0cc9, complete sequence	CTTCGTAT	ACTGCACC	24	-	GUGUUUGCGCUGGAUGUGGCGGCACGGUACCA	CGGTGCCGTGCCGCGACATCGAGCGCAAACAC
30	NZ_CP026173.1	Klebsiella pneumoniae strain KPNIH50 plasmid pKPN-c4ac, complete sequence	TTTCGTGT	ACTGCACC	24	-	GUGUUUGCGCUGGAUGUGGCGGCACGGUACCA	CGGTGCCGTGCCGCGACATCGAGCGCAAACAC
30	NC_021155.1	Salmonella enterica subsp. enterica serovar Typhimurium str. U288 plasmid pSTU288-1, complete sequence	CTTCGTGT	ACTGCACC	24	+	GUGUUUGCGCUGGAUGUGGCGGCACGGUACCA	CGGTGCCGTGCAGCCACATCCAGTGCAAACAC
30	NZ_CP022280.1	Escherichia coli strain STEC299 plasmid pSTEC299_1, complete sequence	CTTCGTGT	ACTGCACC	24	+	GUGUUUGCGCUGGAUGUGGCGGCACGGUACCA	CGGTGCCGTGCAGCCACATCCAGTGCAAACAC
30	NC_021155.1	Salmonella enterica subsp. enterica serovar Typhimurium str. U288 plasmid pSTU288-1, complete sequence	TTTCGTGT	ACTGCACC	20	-	GUGUUUGCGCUGGAUGUGGCGGCACGGUACCA	CGGTGTCGTGCGGCAACATCAAGCGCAAACAC
30	NZ_CP024152.1	Escherichia coli strain 14EC033 plasmid p14EC033e, complete sequence	CTTCGTGT	ACTGCACC	24	+	GUGUUUGCGCUGGAUGUGGCGGCACGGUACCA	CGGTGCCGTGCAGCCACATCCAGTGCAAACAC
30	NZ_CP025329.1	Escherichia coli strain ExPEC XM plasmid unnamed	CTTCGTGT	ACTGCACC	24	-	GUGUUUGCGCUGGAUGUGGCGGCACGGUACCA	CGGTGCCGTGCAGCCACATCCAGTGCAAACAC
30	NZ_CP024146.1	Escherichia coli strain 14EC029 plasmid p14EC029e, complete sequence	CTTCGTGT	ACTGCACC	24	-	GUGUUUGCGCUGGAUGUGGCGGCACGGUACCA	CGGTGCCGTGCAGCCACATCCAGTGCAAACAC
30	NZ_CP024835.1	Klebsiella pneumoniae strain CRKP-2297 plasmid pCRKP-2297_1, complete sequence	CTTCGTAT	ACTGCACC	24	-	GUGUUUGCGCUGGAUGUGGCGGCACGGUACCA	CGGTGCCGTGCCGCGACATCGAGCGCAAACAC
30	NZ_CP025010.1	Klebsiella pneumoniae strain AUSMDU00008119 plasmid pAUSMDU8119-2, complete sequence	TTTCGTGT	ACTGCACC	24	+	GUGUUUGCGCUGGAUGUGGCGGCACGGUACCA	CGGTGCCGTGCCGCGACATCGAGCGCAAACAC
30	NZ_CP024854.1	Escherichia coli strain AR_0006 plasmid tig00000311, complete sequence	CTTCGTGT	ACTGCACC	24	-	GUGUUUGCGCUGGAUGUGGCGGCACGGUACCA	CGGTGCCGTGCAGCCACATCCAGTGCAAACAC
30	NZ_CP024822.1	Escherichia coli strain CREC-591 plasmid pCREC-591_1, complete sequence	CTTCGTGT	ACTGCACC	24	-	GUGUUUGCGCUGGAUGUGGCGGCACGGUACCA	CGGTGCCGTGCAGCCACATCCAGTGCAAACAC
30	NZ_CP023489.1	Klebsiella pneumoniae subsp. pneumoniae strain ST101:960186733 plasmid p19-10_02, complete sequence	CTTCGTAT	ACTGCACC	24	-	GUGUUUGCGCUGGAUGUGGCGGCACGGUACCA	CGGTGCCGTGCCGCGACATCGAGCGCAAACAC
30	NZ_CP024662.1	Escherichia coli strain 90-9269 plasmid unnamed1, complete sequence	CTTCGTGT	ACTGCACC	24	-	GUGUUUGCGCUGGAUGUGGCGGCACGGUACCA	CGGTGCCGTGCAGCCACATCCAGTGCAAACAC
30	NZ_CP024839.1	Klebsiella pneumoniae strain CRKP-1215 plasmid pCRKP-1215_1, complete sequence	CTTCGTAT	ACTGCACC	24	-	GUGUUUGCGCUGGAUGUGGCGGCACGGUACCA	CGGTGCCGTGCCGCGACATCGAGCGCAAACAC
30	NZ_CP024510.1	Klebsiella pneumoniae strain KSB2_1B plasmid unnamed4, complete sequence	CTTCGTAT	ACTGCACC	24	-	GUGUUUGCGCUGGAUGUGGCGGCACGGUACCA	CGGTGCCGTGCCGCGACATCGAGCGCAAACAC
30	NZ_CP024662.1	Escherichia coli strain 90-9269 plasmid unnamed1, complete sequence	CTTCGTGT	ACTGCACC	20	-	GUGUUUGCGCUGGAUGUGGCGGCACGGUACCA	CGGTGCCGGGCAGCCACATCCAACGCAAAAAC
30	NZ_CP024509.1	Klebsiella pneumoniae strain KSB2_1B plasmid unnamed3, complete sequence	CTTCGTGT	ACTGAACC	24	-	GUGUUUGCGCUGGAUGUGGCGGCACGGUACCA	CGGTGACGTGCCGCCACATCGAGCGCAAACAC
30	NZ_CP024276.1	Escherichia coli O6:H16 strain M9682-C1 plasmid unnamed1	CTTCGTGT	ACTGCACC	24	+	GUGUUUGCGCUGGAUGUGGCGGCACGGUACCA	CGGTGCCGTGCAGCCACATCCAGTGCAAACAC
30	NZ_CP024244.1	Escherichia coli O128:H27 strain 90-9281 plasmid unnamed, complete sequence	CTTCGTGT	ACTGCACC	20	-	GUGUUUGCGCUGGAUGUGGCGGCACGGUACCA	CGGTGCCGGGCAGCCACATCCAACGCAAAAAC
30	NZ_CP024244.1	Escherichia coli O128:H27 strain 90-9281 plasmid unnamed, complete sequence	CTTCGTGT	ACTGCACC	24	-	GUGUUUGCGCUGGAUGUGGCGGCACGGUACCA	CGGTGCCGTGCAGCCACATCCAGTGCAAACAC
30	NZ_CP024244.1	Escherichia coli O128:H27 strain 90-9281 plasmid unnamed, complete sequence	CTTCGTGT	ACTGCACC	24	+	GUGUUUGCGCUGGAUGUGGCGGCACGGUACCA	CGGTGCCGTGCAGCCACATCCAGTGCAAACAC
30	NZ_CP024287.1	Escherichia albertii strain 2014C-4356 plasmid unnamed5, complete sequence	CTTCGTGT	ACTGCACC	24	-	GUGUUUGCGCUGGAUGUGGCGGCACGGUACCA	CGGTGCCGTGCAGCCACATCCAGTGCAAACAC
30	NZ_CP024259.1	Escherichia coli O25:H16 strain F5505-C1 plasmid unnamed2, complete sequence	CTTCGTGT	ACTGCACC	24	+	GUGUUUGCGCUGGAUGUGGCGGCACGGUACCA	CGGTGCCGTGCAGCCACATCCAGCGCAAAAAC
30	NZ_CP024285.1	Escherichia albertii strain 2014C-4356 plasmid unnamed3, complete sequence	CTTCGTGT	ACTGCACC	24	+	GUGUUUGCGCUGGAUGUGGCGGCACGGUACCA	CGGTGCCGTGCAGCCACATCCAGTGCAAACAC
30	NZ_CP024255.1	Escherichia coli strain ATCC 43886 plasmid unnamed2, complete sequence	CTTCGTGT	ACTGCACC	24	+	GUGUUUGCGCUGGAUGUGGCGGCACGGUACCA	CGGTGCCGTGCAGCCACATCCAGCGCAAAAAC
30	NZ_CP024292.1	Escherichia coli O178:H19 strain 2012C-4431 plasmid unnamed3, complete sequence	CTTCGTGT	ACTGCACT	24	-	GUGUUUGCGCUGGAUGUGGCGGCACGGUACCA	CGGTGCCGTGCAGCCACATCCAGTGCAAACAC
30	NZ_CP024237.1	Escherichia coli O6:H16 strain 2014EL-1346-6 plasmid unnamed5, complete sequence	CTTCGTGT	ACTGCACC	24	+	GUGUUUGCGCUGGAUGUGGCGGCACGGUACCA	CGGTGCCGTGCAGCCACATCCAGTGCAAACAC
30	NZ_CP024237.1	Escherichia coli O6:H16 strain 2014EL-1346-6 plasmid unnamed5, complete sequence	CTTCGTGT	ACTGCACC	22	+	GUGUUUGCGCUGGAUGUGGCGGCACGGUACCA	CGGTGCCGCGCAGCCACATCCAGTGCAAACAC
30	NZ_CP024291.1	Escherichia coli O178:H19 strain 2012C-4431 plasmid unnamed2, complete sequence	CTTCGTGT	ACTGCACC	24	+	GUGUUUGCGCUGGAUGUGGCGGCACGGUACCA	CGGTGCCGTGCAGCCACATCCAGTGCAAACAC
30	NZ_CP024262.1	Escherichia coli strain F5656C1 plasmid unnamed2, complete sequence	CTTCGTGT	ACTGCACC	24	+	GUGUUUGCGCUGGAUGUGGCGGCACGGUACCA	CGGTGCCGTGCAGCCACATCCAGTGCAAACAC
30	NZ_CP024262.1	Escherichia coli strain F5656C1 plasmid unnamed2, complete sequence	CTTCGTGT	ACTGCACC	22	+	GUGUUUGCGCUGGAUGUGGCGGCACGGUACCA	CGGTGCCGCGCAGCCACATCCAGTGCAAACAC
30	NZ_CP024297.1	Escherichia coli strain 90-9276 plasmid unnamed1	CTTCGTGT	ACTGCACC	24	-	GUGUUUGCGCUGGAUGUGGCGGCACGGUACCA	CGGTGCCGTGCAGCCACATCCAGTGCAAACAC
30	NZ_CP023890.1	Raoultella ornithinolytica strain FDAARGOS_431 plasmid unnamed2, complete sequence	CTTCGTGT	ACTGAACC	24	-	GUGUUUGCGCUGGAUGUGGCGGCACGGUACCA	CGGTGACGTGCCGCCACATCGAGCGCAAACAC
30	NZ_CP024093.1	Escherichia coli strain UFU_EC98 plasmid pEc98_1, complete sequence	CTTCGTGT	ACTGCACC	24	-	GUGUUUGCGCUGGAUGUGGCGGCACGGUACCA	CGGTGCCGTGCAGCCACATCCAGTGCAAACAC
30	NZ_CP023922.1	Klebsiella pneumoniae strain FDAARGOS_440 plasmid unnamed2, complete sequence	TTTCGTGT	ACTGCACC	24	-	GUGUUUGCGCUGGAUGUGGCGGCACGGUACCA	CGGTGCCGTGCCGCGACATCGAGCGCAAACAC
30	NZ_CP023875.1	Raoultella planticola strain FDAARGOS_429 plasmid unnamed map unlocalized	CTTCGTGT	ACTGAACC	24	-	GUGUUUGCGCUGGAUGUGGCGGCACGGUACCA	CGGTGACGTGCCGCCACATCGAGCGCAAACAC
30	NZ_CP023916.1	Klebsiella pneumoniae strain FDAARGOS_439 plasmid unnamed2, complete sequence	TTTCGTGT	ACTGCACC	24	-	GUGUUUGCGCUGGAUGUGGCGGCACGGUACCA	CGGTGCCGTGCCGCGACATCGAGCGCAAACAC
30	NZ_CP023928.1	Klebsiella pneumoniae strain FDAARGOS_442 plasmid unnamed1, complete sequence	TTTCGTGT	ACTGCACC	24	+	GUGUUUGCGCUGGAUGUGGCGGCACGGUACCA	CGGTGCCGTGCCGCGACATCGAGCGCAAACAC
30	NZ_CP023959.1	Escherichia coli strain FDAARGOS_448 plasmid unnamed1, complete sequence	CTTCGTGT	ACTGCACC	24	+	GUGUUUGCGCUGGAUGUGGCGGCACGGUACCA	CGGTGCCGTGCAGCCACATCCAGTGCAAACAC
30	NZ_CP023376.1	Escherichia coli strain 1283 plasmid p92, complete sequence	CTTCGTGT	ACTGCACC	24	-	GUGUUUGCGCUGGAUGUGGCGGCACGGUACCA	CGGTGCCGTGCAGCCACATCCAGTGCAAACAC
30	NZ_CP023385.1	Escherichia coli strain 1223 plasmid p87, complete sequence	CTTCGTGT	ACTGCACC	24	-	GUGUUUGCGCUGGAUGUGGCGGCACGGUACCA	CGGTGCCGTGCAGCCACATCCAGTGCAAACAC
30	NZ_CP023948.1	Klebsiella pneumoniae strain FDAARGOS_446 plasmid unnamed1, complete sequence	TTTCGTGT	ACTGCACC	24	-	GUGUUUGCGCUGGAUGUGGCGGCACGGUACCA	CGGTGCCGTGCCGCGACATCGAGCGCAAACAC
30	NZ_CP023542.1	Escherichia coli O104:H21 str. CFSAN002236 plasmid pO104_H21, complete sequence	CTTCGTGT	ACTGCACC	24	+	GUGUUUGCGCUGGAUGUGGCGGCACGGUACCA	CGGTGCCGTGCAGCCACATCCAGTGCAAACAC
30	NZ_CP023384.1	Escherichia coli strain 1223 plasmid p147, complete sequence	CTTCGTGT	ACTGCACC	24	+	GUGUUUGCGCUGGAUGUGGCGGCACGGUACCA	CGGTGCCGTGCAGCCACATCCAGCGCAAATAC
30	NZ_CP023389.1	Escherichia coli strain 1105 plasmid p74, complete sequence	CTTCGTGT	ACTGCACC	24	-	GUGUUUGCGCUGGAUGUGGCGGCACGGUACCA	CGGTGCCGTGCAGCCACATCCAGTGCAAACAC
30	NZ_CP023370.1	Escherichia coli strain 1428 plasmid p96, complete sequence	CTTCGTGT	ACTGCACC	24	-	GUGUUUGCGCUGGAUGUGGCGGCACGGUACCA	CGGTGCCGTGCAGCCACATCCAGTGCAAACAC
30	NZ_CP023367.1	Escherichia coli strain 1428 plasmid p111, complete sequence	CTTCGTGT	ACTGCACC	24	-	GUGUUUGCGCUGGAUGUGGCGGCACGGUACCA	CGGTGCCGTGCAGCCACATCCAGTGCAAACAC
30	NZ_CP023365.1	Escherichia coli strain 144 plasmid p92, complete sequence	CTTCGTGT	ACTGCACC	24	+	GUGUUUGCGCUGGAUGUGGCGGCACGGUACCA	CGGTGCCGTGCAGCCACATCCAGTGCAAACAC
30	NZ_CP023382.1	Escherichia coli strain 127 plasmid p95, complete sequence	CTTCGTGT	ACTGCACC	24	-	GUGUUUGCGCUGGAUGUGGCGGCACGGUACCA	CGGTGCCGTGCAGCCACATCCAGTGCAAACAC
30	NZ_CP023358.1	Escherichia coli strain 317 plasmid p100, complete sequence	CTTCGTGT	ACTGCACC	24	-	GUGUUUGCGCUGGAUGUGGCGGCACGGUACCA	CGGTGCCGTGCAGCCACATCCAGTGCAAACAC
30	NZ_CP023356.1	Escherichia coli strain 746 plasmid p95, complete sequence	CTTCGTGT	ACTGCACC	24	-	GUGUUUGCGCUGGAUGUGGCGGCACGGUACCA	CGGTGCCGTGCAGCCACATCCAGTGCAAACAC
30	NZ_CP023355.1	Escherichia coli strain 746 plasmid p72, complete sequence	CTTCGTGT	ACTGCACC	24	-	GUGUUUGCGCUGGAUGUGGCGGCACGGUACCA	CGGTGCCGTGCAGCCACATCCAGTGCAAACAC
30	NZ_CP023186.1	Klebsiella michiganensis strain K518 plasmid pK518_KPC, complete sequence	CTTCGTAT	ACTGCACC	24	+	GUGUUUGCGCUGGAUGUGGCGGCACGGUACCA	CGGTGCCGTGCCGCGACATCGAGCGCAAACAC
30	NZ_CP023352.1	Escherichia coli strain ETEC-2264 plasmid unnamed3, complete sequence	CTTCGTGT	ACTGCACC	24	-	GUGUUUGCGCUGGAUGUGGCGGCACGGUACCA	CGGTGCCGTGCAGCCACATCCAGTGCAAACAC
30	NZ_CP022914.1	Escherichia coli O6:H16 strain 2011EL-1370-2 plasmid unnamed2, complete sequence	CTTCGTGT	ACTGCACC	24	+	GUGUUUGCGCUGGAUGUGGCGGCACGGUACCA	CGGTGCCGTGCAGCCACATCCAGTGCAAACAC
30	NZ_CP022914.1	Escherichia coli O6:H16 strain 2011EL-1370-2 plasmid unnamed2, complete sequence	CTTCGTGT	ACTGCACC	22	+	GUGUUUGCGCUGGAUGUGGCGGCACGGUACCA	CGGTGCCGCGCAGCCACATCCAGTGCAAACAC
30	NZ_CP007651.1	Escherichia coli N40607 plasmid pTC_N40607 sequence	CTTCGTGT	ACTGCACC	24	-	GUGUUUGCGCUGGAUGUGGCGGCACGGUACCA	CGGTGCCGTGCAGCCACATCCAGTGCAAACAC
30	NZ_CP022693.1	Klebsiella pneumoniae subsp. pneumoniae strain AUSMDU00008079 plasmid pAUSMDU8079-2, complete sequence	TTTCGTGT	ACTGCACC	24	+	GUGUUUGCGCUGGAUGUGGCGGCACGGUACCA	CGGTGCCGTGCCGCGACATCGAGCGCAAACAC
30	NZ_CP022275.1	Citrobacter freundii strain 18-1 plasmid pBKPC18-1, complete sequence	CTTCGTAT	ACTGCACC	24	+	GUGUUUGCGCUGGAUGUGGCGGCACGGUACCA	CGGTGCCGTGCCGCGACATCGAGCGCAAACAC
30	NZ_CP022349.1	Klebsiella michiganensis strain K516 plasmid pK516_KPC, complete sequence	CTTCGTAT	ACTGCACC	24	-	GUGUUUGCGCUGGAUGUGGCGGCACGGUACCA	CGGTGCCGTGCCGCGACATCGAGCGCAAACAC
30	NZ_CP020494.1	Salmonella enterica subsp. enterica strain 08-00436 plasmid pSE08-00436-2, complete sequence	CTTCGTGT	ACTGCACC	24	+	GUGUUUGCGCUGGAUGUGGCGGCACGGUACCA	CGGTGCCGTGCAGCCACATCCAGTGCAAACAC
30	NZ_CP021328.1	Raoultella ornithinolytica strain Ro24724 plasmid pRo24724, complete sequence	TTTCGTGT	ACTGCACC	24	+	GUGUUUGCGCUGGAUGUGGCGGCACGGUACCA	CGGTGCCGTGCCGCGACATCGAGCGCAAACAC
30	NZ_CP022146.1	Klebsiella pneumoniae 704SK6 plasmid p704SK6_3	TTTCGTGT	ACTGCACC	24	-	GUGUUUGCGCUGGAUGUGGCGGCACGGUACCA	CGGTGCCGTGCCGCGACATCGAGCGCAAACAC
30	NZ_CP021211.1	Escherichia coli B171 plasmid pB171_69, complete sequence	CTTCGTGT	ACTGCACC	24	+	GUGUUUGCGCUGGAUGUGGCGGCACGGUACCA	CGGTGCCGTGCAGCCACATCCAGCGCAAATAC
30	NC_002142.1	Escherichia coli B171 plasmid pB171 DNA, complete sequence	CTTCGTGT	ACTGCACC	24	+	GUGUUUGCGCUGGAUGUGGCGGCACGGUACCA	CGGTGCCGTGCAGCCACATCCAGCGCAAATAC
30	NZ_CP021941.1	Klebsiella pneumoniae strain AR_0145 plasmid tig00000217, complete sequence	TTTCGTGT	ACTGCACC	24	+	GUGUUUGCGCUGGAUGUGGCGGCACGGUACCA	CGGTGCCGTGCCGCGACATCGAGCGCAAACAC
30	NZ_CP021947.1	Klebsiella pneumoniae strain AR_0152 plasmid tig00000200, complete sequence	TTTCGTGT	ACTGCACC	24	-	GUGUUUGCGCUGGAUGUGGCGGCACGGUACCA	CGGTGCCGTGCCGCGACATCGAGCGCAAACAC
30	NZ_CP021959.1	Klebsiella pneumoniae strain AR_0139 plasmid tig00000003, complete sequence	CTTCGTAT	ACTGCACC	24	-	GUGUUUGCGCUGGAUGUGGCGGCACGGUACCA	CGGTGCCGTGCCGCGACATCGAGCGCAAACAC
30	NZ_CP021857.1	Klebsiella pneumoniae strain AR_0125 plasmid tig00000002_pilon, complete sequence	CTTCGTAT	ACTGCACC	24	+	GUGUUUGCGCUGGAUGUGGCGGCACGGUACCA	CGGTGCCGTGCCGCGACATCGAGCGCAAACAC
30	NZ_CP021758.1	Klebsiella pneumoniae strain AR_0138 plasmid tig00000001, complete sequence	CTTCGTAT	ACTGCACC	24	-	GUGUUUGCGCUGGAUGUGGCGGCACGGUACCA	CGGTGCCGTGCCGCGACATCGAGCGCAAACAC
30	NZ_CP021898.1	Enterobacter cloacae strain AR_0050 plasmid unitig_3_pilon, complete sequence	TTTCGTGT	ACTGCACG	24	+	GUGUUUGCGCUGGAUGUGGCGGCACGGUACCA	CGGTGACGCGCCGCCACATCCAGCGCAAACAC
30	NZ_CP021741.1	Klebsiella pneumoniae strain AR_0126 plasmid tig00000001, complete sequence	CTTCGTAT	ACTGCACC	24	-	GUGUUUGCGCUGGAUGUGGCGGCACGGUACCA	CGGTGCCGTGCCGCGACATCGAGCGCAAACAC
30	NZ_CP021753.1	Klebsiella pneumoniae strain AR_0113 plasmid unitig_2, complete sequence	CTTCGTAT	ACTGCACC	24	-	GUGUUUGCGCUGGAUGUGGCGGCACGGUACCA	CGGTGCCGTGCCGCGACATCGAGCGCAAACAC
30	NZ_CP021720.1	Escherichia coli strain AR_0128 plasmid tig00000793, complete sequence	CTTCGTAT	ACTGCACC	24	+	GUGUUUGCGCUGGAUGUGGCGGCACGGUACCA	CGGTGCCGTGCCGCGACATCGAGCGCAAACAC
30	NZ_CP021545.1	Klebsiella pneumoniae strain AR_0112 plasmid tig00000001, complete sequence	CTTCGTAT	ACTGCACC	24	-	GUGUUUGCGCUGGAUGUGGCGGCACGGUACCA	CGGTGCCGTGCCGCGACATCGAGCGCAAACAC
30	NZ_CP021541.1	Klebsiella pneumoniae strain AR_0047 plasmid tig00000002, complete sequence	TTTCGTGT	ACTGCACC	24	-	GUGUUUGCGCUGGAUGUGGCGGCACGGUACCA	CGGTGCCGTGCCGCGACATCGAGCGCAAACAC
30	NZ_CP021687.1	Klebsiella pneumoniae strain AR_0146 plasmid tig00001186, complete sequence	CTTCGTAT	ACTGCACC	24	+	GUGUUUGCGCUGGAUGUGGCGGCACGGUACCA	CGGTGCCGTGCCGCGACATCGAGCGCAAACAC
30	NC_011603.1	Escherichia coli 0127:H6 E234869 plasmid pMAR2, strain E234869	CTTCGTGT	ACTGCACC	24	+	GUGUUUGCGCUGGAUGUGGCGGCACGGUACCA	CGGTGCCGTGCAGCCACATCCAGCGCAAATAC
30	NZ_CP020904.1	Klebsiella pneumoniae strain K66-45 plasmid pK66-45-3, complete sequence	TTTCGTGT	ACTGCACC	24	-	GUGUUUGCGCUGGAUGUGGCGGCACGGUACCA	CGGTGCCGTGCCGCGACATCGAGCGCAAACAC
30	NZ_CP020843.1	Klebsiella pneumoniae strain KPN1482 plasmid pKPN1482-2, complete sequence	CTTCGTAT	ACTGCACC	24	+	GUGUUUGCGCUGGAUGUGGCGGCACGGUACCA	CGGTGCCGTGCCGCGACATCGAGCGCAAACAC
30	NC_032100.1	Escherichia coli strain TF_2007-10-2348-1 plasmid pTF2, complete sequence	CTTCGTGT	ACTGCACC	24	-	GUGUUUGCGCUGGAUGUGGCGGCACGGUACCA	CGGTGCCGTGCAGCCACATCCAGTGCAAACAC
30	NC_014842.1	Pantoea sp. At-9b plasmid pPAT9B05, complete sequence	TCTGGTAT	ACTGCACC	24	-	GUGUUUGCGCUGGAUGUGGCGGCACGGUACCA	CGGTGCCGCGCCGCCACGTCCAGCGCAAACAC
30	NZ_LT838199.1	Escherichia coli isolate WI1 isolate genome assembly, plasmid: pWI1-incI1	CTTCGTGT	ACTGCACC	24	+	GUGUUUGCGCUGGAUGUGGCGGCACGGUACCA	CGGTGCCGTGCAGCCACATCCAGTGCAAACAC
30	NC_014839.1	Pantoea sp. At-9b plasmid pPAT9B02, complete sequence	CTGCGTAT	ATTGCACC	24	-	GUGUUUGCGCUGGAUGUGGCGGCACGGUACCA	CGGTGCCGCGCCGCCACGTCCAGCGCAAACAC
30	NZ_CP017187.1	Enterobacter cloacae complex 'Hoffmann cluster III' strain DSM 14563 plasmid pDSMZ14563, complete sequence	CTTCGTAT	ACTGCACC	24	+	GUGUUUGCGCUGGAUGUGGCGGCACGGUACCA	CGGTGCCGTGCCGCGACATCGAGCGCAAACAC
30	NZ_CP011590.1	Enterobacter asburiae strain CAV1043 plasmid pCAV1043-97, complete sequence	TTTCGTGT	ACTGCACC	24	-	GUGUUUGCGCUGGAUGUGGCGGCACGGUACCA	CGGTGCCGTGCCGCGACATCGAGCGCAAACAC
30	NZ_CP020359.1	Klebsiella oxytoca strain AR_0147 plasmid unitig_2, complete sequence	CTTCGTGT	ACTGAACC	24	+	GUGUUUGCGCUGGAUGUGGCGGCACGGUACCA	CGGTGACGTGCCGCCACATCGAGCGCAAACAC
30	NZ_CP010385.1	Enterobacter hormaechei subsp. oharae strain 34399 plasmid p34399-106.698kb, complete sequence	TTTCGTGT	ACTGCACG	24	-	GUGUUUGCGCUGGAUGUGGCGGCACGGUACCA	CGGTGACGCGCCGCCACATCCAGCGCAAACAC
30	NZ_CP020054.1	Enterobacter cloacae strain AR_0065 plasmid unitig_1, complete sequence	TTTCGTGT	ACTGCACC	24	-	GUGUUUGCGCUGGAUGUGGCGGCACGGUACCA	CGGTGCCGTGCCGCGACATCGAGCGCAAACAC
30	NZ_CP014622.1	Salmonella enterica subsp. enterica serovar Anatum str. USDA-ARS-USMARC-1727 plasmid pSAN1-1727, complete sequence	CTTCGTGT	ACTGCACC	24	-	GUGUUUGCGCUGGAUGUGGCGGCACGGUACCA	CGGTGCCGTGCAGCCACATCCAGTGCAAACAC
30	NZ_CP020050.1	Escherichia coli strain AR_0118 plasmid unitig_2, complete sequence	CTTCGTAT	ACTGCACC	24	-	GUGUUUGCGCUGGAUGUGGCGGCACGGUACCA	CGGTGCCGTGCCGCGACATCGAGCGCAAACAC
30	NZ_LT216438.1	Klebsiella pneumoniae isolate 207M1D0-sc-2013-04-03T11:21:06Z-1606409 genome assembly, plasmid: KPN207_p2	TTTCGTGT	ACTGCACC	24	+	GUGUUUGCGCUGGAUGUGGCGGCACGGUACCA	CGGTGCCGTGCCGCGACATCGAGCGCAAACAC
30	NZ_CP019173.1	Salmonella enterica subsp. enterica serovar Saintpaul strain CFSAN004175 plasmid pCFSAN004175, complete sequence	CTTCGTGT	ACTGCACC	24	+	GUGUUUGCGCUGGAUGUGGCGGCACGGUACCA	CGGTGCCGTGCAGCCACATCCAGTGCAAACAC
30	NZ_CP014972.2	Salmonella enterica subsp. enterica serovar Typhimurium str. USDA-ARS-USMARC-1898 plasmid pSTY1-1898, complete sequence	CTTCGTGT	ACTGCACC	24	-	GUGUUUGCGCUGGAUGUGGCGGCACGGUACCA	CGGTGCCGTGCAGCCACGTCCAGCGCAAACAC
30	NZ_CP019207.1	Salmonella enterica subsp. enterica serovar Saintpaul strain CFSAN004174 plasmid pCFSAN004174, complete sequence	CTTCGTGT	ACTGCACC	24	+	GUGUUUGCGCUGGAUGUGGCGGCACGGUACCA	CGGTGCCGTGCAGCCACATCCAGTGCAAACAC
30	NZ_CP016387.1	Salmonella enterica subsp. enterica serovar Typhimurium strain 13-931 plasmid p931IncI1, complete sequence	CTTCGTGT	ACTGCACC	24	+	GUGUUUGCGCUGGAUGUGGCGGCACGGUACCA	CGGTGCCGTGCAGCCACATCCAGTGCAAACAC
30	NZ_CP019205.1	Salmonella enterica subsp. enterica serovar Saintpaul strain CFSAN004173 plasmid pCFSAN004173, complete sequence	CTTCGTGT	ACTGCACC	24	-	GUGUUUGCGCUGGAUGUGGCGGCACGGUACCA	CGGTGCCGTGCAGCCACATCCAGTGCAAACAC
30	NZ_CP019774.1	Klebsiella pneumoniae subsp. pneumoniae strain KPN_KPC_HUG_07 plasmid p2, complete sequence	TTTCGTGT	ACTGCACC	24	-	GUGUUUGCGCUGGAUGUGGCGGCACGGUACCA	CGGTGCCGTGCCGCGACATCGAGCGCAAACAC
30	NZ_CP016568.1	Salmonella enterica subsp. enterica serovar Heidelberg strain AMR588-04-00318 plasmid pAMR588-04-00318_99, complete sequence	CTTCGTGT	ACTGCACC	24	-	GUGUUUGCGCUGGAUGUGGCGGCACGGUACCA	CGGTGCCGTGCAGCCACATCCAGCGCAAATAC
30	NZ_CP016572.1	Salmonella enterica subsp. enterica serovar Heidelberg strain AMR588-04-00320 plasmid pAMR588-04-00320_99, complete sequence	CTTCGTGT	ACTGCACC	24	-	GUGUUUGCGCUGGAUGUGGCGGCACGGUACCA	CGGTGCCGTGCAGCCACATCCAGCGCAAATAC
30	NZ_CP016522.1	Salmonella enterica subsp. enterica serovar Heidelberg strain SA02DT09004001 plasmid pSA02DT09004001_101, complete sequence	CTTCGTGT	ACTGCACC	24	-	GUGUUUGCGCUGGAUGUGGCGGCACGGUACCA	CGGTGCCGTGCAGCCACATCCAGCGCAAATAC
30	NZ_CP016533.1	Salmonella enterica subsp. enterica serovar Heidelberg strain SA01AB09084001 plasmid pSA01AB09084001_92, complete sequence	CTTCGTGT	ACTGCACC	24	-	GUGUUUGCGCUGGAUGUGGCGGCACGGUACCA	CGGTGCCGTGCAGCCACATCCAGTGCAAACAC
30	NZ_CP016516.1	Salmonella enterica subsp. enterica serovar Heidelberg strain 11-004736-1-7 plasmid p11-004736-1-7_99, complete sequence	CTTCGTGT	ACTGCACC	24	-	GUGUUUGCGCUGGAUGUGGCGGCACGGUACCA	CGGTGCCGTGCAGCCACATCCAGCGCAAATAC
30	NZ_CP014966.1	Salmonella enterica subsp. enterica serovar Typhimurium str. CDC 2010K-1587 plasmid pSTY1-2010K-1587, complete sequence	CTTCGTGT	ACTGCACC	24	+	GUGUUUGCGCUGGAUGUGGCGGCACGGUACCA	CGGTGCCGTGCAGCCACATCCAGCGCAAATAC
30	NZ_CP016520.1	Salmonella enterica subsp. enterica serovar Heidelberg strain CE-R2-11-0435 plasmid pCE-R2-11-0435_92, complete sequence	CTTCGTGT	ACTGCACC	24	-	GUGUUUGCGCUGGAUGUGGCGGCACGGUACCA	CGGTGCCGTGCAGCCACATCCAGTGCAAACAC
30	NZ_CP012929.1	Salmonella enterica subsp. enterica serovar Heidelberg strain 12-4374 plasmid p12-4374_96, complete sequence	CTTCGTGT	ACTGCACC	24	-	GUGUUUGCGCUGGAUGUGGCGGCACGGUACCA	CGGTGCCGTGCAGCCACATCCAGTGCAAACAC
30	NZ_CP012928.1	Salmonella enterica subsp. enterica serovar Heidelberg strain 12-4374 plasmid p12-4374_62, complete sequence	CTTCGTGT	ACTGCACC	24	+	GUGUUUGCGCUGGAUGUGGCGGCACGGUACCA	CGGTGCCGTGCAGCCACATCCAGTGCAAACAC
30	NZ_CP012936.1	Salmonella enterica subsp. enterica serovar Heidelberg strain N13-01290 plasmid pN13-01290_98, complete sequence	CTTCGTGT	ACTGCACC	24	-	GUGUUUGCGCUGGAUGUGGCGGCACGGUACCA	CGGTGCCGTGCAGCCACATCCAGCGCAAATAC
30	NZ_LN890525.1	Salmonella enterica subsp. enterica serovar Weltevreden genome assembly 99_3134, plasmid : 2	CTTCGTGT	ACTGCACC	24	-	GUGUUUGCGCUGGAUGUGGCGGCACGGUACCA	CGGTGCCGTGCAGCCACATCCAGTGCAAACAC
30	NZ_CP012923.1	Salmonella enterica subsp. enterica serovar Heidelberg strain SA02DT10168701 plasmid pSA02DT10168701_99, complete sequence	CTTCGTGT	ACTGCACC	24	-	GUGUUUGCGCUGGAUGUGGCGGCACGGUACCA	CGGTGCCGTGCAGCCACATCCAGCGCAAATAC
30	NZ_CP012835.1	Salmonella enterica subsp. enterica serovar Cerro str. CFSAN001588 plasmid pCFSAN001588_002, complete sequence	CTTCGTGT	ACTGCACC	24	-	GUGUUUGCGCUGGAUGUGGCGGCACGGUACCA	CGGTGCCGTGCAGCCACATCCAGTGCAAACAC
30	NZ_CP009566.1	Salmonella enterica subsp. enterica serovar Newport str. CVM 22462 plasmid pCVM22462, complete sequence	CTTCGTGT	ACTGCACC	24	+	GUGUUUGCGCUGGAUGUGGCGGCACGGUACCA	CGGTGCCGTGCAGCCACATCCAGTGCAAACAC
30	NC_011081.1	Salmonella enterica subsp. enterica serovar Heidelberg str. SL476 plasmid pSL476_91, complete sequence	CTTCGTGT	ACTGCACC	24	-	GUGUUUGCGCUGGAUGUGGCGGCACGGUACCA	CGGTGCCGTGCAGCCACATCCAGTGCAAACAC
30	NZ_CP018104.1	Escherichia coli strain MRSN352231 plasmid pMR0716_tem1, complete sequence	CTTCGTGT	ACTGCACC	24	-	GUGUUUGCGCUGGAUGUGGCGGCACGGUACCA	CGGTGCCGTGCAGCCACATCCAGTGCAAACAC
30	NZ_CP010126.1	Escherichia coli strain C8 plasmid A, complete genome	CTTCGTGT	ACTGCACC	24	+	GUGUUUGCGCUGGAUGUGGCGGCACGGUACCA	CGGTGCCGTGCAGCCACATCCAGTGCAAACAC
30	NZ_CP018110.1	Escherichia coli strain MRSN346595 plasmid pMRSN346595_120.3, complete sequence	CTTCGTGT	ACTGCACC	24	-	GUGUUUGCGCUGGAUGUGGCGGCACGGUACCA	CGGTGCCGTGCAGCCACATCCAGTGCAAACAC
30	NZ_CP018122.1	Escherichia coli strain MRSN346355 plasmid pMRSN346355_120.3, complete sequence	CTTCGTGT	ACTGCACC	24	-	GUGUUUGCGCUGGAUGUGGCGGCACGGUACCA	CGGTGCCGTGCAGCCACATCCAGTGCAAACAC
30	NZ_CP018116.1	Escherichia coli strain MRSN346638 plasmid pMRSN346638_119.3, complete sequence	CTTCGTGT	ACTGCACC	24	-	GUGUUUGCGCUGGAUGUGGCGGCACGGUACCA	CGGTGCCGTGCAGCCACATCCAGTGCAAACAC
30	NZ_CP012499.1	Escherichia coli strain GB089 plasmid pCFSAN004181P, complete sequence	CTTCGTGT	ACTGCACC	24	+	GUGUUUGCGCUGGAUGUGGCGGCACGGUACCA	CGGTGCCGTGCAGCCACATCCAGTGCAAACAC
30	NZ_CP015836.1	Escherichia coli strain MS6198 plasmid pMS6198B, complete sequence	CTTCGTGT	ACTGCACC	24	+	GUGUUUGCGCUGGAUGUGGCGGCACGGUACCA	CGGTGCCGTGCAGCCACATCCAGTGCAAACAC
30	NZ_CP013194.1	Escherichia coli strain FORC_031 plasmid pFORC31.4, complete sequence	CTTCGTGT	ACTGCACC	24	+	GUGUUUGCGCUGGAUGUGGCGGCACGGUACCA	CGGTGCCGTGCAGCCACATCCAGTGCAAACAC
30	NZ_CP012492.1	Escherichia coli strain CFSAN004176 plasmid pCFSAN004176P_01, complete sequence	CTTCGTGT	ACTGCACC	24	-	GUGUUUGCGCUGGAUGUGGCGGCACGGUACCA	CGGTGCCGTGCAGCCACATCCAGTGCAAACAC
30	NZ_CP012500.1	Escherichia coli strain 09-00049 plasmid pCFSAN004180G, complete sequence	CTTCGTGT	ACTGCACC	24	+	GUGUUUGCGCUGGAUGUGGCGGCACGGUACCA	CGGTGCCGTGCAGCCACATCCAGTGCAAACAC
30	NZ_CP012501.1	Escherichia coli strain 08-00022 plasmid pCFSAN004179G, complete sequence	CTTCGTGT	ACTGCACC	24	+	GUGUUUGCGCUGGAUGUGGCGGCACGGUACCA	CGGTGCCGTGCAGCCACATCCAGTGCAAACAC
30	NZ_LN824135.1	Klebsiella pneumoniae genome assembly MS6671.v1, plasmid : _Plasmid_B_Kpneumoniae_MS6671	CTTCGTAT	ACTGCACC	24	+	GUGUUUGCGCUGGAUGUGGCGGCACGGUACCA	CGGTGCCGTGCCGCGACATCGAGCGCAAACAC
30	NZ_CP014320.1	Escherichia coli JJ1887 plasmid pJJ1887-5, complete sequence	CTTCGTGT	ACTGCACC	24	+	GUGUUUGCGCUGGAUGUGGCGGCACGGUACCA	CGGTGCCGTGCAGCCACATCCAGTGCAAACAC
30	NZ_CP012627.1	Escherichia coli strain SF-468 plasmid pSF-468-2, complete sequence	CTTCGTGT	ACTGCACC	24	+	GUGUUUGCGCUGGAUGUGGCGGCACGGUACCA	CGGTGCCGTGCAGCCACATCCAGTGCAAACAC
30	NZ_CP010317.1	Escherichia coli strain O78-789 plasmid pAPEC-O78-2, complete sequence	CTTCGTGT	ACTGCACC	24	+	GUGUUUGCGCUGGAUGUGGCGGCACGGUACCA	CGGTGCCGTGCAGCCACATCCAGTGCAAACAC
30	NZ_CP014757.1	Klebsiella pneumoniae strain AATZP plasmid pNDM-1fa, complete sequence	TTTCGTGT	ACTGCACC	24	+	GUGUUUGCGCUGGAUGUGGCGGCACGGUACCA	CGGTGCCGTGCCGCGACATCGAGCGCAAACAC
30	NZ_CP009107.1	Escherichia coli strain 94-3024 plasmid pO104_H21, complete sequence	CTTCGTGT	ACTGCACC	24	+	GUGUUUGCGCUGGAUGUGGCGGCACGGUACCA	CGGTGCCGTGCAGCCACATCCAGTGCAAACAC
30	NZ_CP009105.1	Escherichia coli strain RM9387 plasmid pO104_H7, complete sequence	CTTCGTGT	ACTGCACC	24	+	GUGUUUGCGCUGGAUGUGGCGGCACGGUACCA	CGGTGCCGTGCAGCCACATCCAGTGCAAACAC
30	NC_017665.1	Escherichia coli W plasmid pRK1, complete sequence	CTTCGTGT	ACTGCACC	24	-	GUGUUUGCGCUGGAUGUGGCGGCACGGUACCA	CGGTGCCGTGCAGCCACATCCAGTGCAAACAC
30	NZ_CP015395.1	Klebsiella pneumoniae strain CR14 plasmid pCR14_3, complete sequence	TTTCGTGT	ACTGCACC	24	+	GUGUUUGCGCUGGAUGUGGCGGCACGGUACCA	CGGTGCCGTGCCGCGACATCGAGCGCAAACAC
30	NZ_CP005931.1	Escherichia coli APEC IMT5155 plasmid p1ColV5155, complete sequence	CTTCGTGT	ACTGCACC	24	-	GUGUUUGCGCUGGAUGUGGCGGCACGGUACCA	CGGTGCCGTGCAGCCACATCCAGCGCAAATAC
30	NC_017637.1	Escherichia coli W plasmid pRK1, complete sequence	CTTCGTGT	ACTGCACC	24	-	GUGUUUGCGCUGGAUGUGGCGGCACGGUACCA	CGGTGCCGTGCAGCCACATCCAGTGCAAACAC
30	NC_017627.1	Escherichia coli 042 plasmid pAA complete sequence	CTTCGTGT	ACTGCACC	24	+	GUGUUUGCGCUGGAUGUGGCGGCACGGUACCA	CGGTGCCGTGCAGCCACATCCAGTGCAAACAC
30	NC_016904.1	Escherichia coli KO11 plasmid pEKO1101, complete genome	CTTCGTGT	ACTGCACC	24	-	GUGUUUGCGCUGGAUGUGGCGGCACGGUACCA	CGGTGCCGTGCAGCCACATCCAGTGCAAACAC
30	NC_011413.1	Escherichia coli SE11 plasmid pSE11-2 DNA, complete sequence	CTTCGTGT	ACTGCACC	24	-	GUGUUUGCGCUGGAUGUGGCGGCACGGUACCA	CGGTGCCGTGCAGCCACATCCAGTGCAAACAC
30	NZ_CP017935.1	Klebsiella pneumoniae strain CAV1016 plasmid pCAV1016-90, complete sequence	CTTCGTAT	ACTGCACC	24	-	GUGUUUGCGCUGGAUGUGGCGGCACGGUACCA	CGGTGCCGTGCCGCGACATCGAGCGCAAACAC
30	NZ_CP017386.1	Klebsiella pneumoniae strain KP36 plasmid 1, complete sequence	CTTCGTAT	ACTGCACC	24	+	GUGUUUGCGCUGGAUGUGGCGGCACGGUACCA	CGGTGCCGTGCCGCGACATCGAGCGCAAACAC
30	NC_011419.1	Escherichia coli SE11 plasmid pSE11-1 DNA, complete sequence	CTTCGTGT	ACTGCACC	24	-	GUGUUUGCGCUGGAUGUGGCGGCACGGUACCA	CGGTGCCGTGCAGCCACATCCAGTGCAAACAC
30	NZ_CP012564.1	Klebsiella pneumoniae strain UCLAOXA232KP plasmid pUCLAOXA232-3, complete sequence	CTTCGTAT	ACTGCACC	24	-	GUGUUUGCGCUGGAUGUGGCGGCACGGUACCA	CGGTGCCGTGCCGCGACATCGAGCGCAAACAC
30	NZ_CP012569.1	Klebsiella pneumoniae strain UCLAOXA232KP plasmid pUCLAOXA232-3.X, complete sequence	CTTCGTAT	ACTGCACC	24	-	GUGUUUGCGCUGGAUGUGGCGGCACGGUACCA	CGGTGCCGTGCCGCGACATCGAGCGCAAACAC
30	NZ_CP014650.1	Klebsiella pneumoniae strain KPNIH36 plasmid pKpQIL-6e6, complete sequence	TTTCGTGT	ACTGCACC	24	-	GUGUUUGCGCUGGAUGUGGCGGCACGGUACCA	CGGTGCCGTGCCGCGACATCGAGCGCAAACAC
30	NZ_CP014765.1	Klebsiella pneumoniae strain KPNIH39 plasmid pKpQIL-9b8, complete sequence	CTTCGTAT	ACTGCACC	24	-	GUGUUUGCGCUGGAUGUGGCGGCACGGUACCA	CGGTGCCGTGCCGCGACATCGAGCGCAAACAC
30	NZ_CP015824.1	Klebsiella pneumoniae isolate blood sample 2 plasmid 2, complete sequence	TTTCGTGT	ACTGCACC	24	-	GUGUUUGCGCUGGAUGUGGCGGCACGGUACCA	CGGTGCCGTGCCGCGACATCGAGCGCAAACAC
30	NZ_CP011981.1	Klebsiella pneumoniae 500_1420 plasmid p500_1420-130.552kb, complete sequence	TTTCGTGT	ACTGCACC	24	-	GUGUUUGCGCUGGAUGUGGCGGCACGGUACCA	CGGTGCCGTGCCGCGACATCGAGCGCAAACAC
30	NZ_CP015502.1	Klebsiella pneumoniae strain SKGH01 plasmid unnamed 2, complete sequence	CTTCGTAT	ACTGCACC	24	-	GUGUUUGCGCUGGAUGUGGCGGCACGGUACCA	CGGTGCCGTGCCGCGACATCGAGCGCAAACAC
30	NZ_AP014954.1	Klebsiella oxytoca plasmid pKO_JKo3_3 DNA, complete genome, strain: JKo3	CTTCGTGT	ACTGAACC	24	-	GUGUUUGCGCUGGAUGUGGCGGCACGGUACCA	CGGTGACGTGCCGCCACATCGAGCGCAAACAC
30	NZ_AP014952.1	Klebsiella oxytoca plasmid pKO_JKo3_1 DNA, complete genome, strain: JKo3	CTTCGTAT	ACTGCACC	24	-	GUGUUUGCGCUGGAUGUGGCGGCACGGUACCA	CGGTGCCGTGCCGCGACATCGAGCGCAAACAC
30	NZ_CP011991.1	Klebsiella pneumoniae UHKPC33 plasmid pUHKPC33-113.638kb, complete sequence	TTTCGTGT	ACTGCACC	24	-	GUGUUUGCGCUGGAUGUGGCGGCACGGUACCA	CGGTGCCGTGCCGCGACATCGAGCGCAAACAC
30	NZ_CP014005.1	Klebsiella pneumoniae subsp. pneumoniae strain NUHL24835 plasmid unnamed1, complete sequence	CTTCGTAT	ACTGCACC	24	-	GUGUUUGCGCUGGAUGUGGCGGCACGGUACCA	CGGTGCCGTGCCGCGACATCGAGCGCAAACAC
30	NZ_CP011977.1	Klebsiella pneumoniae DMC1097 plasmid pDMC1097-218.836kb, complete sequence	CTTCGTAT	ACTGCACC	24	-	GUGUUUGCGCUGGAUGUGGCGGCACGGUACCA	CGGTGCCGTGCCGCGACATCGAGCGCAAACAC
30	NZ_CP011986.1	Klebsiella pneumoniae UHKPC07 plasmid pUHKPC07-113.639kb, complete sequence	TTTCGTGT	ACTGCACC	24	-	GUGUUUGCGCUGGAUGUGGCGGCACGGUACCA	CGGTGCCGTGCCGCGACATCGAGCGCAAACAC
30	NZ_CP009115.1	Klebsiella pneumoniae strain blaNDM-1 plasmid plasmid2, complete sequence	TTTCGTGT	ACTGCACC	24	+	GUGUUUGCGCUGGAUGUGGCGGCACGGUACCA	CGGTGCCGTGCCGCGACATCGAGCGCAAACAC
30	NZ_CP011623.1	Klebsiella pneumoniae strain CAV1344 plasmid pCAV1344-250, complete sequence	CTTCGTAT	ACTGCACC	24	-	GUGUUUGCGCUGGAUGUGGCGGCACGGUACCA	CGGTGCCGTGCCGCGACATCGAGCGCAAACAC
30	NZ_CP011646.1	Klebsiella pneumoniae strain CAV1596 plasmid pKPC_CAV1596-97, complete sequence	CTTCGTAT	ACTGCACC	24	+	GUGUUUGCGCUGGAUGUGGCGGCACGGUACCA	CGGTGCCGTGCCGCGACATCGAGCGCAAACAC
30	NZ_CP011630.1	Klebsiella oxytoca strain CAV1374 plasmid pCAV1374-49, complete sequence	CTTCGTAT	ACTGCACC	24	+	GUGUUUGCGCUGGAUGUGGCGGCACGGUACCA	CGGTGCCGTGCCGCGACATCGAGCGCAAACAC
30	NZ_CP009875.1	Klebsiella pneumoniae subsp. pneumoniae strain KPNIH30 plasmid pKpQIL-531, complete sequence	TTTCGTGT	ACTGCACC	24	-	GUGUUUGCGCUGGAUGUGGCGGCACGGUACCA	CGGTGCCGTGCCGCGACATCGAGCGCAAACAC
30	NZ_CP008932.1	Klebsiella pneumoniae strain PMK1 plasmid pPMK1-C, complete sequence	CTTCGTAT	ACTGCACC	24	-	GUGUUUGCGCUGGAUGUGGCGGCACGGUACCA	CGGTGCCGTGCCGCGACATCGAGCGCAAACAC
30	NZ_CP007730.1	Klebsiella pneumoniae subsp. pneumoniae KPNIH10 plasmid pKpQIL-6e6, complete sequence	TTTCGTGT	ACTGCACC	24	-	GUGUUUGCGCUGGAUGUGGCGGCACGGUACCA	CGGTGCCGTGCCGCGACATCGAGCGCAAACAC
30	NZ_CP007734.1	Klebsiella pneumoniae subsp. pneumoniae KPNIH27 plasmid pKPN-262, complete sequence	CTTCGTAT	ACTGCACC	24	+	GUGUUUGCGCUGGAUGUGGCGGCACGGUACCA	CGGTGCCGTGCCGCGACATCGAGCGCAAACAC
30	NZ_CP008830.1	Klebsiella pneumoniae subsp. pneumoniae KPNIH1 plasmid pKpQIL-6e6, complete sequence	TTTCGTGT	ACTGCACC	24	-	GUGUUUGCGCUGGAUGUGGCGGCACGGUACCA	CGGTGCCGTGCCGCGACATCGAGCGCAAACAC
30	NZ_CP008833.1	Klebsiella pneumoniae subsp. pneumoniae KPR0928 plasmid pKpQIL-531, complete sequence	TTTCGTGT	ACTGCACC	24	-	GUGUUUGCGCUGGAUGUGGCGGCACGGUACCA	CGGTGCCGTGCCGCGACATCGAGCGCAAACAC
30	NZ_CP006921.1	Klebsiella pneumoniae 30684NJST258_2 plasmid pNJST258C3, complete sequence	CTTCGTAT	ACTGCACC	24	-	GUGUUUGCGCUGGAUGUGGCGGCACGGUACCA	CGGTGCCGTGCCGCGACATCGAGCGCAAACAC
30	NC_032103.1	Klebsiella pneumoniae strain 628 plasmid p628-KPC, complete sequence	CTTTCGTA	ACTGCACC	24	-	GUGUUUGCGCUGGAUGUGGCGGCACGGUACCA	CGGTGCCGTGCCGCGACATCGAGCGCAAACAC
30	NC_023290.1	Salmonella enterica subsp. enterica serovar Typhimurium strain 9134 plasmid p9134dT, complete sequence	CTTCGTGT	ACTGCACC	24	-	GUGUUUGCGCUGGAUGUGGCGGCACGGUACCA	CGGTGCCGTGCAGCCACATCCAGTGCAAACAC
30	NC_023276.1	Salmonella enterica subsp. enterica serovar Typhimurium strain 9134 plasmid p9134dAT, complete sequence	CTTCGTGT	ACTGCACC	24	-	GUGUUUGCGCUGGAUGUGGCGGCACGGUACCA	CGGTGCCGTGCAGCCACATCCAGTGCAAACAC
30	NC_009650.1	Klebsiella pneumoniae subsp. pneumoniae MGH 78578 plasmid pKPN4, complete sequence	TTTCGTGT	ACTGCACC	24	-	GUGUUUGCGCUGGAUGUGGCGGCACGGUACCA	CGGTGCCGTGCCGCGACATCGAGCGCAAACAC
30	NC_020087.1	Klebsiella pneumoniae plasmid pK1HV, complete sequence	CTTCGTAT	ACTGCACC	24	+	GUGUUUGCGCUGGAUGUGGCGGCACGGUACCA	CGGTGCCGTGCCGCGACATCGAGCGCAAACAC
30	NC_021656.1	Klebsiella pneumoniae plasmid pKpQIL-SC29, complete sequence	TTTCGTGT	ACTGCACC	24	-	GUGUUUGCGCUGGAUGUGGCGGCACGGUACCA	CGGTGCCGTGCCGCGACATCGAGCGCAAACAC
30	NC_022267.1	Salmonella enterica subsp. enterica serovar Enteritidis strain S140094 plasmid pS1400_89, complete sequence	CTTCGTGT	ACTGCACC	24	-	GUGUUUGCGCUGGAUGUGGCGGCACGGUACCA	CGGTGCCGTGCAGCCACATCCAGTGCAAACAC
30	NC_022609.1	Klebsiella pneumoniae strain N11-0042 plasmid pKp11-42, complete sequence	TTTCGTGT	ACTGCACC	24	-	GUGUUUGCGCUGGAUGUGGCGGCACGGUACCA	CGGTGCCGTGCCGCGACATCGAGCGCAAACAC
30	NC_023275.1	Salmonella enterica subsp. enterica serovar Typhimurium strain 9134 plasmid p9134, complete sequence	CTTCGTGT	ACTGCACC	24	-	GUGUUUGCGCUGGAUGUGGCGGCACGGUACCA	CGGTGCCGTGCAGCCACATCCAGTGCAAACAC
30	NC_021655.1	Klebsiella pneumoniae plasmid pKpQIL-LS6, complete sequence	TTTCGTGT	ACTGCACC	24	-	GUGUUUGCGCUGGAUGUGGCGGCACGGUACCA	CGGTGCCGTGCCGCGACATCGAGCGCAAACAC
30	NC_023329.1	Escherichia coli strain B3804 plasmid pIFM3804, complete sequence	CTTCGTGT	ACTGCACC	24	-	GUGUUUGCGCUGGAUGUGGCGGCACGGUACCA	CGGTGCCGTGCAGCCACATCCAGTGCAAACAC
30	NC_023899.1	Salmonella enterica subsp. enterica serovar Typhimurium plasmid pSTM7, complete sequence	CTTCGTGT	ACTGCACC	24	+	GUGUUUGCGCUGGAUGUGGCGGCACGGUACCA	CGGTGCCGTGCAGCCACATCCAGTGCAAACAC
30	NC_019099.1	Salmonella enterica plasmid pNF1358, complete sequence	CTTCGTGT	ACTGCACC	24	-	GUGUUUGCGCUGGAUGUGGCGGCACGGUACCA	CGGTGCCGTGCAGCCACATCCAGTGCAAACAC
30	NC_023900.1	Salmonella enterica subsp. enterica serovar Typhimurium plasmid pSTM2, complete sequence	CTTCGTGT	ACTGCACC	24	+	GUGUUUGCGCUGGAUGUGGCGGCACGGUACCA	CGGTGCCGTGCAGCCACATCCAGTGCAAACAC
30	NC_005014.1	Salmonella enterica subsp. enterica serovar Typhimurium plasmid R64, complete sequence	CTTCGTGT	ACTGCACC	24	-	GUGUUUGCGCUGGAUGUGGCGGCACGGUACCA	CGGTGCCGTGCAGCCACATCCAGTGCAAACAC
30	NC_019131.1	Salmonella enterica subsp. enterica serovar Heidelberg plasmid pSH146_87, complete sequence	CTTCGTGT	ACTGCACC	24	-	GUGUUUGCGCUGGAUGUGGCGGCACGGUACCA	CGGTGCCGTGCAGCCACATCCAGTGCAAACAC
30	NC_019104.1	Salmonella enterica subsp. enterica serovar Kentucky plasmid pCS0010A_95, complete sequence	CTTCGTGT	ACTGCACC	24	-	GUGUUUGCGCUGGAUGUGGCGGCACGGUACCA	CGGTGCCGTGCAGCCACATCCAGTGCAAACAC
30	NC_024978.1	Escherichia coli strain ESBL-283 plasmid pESBL-283, complete sequence	CTTCGTGT	ACTGCACC	24	-	GUGUUUGCGCUGGAUGUGGCGGCACGGUACCA	CGGTGCCGTGCAGCCACATCCAGTGCAAACAC
30	NC_024955.2	Escherichia coli strain AHC4 plasmid pHNAH4-1, complete sequence	CTTCGTGT	ACTGCACC	24	-	GUGUUUGCGCUGGAUGUGGCGGCACGGUACCA	CGGTGCCGTGCAGCCACATCCAGTGCAAACAC
30	NC_024979.1	Escherichia coli strain ESBL-305 plasmid pESBL-305, complete sequence	CTTCGTGT	ACTGCACC	24	-	GUGUUUGCGCUGGAUGUGGCGGCACGGUACCA	CGGTGCCGTGCAGCCACATCCAGTGCAAACAC
30	NC_024976.1	Escherichia coli strain ESBL117 plasmid pESBL-117, complete sequence	CTTCGTGT	ACTGCACC	24	-	GUGUUUGCGCUGGAUGUGGCGGCACGGUACCA	CGGTGCCGTGCAGCCACATCCAGTGCAAACAC
30	NC_025176.1	Escherichia coli plasmid pH2291-112, complete sequence	CTTCGTGT	ACTGCACC	24	+	GUGUUUGCGCUGGAUGUGGCGGCACGGUACCA	CGGTGCCGTGCAGCCACATCCAGTGCAAACAC
30	NC_025142.1	Escherichia coli plasmid pC60-108, complete sequence	CTTCGTGT	ACTGCACC	24	-	GUGUUUGCGCUGGAUGUGGCGGCACGGUACCA	CGGTGCCGTGCAGCCACATCCAGTGCAAACAC
30	NC_025166.1	Klebsiella pneumoniae strain BK30799 plasmid pKpQIL-10, complete sequence	TTTCGTGT	ACTGCACC	24	-	GUGUUUGCGCUGGAUGUGGCGGCACGGUACCA	CGGTGCCGTGCCGCGACATCGAGCGCAAACAC
30	NC_025143.1	Escherichia coli plasmid pC59-112, complete sequence	CTTCGTGT	ACTGCACC	24	+	GUGUUUGCGCUGGAUGUGGCGGCACGGUACCA	CGGTGCCGTGCAGCCACATCCAGTGCAAACAC
30	NC_025198.1	Escherichia coli plasmid pJIE512b, complete sequence	CTTCGTGT	ACTGCACC	24	-	GUGUUUGCGCUGGAUGUGGCGGCACGGUACCA	CGGTGCCGTGCAGCCACATCCAGTGCAAACAC
30	NC_025187.1	Klebsiella pneumoniae strain BK26633 plasmid pKpQIL-234, complete sequence	TTTCGTGT	ACTGCACC	24	+	GUGUUUGCGCUGGAUGUGGCGGCACGGUACCA	CGGTGCCGTGCCGCGACATCGAGCGCAAACAC
30	NC_025180.1	Escherichia coli plasmid pC23-89, complete sequence	CTTCGTGT	ACTGCACC	24	+	GUGUUUGCGCUGGAUGUGGCGGCACGGUACCA	CGGTGCCGTGCAGCCACATCCAGTGCAAACAC
30	NC_025144.1	Escherichia coli plasmid pC49-108, complete sequence	CTTCGTGT	ACTGCACC	24	+	GUGUUUGCGCUGGAUGUGGCGGCACGGUACCA	CGGTGCCGTGCAGCCACATCCAGTGCAAACAC
30	NC_023915.1	Salmonella enterica subsp. enterica serovar Typhimurium plasmid pSTM709 DNA, complete genome	CTTCGTGT	ACTGCACC	24	-	GUGUUUGCGCUGGAUGUGGCGGCACGGUACCA	CGGTGCCGTGCAGCCACATCCAGCGCAAATAC
30	NC_024980.1	Escherichia coli strain ESBL-315 plasmid pESBL-315, complete sequence	CTTCGTGT	ACTGCACC	24	-	GUGUUUGCGCUGGAUGUGGCGGCACGGUACCA	CGGTGCCGTGCAGCCACATCCAGTGCAAACAC
30	NC_023906.1	Klebsiella pneumoniae strain Kpn-3913 plasmid pKP3913-kpc, complete sequence	TTTCGTGT	ACTGCACC	24	-	GUGUUUGCGCUGGAUGUGGCGGCACGGUACCA	CGGTGCCGTGCCGCGACATCGAGCGCAAACAC
30	NC_023905.1	Klebsiella pneumoniae strain Kpn-1870 plasmid pKP1870-kpc, complete sequence	TTTCGTGT	ACTGCACC	24	-	GUGUUUGCGCUGGAUGUGGCGGCACGGUACCA	CGGTGCCGTGCCGCGACATCGAGCGCAAACAC
30	NC_023904.1	Klebsiella pneumoniae strain Kpn-1780 plasmid pKP1780-kpc, complete sequence	TTTCGTGT	ACTGCACC	24	-	GUGUUUGCGCUGGAUGUGGCGGCACGGUACCA	CGGTGCCGTGCCGCGACATCGAGCGCAAACAC
30	NC_023327.1	Escherichia coli ACN001 plasmid pACN001-B, complete sequence	CTTCGTGT	ACTGCACC	24	-	GUGUUUGCGCUGGAUGUGGCGGCACGGUACCA	CGGTGCCGTGCAGCCACATCCAGCGCAAATAC
30	NC_023903.1	Klebsiella pneumoniae strain Kpn-1504 plasmid pKP1504-kpc, complete sequence	TTTCGTGT	ACTGCACC	24	-	GUGUUUGCGCUGGAUGUGGCGGCACGGUACCA	CGGTGCCGTGCCGCGACATCGAGCGCAAACAC
30	NC_021198.1	Klebsiella pneumoniae subsp. pneumoniae KPX plasmid pKPX-1 DNA, complete sequence	CTTCGTAT	ACTGCACC	24	+	GUGUUUGCGCUGGAUGUGGCGGCACGGUACCA	CGGTGCCGTGCCGCGACATCGAGCGCAAACAC
30	NC_023315.1	Escherichia coli strain EQ011 plasmid pEQ011, complete sequence	CTTCGTGT	ACTGCACC	24	+	GUGUUUGCGCUGGAUGUGGCGGCACGGUACCA	CGGTGCCGTGCAGCCACATCCAGTGCAAACAC
30	NC_002122.1	Shigella sonnei plasmid P9 DNA, complete sequence	CTTCGTGT	ACTGCACC	24	-	GUGUUUGCGCUGGAUGUGGCGGCACGGUACCA	CGGTGCCGTGCAGCCACATCCAGTGCAAACAC
30	NC_019094.1	Escherichia coli plasmid p417H-90, complete sequence	CTGGTCAG	ACTGCACC	24	+	GUGUUUGCGCUGGAUGUGGCGGCACGGUACCA	CGGTGCCGTGCAGCCACATCCAGAGCAAACAC
30	NC_019389.1	Klebsiella pneumoniae plasmid pKDO1, complete sequence	CTTCGTAT	ACTGCACC	24	-	GUGUUUGCGCUGGAUGUGGCGGCACGGUACCA	CGGTGCCGTGCCGCGACATCGAGCGCAAACAC
30	NC_014382.1	Escherichia coli plasmid pEC_B24, complete sequence	CTTCGTGT	ACTGCACC	24	+	GUGUUUGCGCUGGAUGUGGCGGCACGGUACCA	CGGTGCCGTGCAGCCACATCCAGTGCAAACAC
30	NC_019061.1	Escherichia coli plasmid pPWD4_103, complete sequence	CTTCGTGT	ACTGCACC	24	-	GUGUUUGCGCUGGAUGUGGCGGCACGGUACCA	CGGTGCCGTGCAGCCACATCCAGTGCAAACAC
30	NC_019155.1	Klebsiella pneumoniae plasmid pKpQIL-IT, complete sequence	TTTCGTGT	ACTGCACC	24	+	GUGUUUGCGCUGGAUGUGGCGGCACGGUACCA	CGGTGCCGTGCCGCGACATCGAGCGCAAACAC
30	NC_019044.1	Escherichia coli plasmid pND12_96, complete sequence	CTTCGTGT	ACTGCACC	24	-	GUGUUUGCGCUGGAUGUGGCGGCACGGUACCA	CGGTGCCGTGCAGCCACATCCAGTGCAAACAC
30	NC_014016.1	Klebsiella pneumoniae plasmid pKpQIL, complete sequence	TTTCGTGT	ACTGCACC	24	-	GUGUUUGCGCUGGAUGUGGCGGCACGGUACCA	CGGTGCCGTGCCGCGACATCGAGCGCAAACAC
30	NC_007635.1	Escherichia coli plasmid pCoo, complete sequence	CTTCGTGT	ACTGCACC	24	-	GUGUUUGCGCUGGAUGUGGCGGCACGGUACCA	CGGTGCCGTGCAGCCACATCCAGTGCAAACAC
30	NC_013950.1	Klebsiella pneumoniae plasmid pKF3-94, complete sequence	CTTCGTAT	ACTGCACC	24	-	GUGUUUGCGCUGGAUGUGGCGGCACGGUACCA	CGGTGCCGTGCCGCGACATCGAGCGCAAACAC
30	NC_010862.1	Escherichia coli plasmid pMAR7, complete sequence	CTTCGTGT	ACTGCACC	24	+	GUGUUUGCGCUGGAUGUGGCGGCACGGUACCA	CGGTGCCGTGCAGCCACATCCAGCGCAAATAC
30	NC_011754.1	Escherichia coli ED1a plasmid pECOED, complete sequence	CTTCGTGT	ACTGCACC	24	-	GUGUUUGCGCUGGAUGUGGCGGCACGGUACCA	CGGTGCCGTGCAGCCACATCCAGCGCAAAAAC
30	NZ_CP022118.1	Salmonella enterica subsp. enterica serovar Macclesfield str. S-1643 plasmid unnamed1, complete sequence	CTTCGTGT	ACTGCACT	24	+	GUGUUUGCGCUGGAUGUGGCGGCACGGUACCA	TGGTGCCGTGCGGCAACATCAAGCGCAAACAC
30	NC_007365.1	Escherichia coli EH41 plasmid pO113, complete sequence	CTTCGTGT	ACTGCACC	24	+	GUGUUUGCGCUGGAUGUGGCGGCACGGUACCA	CGGTGCCGTGCAGCCACATCCAGTGCAAACAC
30	NZ_CP021777.1	Enterobacter cloacae strain AR_0053 plasmid unitig_2, complete sequence	CTTCGTGT	ACTGTACC	22	-	GUGUUUGCGCUGGAUGUGGCGGCACGGUACCA	CTGTGCCGTGCCGCCACATCTAGTGCAAACAC
30	NZ_CP030765.1	Escherichia coli strain 2017C-4109 plasmid p2017C-4109, complete sequence	CTTCGTGT	ACTGCACC	22	+	GUGUUUGCGCUGGAUGUGGCGGCACGGUACCA	CGGTGCCGGGCAGCCACATCCAGCGCAAAAAC
30	NZ_CP032425.1	Escherichia coli strain SCEC020001 plasmid pOXA1_020001, complete sequence	CTTCGTGT	ACTGCACC	22	+	GUGUUUGCGCUGGAUGUGGCGGCACGGUACCA	CGGTGCCGGGCAGCCACATCCAGCGCAAAAAC
30	NZ_CP032877.1	Escherichia coli strain WCHEC000837 plasmid pCTXM15_000837, complete sequence	CTTCGTGT	ACTGCACC	22	-	GUGUUUGCGCUGGAUGUGGCGGCACGGUACCA	CGGTGCCGGGCAGCCACATCCAGCGCAAAAAC
30	NZ_CP028380.1	Escherichia coli O145 str. RM9872 plasmid pRM9872-1, complete sequence	CTTCGTGT	ACTGCACC	22	-	GUGUUUGCGCUGGAUGUGGCGGCACGGUACCA	CGGTGCCGGGCAGCGACATCCAGCGCAAACAC
30	NZ_CP032397.1	Salmonella enterica subsp. enterica serovar Dublin strain CVM 22429 plasmid p22429, complete sequence	CTTCGTGT	ACTGCACC	22	+	GUGUUUGCGCUGGAUGUGGCGGCACGGUACCA	CGGTGCCGGGCAGCCACATCCAGCGCAAAAAC
30	NZ_CP032395.1	Salmonella enterica subsp. enterica serovar Dublin strain CVM 22453 plasmid p22453_1, complete sequence	CTTCGTGT	ACTGCACC	22	+	GUGUUUGCGCUGGAUGUGGCGGCACGGUACCA	CGGTGCCGGGCAGCCACATCCAGCGCAAAAAC
30	NZ_CP032258.1	Escherichia coli strain AR_0067 plasmid unnamed1, complete sequence	CTTCGTGT	ACTGCACC	22	-	GUGUUUGCGCUGGAUGUGGCGGCACGGUACCA	CGGTGCCGGGCAGCCACATCCAGCGCAAAAAC
30	NZ_CP032202.1	Escherichia coli strain AR_0086 plasmid unnamed1, complete sequence	CTTCGTGT	ACTGCACC	22	-	GUGUUUGCGCUGGAUGUGGCGGCACGGUACCA	CGGTGCCGGGCAGCCACATCCAGCGCAAAAAC
30	NZ_CP032397.1	Salmonella enterica subsp. enterica serovar Dublin strain CVM 22429 plasmid p22429, complete sequence	TTTCGTGT	ACTGCACC	20	+	GUGUUUGCGCUGGAUGUGGCGGCACGGUACCA	CGGTGTCGTGCGGCAACATCAAGCGCAAACAC
30	NZ_CP022726.1	Erwinia persicina strain B64 plasmid pEP1, complete sequence	CTTCGTAT	ACTGCACC	22	-	GUGUUUGCGCUGGAUGUGGCGGCACGGUACCA	CGGTGCCGGGCGGCCACGTCCAGCGCAAACAC
30	NZ_CP031258.1	Klebsiella quasipneumoniae strain L22 plasmid pL22-1, complete sequence	TTTCGTAT	ACTGAACA	22	+	GUGUUUGCGCUGGAUGUGGCGGCACGGUACCA	CGGTGGCGTGCCGCTACATCGAGCGCAAACAC
30	NZ_CP026397.1	Klebsiella pneumoniae strain KPNIH48 plasmid pKPN-10f7, complete sequence	TTTCGTGT	ACTGCACC	22	+	GUGUUUGCGCUGGAUGUGGCGGCACGGUACCA	CGGTGCCGCGCAGCAACATCCAGCGCAAACAC
30	NZ_CP026587.1	Klebsiella pneumoniae strain NUHL30457 plasmid p1, complete sequence	TTTCGTAT	ACTGAACA	22	-	GUGUUUGCGCUGGAUGUGGCGGCACGGUACCA	CGGTGGCGTGCCGCTACATCGAGCGCAAACAC
30	NZ_CP022227.2	Escherichia coli strain WCHEC96200 plasmid pOXA1_WCHEC96200, complete sequence	CTTCGTGT	ACTGCACC	22	+	GUGUUUGCGCUGGAUGUGGCGGCACGGUACCA	CGGTGCCGGGCAGCCACATCCAGCGCAAAAAC
30	NC_007414.1	Escherichia coli O157:H7 str. EDL933 plasmid pO157, complete sequence	CTTCGTGT	ACTGCACC	22	-	GUGUUUGCGCUGGAUGUGGCGGCACGGUACCA	CGGTGCCGGGCAGCCACATCCAGCGCAAAAAC
30	NZ_CP031137.1	Escherichia coli strain CFSAN064035 plasmid pGMI17-003_3, complete sequence	CTTCGTGT	ACTGCACC	22	-	GUGUUUGCGCUGGAUGUGGCGGCACGGUACCA	CGGTGCCGGGCAGCCACATCCAGCGCAAAAAC
30	NZ_CP030112.1	Escherichia coli strain MCJCHV-1 plasmid pNMEC-O75A, complete sequence	CTTCGTGT	ACTGCACC	22	-	GUGUUUGCGCUGGAUGUGGCGGCACGGUACCA	CGGTGCCGGGCAGCCACATCCAGCGCAAAAAC
30	NZ_CP030177.1	Salmonella enterica subsp. enterica serovar Milwaukee str. SA19950795 plasmid pIncFII.2, complete sequence	CTTCGTAT	ACTGCACC	22	-	GUGUUUGCGCUGGAUGUGGCGGCACGGUACCA	CGGTGCCGTGCGGCGACATCAAGCGCAAACAC
30	NZ_CP030924.1	Klebsiella pneumoniae subsp. pneumoniae strain KC-Pl-HB1 plasmid pKC-Pl-HB1, complete sequence	TTTCGTAT	ACTGAACA	22	+	GUGUUUGCGCUGGAUGUGGCGGCACGGUACCA	CGGTGGCGTGCCGCTACATCGAGCGCAAACAC
30	NZ_CP031107.1	Escherichia coli strain AMSCJX02 plasmid pAMSC2, complete sequence	CTTCGTGT	ACTGCACC	22	+	GUGUUUGCGCUGGAUGUGGCGGCACGGUACCA	CGGTGCCGGGCAGCCACATCCAGCGCAAAAAC
30	NZ_CP020117.1	Escherichia coli strain AR_0104 plasmid unitig_5, complete sequence	CTTCGTGT	ACTGCACC	22	-	GUGUUUGCGCUGGAUGUGGCGGCACGGUACCA	CGGTGCCGGGCAGCCACATCCAGCGCAAAAAC
30	NZ_CP027556.1	Escherichia coli strain 2013C-3513 plasmid unnamed2	CTTCGTGT	ACTGCACC	22	-	GUGUUUGCGCUGGAUGUGGCGGCACGGUACCA	CGGTGCCGGGCAGCGACATCCAGCGCAAACAC
30	NZ_CP019009.1	Escherichia coli strain Ecol_AZ161 plasmid pECAZ161_3, complete sequence	CTTCGTGT	ACTGCACC	22	+	GUGUUUGCGCUGGAUGUGGCGGCACGGUACCA	CGGTGCCGGGCAGCCACATCCAGCGCAAAAAC
30	NZ_CP018954.1	Escherichia coli strain Ecol_316 plasmid pEC316_3, complete sequence	CTTCGTGT	ACTGCACC	22	+	GUGUUUGCGCUGGAUGUGGCGGCACGGUACCA	CGGTGCCGGGCAGCCACATCCAGCGCAAAAAC
30	NZ_CP018998.1	Escherichia coli strain Ecol_AZ153 plasmid pECAZ153_2, complete sequence	CTTCGTGT	ACTGCACC	22	+	GUGUUUGCGCUGGAUGUGGCGGCACGGUACCA	CGGTGCCGGGCAGCCACATCCAGCGCAAAAAC
30	NZ_CP018982.1	Escherichia coli strain Ecol_867 plasmid pEC867_1, complete sequence	CTTCGTGT	ACTGCACC	22	-	GUGUUUGCGCUGGAUGUGGCGGCACGGUACCA	CGGTGCCGGGCAGCCACATCCAGCGCAAAAAC
30	NZ_CP019001.1	Escherichia coli strain Ecol_AZ155 plasmid pECAZ155_KPC, complete sequence	CTTCGTGT	ACTGCACC	22	-	GUGUUUGCGCUGGAUGUGGCGGCACGGUACCA	CGGTGCCGGGCAGCCACATCCAGCGCAAAAAC
30	NZ_CP019014.1	Escherichia coli strain Ecol_AZ162 plasmid pECAZ162_KPC, complete sequence	CTTCGTGT	ACTGCACC	22	-	GUGUUUGCGCUGGAUGUGGCGGCACGGUACCA	CGGTGCCGGGCAGCCACATCCAGCGCAAAAAC
30	NZ_CP015086.1	Escherichia coli O25b:H4 plasmid, complete sequence	CTTCGTGT	ACTGCACC	22	-	GUGUUUGCGCUGGAUGUGGCGGCACGGUACCA	CGGTGCCGGGCAGCCACATCCAGCGCAAAAAC
30	NZ_CP015077.1	Escherichia coli strain Ecol_448 plasmid pEC448_1, complete sequence	CTTCGTGT	ACTGCACC	22	+	GUGUUUGCGCUGGAUGUGGCGGCACGGUACCA	CGGTGCCGGGCAGCCACATCCAGCGCAAAAAC
30	NZ_CP015140.1	Escherichia coli strain Ecol_732 plasmid pEC732_2, complete sequence	CTTCGTGT	ACTGCACC	22	-	GUGUUUGCGCUGGAUGUGGCGGCACGGUACCA	CGGTGCCGGGCAGCCACATCCAGCGCAAAAAC
30	NZ_CP018242.1	Escherichia coli strain 319 plasmid pO157, complete sequence	CTTCGTGT	ACTGCACC	22	-	GUGUUUGCGCUGGAUGUGGCGGCACGGUACCA	CGGTGCCGGGCAGCCACATCCAGCGCAAAAAC
30	NZ_CP011064.1	Escherichia coli str. Sanji plasmid pSJ_94, complete sequence	CTTCGTGT	ACTGCACC	22	-	GUGUUUGCGCUGGAUGUGGCGGCACGGUACCA	CGGTGCCGGGCAGCCACATCCAGCGCAAAAAC
30	NZ_CP014498.1	Escherichia coli strain ZH193 plasmid pZH193, complete sequence	CTTCGTGT	ACTGCACC	22	+	GUGUUUGCGCUGGAUGUGGCGGCACGGUACCA	CGGTGCCGGGCAGCCACATCCAGCGCAAAAAC
30	NZ_CP030197.1	Salmonella enterica strain SA20051401 plasmid pSA20051401.1, complete sequence	CTTCGTAT	ACTGCACC	22	-	GUGUUUGCGCUGGAUGUGGCGGCACGGUACCA	CGGTGCCGTGCGGCGACATCAAGCGCAAACAC
30	NZ_CP030198.1	Salmonella enterica strain SA20051401 plasmid pSA20051401.2, complete sequence	CTTCGTGT	ACTGCCCC	22	+	GUGUUUGCGCUGGAUGUGGCGGCACGGUACCA	CGGTGCCGTGCGGCAACATCAAGCGCAAACAC
30	NZ_CP030218.1	Salmonella enterica strain SA20075157 plasmid pSA20075157.1, complete sequence	CTTCGTAT	ACTGCACC	22	+	GUGUUUGCGCUGGAUGUGGCGGCACGGUACCA	CGGTGCCGTGCGGCGACATCAAGCGCAAACAC
30	NZ_CP030198.1	Salmonella enterica strain SA20051401 plasmid pSA20051401.2, complete sequence	CTTCGTAT	ACTGCACC	22	+	GUGUUUGCGCUGGAUGUGGCGGCACGGUACCA	CGGTGCCGTGCGGCGACATCAAGCGCAAACAC
30	NZ_CP030198.1	Salmonella enterica strain SA20051401 plasmid pSA20051401.2, complete sequence	CTTCGTAT	ACTGCCCC	22	+	GUGUUUGCGCUGGAUGUGGCGGCACGGUACCA	CGGTGCCGTGCAGCGACATCGAGCGCAAACAC
30	NZ_CP030237.1	Salmonella enterica strain SA20041606 plasmid pSA20041606.1, complete sequence	CTTCGTAT	ACTGCACC	22	-	GUGUUUGCGCUGGAUGUGGCGGCACGGUACCA	CGGTGCCGTGCAGCGACATCGAGCGCAAACAC
30	NZ_CP030204.1	Salmonella enterica strain SA20083530 plasmid pSA20083530.1, complete sequence	CTTAGTGT	ACTGTACC	22	-	GUGUUUGCGCUGGAUGUGGCGGCACGGUACCA	CGGTGCCGTGCGGCAACATCAAGCGCAAACAC
30	NZ_CP009860.1	Escherichia coli strain ECONIH1 plasmid pECO-824, complete sequence	CTTCGTGT	ACTGCACC	22	+	GUGUUUGCGCUGGAUGUGGCGGCACGGUACCA	CGGTGCCGGGCAGCCACATCCAGCGCAAAAAC
30	NZ_CP011314.1	Klebsiella pneumoniae subsp. pneumoniae strain 234-12 plasmid pKpn23412-362, complete sequence	TTTCGTGT	ACTGAACC	22	-	GUGUUUGCGCUGGAUGUGGCGGCACGGUACCA	CGGTGCCGCGCGGCCACGTCCAGCGCAAACAC
30	NZ_CP010882.1	Escherichia coli strain MNCRE44 plasmid pMNCRE44_6, complete sequence	CTTCGTGT	ACTGCACC	22	-	GUGUUUGCGCUGGAUGUGGCGGCACGGUACCA	CGGTGCCGGGCAGCCACATCCAGCGCAAAAAC
30	NZ_CP007138.1	Escherichia coli O145:H28 str. RM12581 plasmid pO145-12581, complete sequence	CTTCGTGT	ACTGCACC	22	-	GUGUUUGCGCUGGAUGUGGCGGCACGGUACCA	CGGTGCCGGGCAGCGACATCCAGCGCAAACAC
30	NZ_CP030006.1	Salmonella enterica subsp. enterica strain SA20141895 plasmid pSA20141895.1, complete sequence	CTTCGTAT	ACTGCACC	22	-	GUGUUUGCGCUGGAUGUGGCGGCACGGUACCA	CGGTGCCGTGCGGCGACATCAAGCGCAAACAC
30	NZ_CP006028.1	Escherichia coli O145:H28 str. RM13514 plasmid pO145-13514, complete sequence	CTTCGTGT	ACTGCACC	22	-	GUGUUUGCGCUGGAUGUGGCGGCACGGUACCA	CGGTGCCGGGCAGCGACATCCAGCGCAAACAC
30	NC_009786.1	Escherichia coli E24377A plasmid pETEC_80, complete sequence	CTTCGTGT	ACAGCACC	22	-	GUGUUUGCGCUGGAUGUGGCGGCACGGUACCA	CGGTGCCGCGCAGCCACATCCAGTGCAAACAC
30	NC_021501.1	Klebsiella michiganensis strain E718 plasmid pKOX_NDM1, complete sequence	CTTCGTGT	ACTGCACC	22	-	GUGUUUGCGCUGGAUGUGGCGGCACGGUACCA	CGGTGCCGCGCCGCCACGTCCAGTGCAAACAC
30	NZ_CP028576.1	Escherichia coli strain WCHEC005784 plasmid pCTXM15_005784, complete sequence	CTTCGTGT	ACTGCACC	22	-	GUGUUUGCGCUGGAUGUGGCGGCACGGUACCA	CGGTGCCGGGCAGCCACATCCAGCGCAAAAAC
30	NZ_CP030270.1	Klebsiella pneumoniae subsp. pneumoniae strain SC-7 plasmid pSC7-vir, complete sequence	TTTCGTAT	ACTGAACA	22	+	GUGUUUGCGCUGGAUGUGGCGGCACGGUACCA	CGGTGGCGTGCCGCTACATCGAGCGCAAACAC
30	NZ_CP030339.1	Escherichia coli strain AR_451 plasmid unnamed3	CTTCGTGT	ACTGCACC	22	+	GUGUUUGCGCUGGAUGUGGCGGCACGGUACCA	CGGTGCCGGGCAGCCACATCCAGCGCAAAAAC
30	NZ_CP029368.1	Escherichia coli strain WCHEC035148 plasmid pQnrS1_035148, complete sequence	CTTCGTGT	ACTGCACC	22	+	GUGUUUGCGCUGGAUGUGGCGGCACGGUACCA	CGGTGCCGGGCAGCCACATCCAGCGCAAAAAC
30	NZ_CP029978.1	Escherichia coli strain 51008369SK1 plasmid p51008369SK1_E, complete sequence	CTTCGTGT	ACTGCACC	22	-	GUGUUUGCGCUGGAUGUGGCGGCACGGUACCA	CGGTGCCGGGCAGCCACATCCAGCGCAAAAAC
30	NZ_CP023259.1	Escherichia coli strain CCUG 70745 plasmid pEco70745_1	CTTCGTGT	ACTGCACC	22	+	GUGUUUGCGCUGGAUGUGGCGGCACGGUACCA	CGGTGCCGGGCAGCCACATCCAGCGCAAAAAC
30	NZ_CP029731.1	Citrobacter sp. CRE-46 strain AR_0157 plasmid unnamed3, complete sequence	CTTCGTGT	ACTGCACC	22	+	GUGUUUGCGCUGGAUGUGGCGGCACGGUACCA	CGGTGCCGCGCCGCCACGTCCAGTGCAAACAC
30	NZ_CP028484.1	Escherichia coli strain E41-1 plasmid p1, complete sequence	CTTCGTGT	ACTGCACC	22	-	GUGUUUGCGCUGGAUGUGGCGGCACGGUACCA	CGGTGCCGGGCAGCCACATCCAGCGCAAAAAC
30	NZ_CP029127.1	Klebsiella oxytoca strain AR380 plasmid unnamed1, complete sequence	TTTCGTAT	ACTGAACG	22	-	GUGUUUGCGCUGGAUGUGGCGGCACGGUACCA	CGGTGGCGTGCCGCTACATCGAGCGCAAACAC
30	NZ_CP029113.1	Escherichia coli strain AR435 plasmid unnamed1, complete sequence	CTTCGTGT	ACTGCACC	22	-	GUGUUUGCGCUGGAUGUGGCGGCACGGUACCA	CGGTGCCGGGCAGCCACATCCAGCGCAAAAAC
30	NZ_CP029107.1	Escherichia coli strain AR437 plasmid unnamed5, complete sequence	CTTCGTGT	ACTGCACC	22	-	GUGUUUGCGCUGGAUGUGGCGGCACGGUACCA	CGGTGCCGGGCAGCCACATCCAGCGCAAAAAC
30	NZ_CP029580.1	Escherichia coli strain DA33137 plasmid pDA33137-178, complete sequence	CTTCGTGT	ACTGCACC	22	+	GUGUUUGCGCUGGAUGUGGCGGCACGGUACCA	CGGTGCCGGGCAGCCACATCCAGCGCAAAAAC
30	NZ_CP029575.1	Escherichia coli strain DA33133 plasmid pDA33133-157, complete sequence	CTTCGTGT	ACTGCACC	22	-	GUGUUUGCGCUGGAUGUGGCGGCACGGUACCA	CGGTGCCGGGCAGCCACATCCAGCGCAAAAAC
30	NZ_CP028115.1	Escherichia coli O26 str. RM8426 plasmid pRM8426, complete sequence	CTTCGTGT	ACTGCACC	22	+	GUGUUUGCGCUGGAUGUGGCGGCACGGUACCA	CGGTGCCGGGCAGCGACATCCAGCGCAAACAC
30	NZ_CP025708.1	Escherichia coli strain YDC107 plasmid pYDC107_184, complete sequence	CTTCGTGT	ACTGCACC	22	+	GUGUUUGCGCUGGAUGUGGCGGCACGGUACCA	CGGTGCCGGGCAGCCACATCCAGCGCAAAAAC
30	NZ_CP029383.1	Klebsiella pneumoniae subsp. pneumoniae strain SCKP020079 plasmid pVir_020079, complete sequence	TTTCGTAT	ACTGAACA	22	+	GUGUUUGCGCUGGAUGUGGCGGCACGGUACCA	CGGTGGCGTGCCGCTACATCGAGCGCAAACAC
30	NZ_CP029228.1	Klebsiella pneumoniae strain L491 plasmid p3-L491	TTTCGTAT	ACTGAACA	22	+	GUGUUUGCGCUGGAUGUGGCGGCACGGUACCA	CGGTGGCGTGCCGCTACATCGAGCGCAAACAC

## Sheet: S8.2
Spacer index	Protospacer sequence id	Protospacer_description	Flank 3p (protospacer)	Flank 5p (protospacer)	Score	Strand	Spacer (5' to 3')	Protospacer (5' to 3')
8	NZ_CP025431.1	Paracoccus zhejiangensis strain J6 plasmid pPZ01, complete sequence	GGGCTATG	CCGAGACG	20	+	GUUUCCCCCAUCGCCGCCUCAACCAUCUGCGG	CGGCAGCTGGTCGAGGCGGCGATGGCGGAACT
9	HM208537	Escherichia phage HK639, complete genome	GCCTACAA	CCGCGATA	20	+	UACGCCUGAAGCUGCCAAGUCCACGUUAACCC	AGGTTAACGTTGACCTGGCAGCCTCCGGCGTG
9	NZ_CP010179.1	Escherichia coli strain H15 plasmid A, complete genome	GCGTACAA	GCAGGACA	24	-	UACGCCUGAAGCUGCCAAGUCCACGUUAACCC	AGGTTAACGTCGACTTGGCGGCTTCTGGCGTA
9	NZ_CP016838.1	Salmonella enterica subsp. enterica serovar Senftenberg strain 775W plasmid pSSE-ATCC-43845, complete sequence	GCGTACAA	GCAGGACA	24	-	UACGCCUGAAGCUGCCAAGUCCACGUUAACCC	AGGTTAACGTCGACTTGGCGGCTTCTGGCGTA
10	NZ_CP033091.1	Escherichia coli DSM 30083 = JCM 1649 = ATCC 11775 plasmid unnamed, complete sequence	CTTACGAG	AGTCGGGG	30	+	CGGCCCUGACGGCCCGCUAACGCGGAGAUACA	CGTATCTCCGCGTTAGCGGGCCGTCAGGGCCG
10	NZ_CP032937.1	Escherichia coli strain CHL5009T plasmid pCHL5009T-102k-mcr3, complete sequence	CTTACGAG	AGTCGGGG	30	-	CGGCCCUGACGGCCCGCUAACGCGGAGAUACA	CGTATCTCCGCGTTAGCGGGCCGTCAGGGCCG
10	NZ_CP028480.1	Klebsiella pneumoniae strain 2e plasmid unnamed2	CTTACGAG	CAGTCGGG	30	-	CGGCCCUGACGGCCCGCUAACGCGGAGAUACA	CGTATCTCCGCGTTAGCGGGCCGTCAGGGCCG
10	NC_020306.1	Salmonella enterica subsp. enterica serovar Javiana str. CFSAN001992 plasmid pCFSAN001992_1, complete sequence	CTTACGGG	AGCCGGAA	32	-	CGGCCCUGACGGCCCGCUAACGCGGAGAUACA	TGTATCTCCGCGTTAGCGGGCCGTCAGGGCCG
10	NZ_CP033095.1	Escherichia coli strain CP53 plasmid pCP53-92k, complete sequence	CTTACGAG	AGTCGGGG	30	-	CGGCCCUGACGGCCCGCUAACGCGGAGAUACA	CGTATCTCCGCGTTAGCGGGCCGTCAGGGCCG
10	NZ_CP032995.1	Escherichia coli strain W5-6 plasmid p3_W5-6, complete sequence	CTTACGAG	AGTCGGGG	30	+	CGGCCCUGACGGCCCGCUAACGCGGAGAUACA	CGTATCTCCGCGTTAGCGGGCCGTCAGGGCCG
10	NZ_CP032893.1	Enterobacter kobei strain WCHEK045523 plasmid p1_045523, complete sequence	CTTACGAG	AGCCGTGG	30	+	CGGCCCUGACGGCCCGCUAACGCGGAGAUACA	CGTATCTCCGCGTTAGCGGGCCGTCAGGGCCG
10	NZ_CP032445.1	Salmonella enterica subsp. enterica serovar Fresno strain USMARC-69835 plasmid pSFR1-USMARC-69835, complete sequence	CTTACGAG	AGTCGGGG	30	-	CGGCCCUGACGGCCCGCUAACGCGGAGAUACA	CGTATCTCCGCGTTAGCGGGCCGTCAGGGCCG
10	NZ_CP022492.1	Salmonella enterica subsp. enterica serovar Saintpaul strain SA20031783 plasmid unnamed1, complete sequence	CTTACGAG	AGTCGGGG	30	+	CGGCCCUGACGGCCCGCUAACGCGGAGAUACA	CGTATCTCCGCGTTAGCGGGCCGTCAGGGCCG
10	NZ_CP032836.1	Klebsiella pneumoniae strain INF237 plasmid pINF237_03, complete sequence	CTTACGGG	AGTCGGGG	30	-	CGGCCCUGACGGCCCGCUAACGCGGAGAUACA	CGTATCTCCGCGTTAGCGGGCCGTCAGGGCCG
10	NZ_CP031766.1	Escherichia coli strain S17-13 plasmid p1713-1	CTTACGAG	AGTCGGGG	30	+	CGGCCCUGACGGCCCGCUAACGCGGAGAUACA	CGTATCTCCGCGTTAGCGGGCCGTCAGGGCCG
10	NZ_CP032893.1	Enterobacter kobei strain WCHEK045523 plasmid p1_045523, complete sequence	CTTACGAG	AGTTGGGG	24	-	CGGCCCUGACGGCCCGCUAACGCGGAGAUACA	CGTATCTCCGCGTTAGCGGGTCGTAAGAGCCG
10	NZ_CP031766.1	Escherichia coli strain S17-13 plasmid p1713-1	CTTACGAG	AGTCGGGG	30	+	CGGCCCUGACGGCCCGCUAACGCGGAGAUACA	CGTATCTCCGCGTTAGCGGGCCGTCAGGGCCG
10	NZ_CP031765.1	Escherichia coli strain S17-20 plasmid p1720-2	CTTACGAG	AGTCGGGG	30	+	CGGCCCUGACGGCCCGCUAACGCGGAGAUACA	CGTATCTCCGCGTTAGCGGGCCGTCAGGGCCG
10	NZ_CP032264.1	Escherichia coli strain AR_0089 plasmid unnamed2, complete sequence	CTTACGAG	AGTCGGGG	30	+	CGGCCCUGACGGCCCGCUAACGCGGAGAUACA	CGTATCTCCGCGTTAGCGGGCCGTCAGGGCCG
10	NZ_CP032263.1	Escherichia coli strain AR_0089 plasmid unnamed1, complete sequence	CTTACGAG	AGTCGGGG	30	-	CGGCCCUGACGGCCCGCUAACGCGGAGAUACA	CGTATCTCCGCGTTAGCGGGCCGTCAGGGCCG
10	NZ_CP032262.1	Escherichia coli strain AR_0067 plasmid unnamed4, complete sequence	CTTACGAG	AGTCGGGG	30	-	CGGCCCUGACGGCCCGCUAACGCGGAGAUACA	CGTATCTCCGCGTTAGCGGGCCGTCAGGGCCG
10	NZ_CP032263.1	Escherichia coli strain AR_0089 plasmid unnamed1, complete sequence	CTTACAAG	AAATATTA	20	-	CGGCCCUGACGGCCCGCUAACGCGGAGAUACA	TCTTAATCCGCGTAAGCGGGCCGTGAGGGCCG
10	NZ_CP030282.1	Escherichia coli strain E308 plasmid pLKSZ01, complete sequence	CTTACGAG	AGTCGGGG	30	+	CGGCCCUGACGGCCCGCUAACGCGGAGAUACA	CGTATCTCCGCGTTAGCGGGCCGTCAGGGCCG
10	NZ_CP030282.1	Escherichia coli strain E308 plasmid pLKSZ01, complete sequence	CTTACGAG	AAATATTA	22	+	CGGCCCUGACGGCCCGCUAACGCGGAGAUACA	TCTTAATCCGCGTAAGCGGGCCGTCAGGGCCG
10	NZ_CP031656.1	Escherichia coli strain UK_Dog_Liverpool plasmid pCARB35_03, complete sequence	CTTACGAG	AGTCGGGG	30	-	CGGCCCUGACGGCCCGCUAACGCGGAGAUACA	CGTATCTCCGCGTTAGCGGGCCGTCAGGGCCG
10	NZ_CP009052.1	Escherichia coli NCCP15648 plasmid p15648-2, complete sequence	CTTACGAG	AGTCGGGG	30	-	CGGCCCUGACGGCCCGCUAACGCGGAGAUACA	CGTATCTCCGCGTTAGCGGGCCGTCAGGGCCG
10	NZ_CP023985.1	Klebsiella variicola strain X39 plasmid pX39-8, complete sequence	CTTACGAG	AGTCGGGG	30	-	CGGCCCUGACGGCCCGCUAACGCGGAGAUACA	CGTATCTCCGCGTTAGCGGGCCGTCAGGGCCG
10	NZ_CP031261.1	Klebsiella quasipneumoniae strain L22 plasmid pL22-4, complete sequence	CTTACGAG	AGTCGGGG	30	+	CGGCCCUGACGGCCCGCUAACGCGGAGAUACA	CGTATCTCCGCGTTAGCGGGCCGTCAGGGCCG
10	NZ_CP032260.1	Escherichia coli strain AR_0067 plasmid unnamed3, complete sequence	CTTACGAG	AGTCGGGG	30	-	CGGCCCUGACGGCCCGCUAACGCGGAGAUACA	CGTATCTCCGCGTTAGCGGGCCGTCAGGGCCG
10	NZ_CP031655.1	Escherichia coli strain UK_Dog_Liverpool plasmid pCARB35_02, complete sequence	CTTACGAG	AGTCGGGG	30	+	CGGCCCUGACGGCCCGCUAACGCGGAGAUACA	CGTATCTCCGCGTTAGCGGGCCGTCAGGGCCG
10	NZ_CP031548.1	Escherichia coli strain cq9 plasmid unnamed2, complete sequence	CTTACGAG	AGTCGGGG	30	-	CGGCCCUGACGGCCCGCUAACGCGGAGAUACA	CGTATCTCCGCGTTAGCGGGCCGTCAGGGCCG
10	NZ_CP031548.1	Escherichia coli strain cq9 plasmid unnamed2, complete sequence	CTTACGAG	AGTCGGGG	30	+	CGGCCCUGACGGCCCGCUAACGCGGAGAUACA	CGTATCTCCGCGTTAGCGGGCCGTCAGGGCCG
10	NZ_CP031323.1	Escherichia coli strain Es_ST2350_SE1_NDM_3_2018 plasmid pEsST2350_SE_2, complete sequence	CTTACGAG	CGTCGGGG	30	-	CGGCCCUGACGGCCCGCUAACGCGGAGAUACA	CGTATCTCCGCGTTAGCGGGCCGTCAGGGCCG
10	NZ_CP024481.1	Escherichia coli strain 2011C-4315 plasmid unnamed2, complete sequence	CTTACGAG	AGCCGGGG	30	-	CGGCCCUGACGGCCCGCUAACGCGGAGAUACA	CGTATCTCCGCGTTAGCGGGCCGTCAGGGCCG
10	NZ_CP019905.1	Escherichia coli strain MDR_56 plasmid unnamed6, complete sequence	CTTACGAG	AGTCGGGG	30	+	CGGCCCUGACGGCCCGCUAACGCGGAGAUACA	CGTATCTCCGCGTTAGCGGGCCGTCAGGGCCG
10	NZ_CP031111.1	Escherichia coli strain AMSCJX02 plasmid pAMSC6, complete sequence	CTTACGAG	AGTCGGGG	30	-	CGGCCCUGACGGCCCGCUAACGCGGAGAUACA	CGTATCTCCGCGTTAGCGGGCCGTCAGGGCCG
10	NZ_CP031107.1	Escherichia coli strain AMSCJX02 plasmid pAMSC2, complete sequence	CTTACGAG	AGTCGGGG	30	+	CGGCCCUGACGGCCCGCUAACGCGGAGAUACA	CGTATCTCCGCGTTAGCGGGCCGTCAGGGCCG
10	NZ_CP019910.1	Escherichia coli strain MDR_56 plasmid unnamed4, complete sequence	CTTACGAG	AGTCGGGG	30	+	CGGCCCUGACGGCCCGCUAACGCGGAGAUACA	CGTATCTCCGCGTTAGCGGGCCGTCAGGGCCG
10	NZ_CP018993.1	Escherichia coli strain Ecol_AZ147 plasmid pECAZ147_2, complete sequence	CTTACGAG	AGTCGGGG	30	+	CGGCCCUGACGGCCCGCUAACGCGGAGAUACA	CGTATCTCCGCGTTAGCGGGCCGTCAGGGCCG
10	NZ_CP018994.1	Escherichia coli strain Ecol_AZ147 plasmid pECAZ147_1, complete sequence	CTTACGAG	AGTCGGGG	30	+	CGGCCCUGACGGCCCGCUAACGCGGAGAUACA	CGTATCTCCGCGTTAGCGGGCCGTCAGGGCCG
10	NZ_CP019011.1	Escherichia coli strain Ecol_AZ161 plasmid pECAZ161_1, complete sequence	CTTACGAG	AGTCGGGG	30	-	CGGCCCUGACGGCCCGCUAACGCGGAGAUACA	CGTATCTCCGCGTTAGCGGGCCGTCAGGGCCG
10	NZ_CP010233.1	Escherichia coli strain S30 plasmid B, complete sequence	CTTACGAG	AGTCGGGG	30	+	CGGCCCUGACGGCCCGCUAACGCGGAGAUACA	CGTATCTCCGCGTTAGCGGGCCGTCAGGGCCG
10	NZ_CP016498.1	Escherichia coli strain UPEC 26-1 plasmid unnamed1, complete sequence	CTTACGAG	AGTCGGGG	28	+	CGGCCCUGACGGCCCGCUAACGCGGAGAUACA	CGTATCTCCGCGTTAGCGGGCCGTGAGGGCCG
10	NZ_CP016498.1	Escherichia coli strain UPEC 26-1 plasmid unnamed1, complete sequence	CTAACGAG	AGTCGGGG	30	-	CGGCCCUGACGGCCCGCUAACGCGGAGAUACA	CGTATCTCCGCGTTAGCGGGCCGTCAGGGCCG
10	NZ_CP030000.1	Salmonella enterica subsp. enterica strain SA20113174 plasmid pSA20113174.1, complete sequence	CTTACGAG	AGTCGGGG	30	-	CGGCCCUGACGGCCCGCUAACGCGGAGAUACA	CGTATCTCCGCGTTAGCGGGCCGTCAGGGCCG
10	NZ_CP015161.1	Escherichia coli strain Eco889 plasmid pECO-93a, complete sequence	CTTACGAG	AGTCGGGG	30	+	CGGCCCUGACGGCCCGCUAACGCGGAGAUACA	CGTATCTCCGCGTTAGCGGGCCGTCAGGGCCG
10	NZ_CP015160.1	Escherichia coli strain Eco889 plasmid pECO-fce, complete sequence	CTTACGAG	AGTCGGGG	30	+	CGGCCCUGACGGCCCGCUAACGCGGAGAUACA	CGTATCTCCGCGTTAGCGGGCCGTCAGGGCCG
10	NZ_CP014489.1	Escherichia coli strain G749 plasmid pG749_1, complete sequence	CTTACGAG	AGTCGGGG	30	+	CGGCCCUGACGGCCCGCUAACGCGGAGAUACA	CGTATCTCCGCGTTAGCGGGCCGTCAGGGCCG
10	NZ_CP015160.1	Escherichia coli strain Eco889 plasmid pECO-fce, complete sequence	CTTACGAG	AGTCGGGG	28	+	CGGCCCUGACGGCCCGCUAACGCGGAGAUACA	CGTATCTCCGCGTTAGCGGGCCGTGAGGGCCG
10	NZ_CP015141.1	Escherichia coli strain Ecol_732 plasmid pEC732_3, complete sequence	CTTACGAG	AGTCGGGG	30	-	CGGCCCUGACGGCCCGCUAACGCGGAGAUACA	CGTATCTCCGCGTTAGCGGGCCGTCAGGGCCG
10	NZ_CP013024.1	Escherichia coli strain 2009C-3133 plasmid unnamed1, complete sequence	CTTACGAG	AGTCGGGG	30	-	CGGCCCUGACGGCCCGCUAACGCGGAGAUACA	CGTATCTCCGCGTTAGCGGGCCGTCAGGGCCG
10	NZ_CP013026.1	Escherichia coli strain 2009C-3133 plasmid unnamed2, complete sequence	CTTACGAG	AGTCGGGG	30	+	CGGCCCUGACGGCCCGCUAACGCGGAGAUACA	CGTATCTCCGCGTTAGCGGGCCGTCAGGGCCG
10	NZ_CP013027.1	Escherichia coli strain 2009C-3133 plasmid unnamed3, complete sequence	CTTACGAG	AGTCGGGG	30	-	CGGCCCUGACGGCCCGCUAACGCGGAGAUACA	CGTATCTCCGCGTTAGCGGGCCGTCAGGGCCG
10	NZ_CP030025.1	Salmonella enterica subsp. enterica strain SA20120345 plasmid pSA20120345.1, complete sequence	CTTACGAG	AGTCGGGG	30	-	CGGCCCUGACGGCCCGCUAACGCGGAGAUACA	CGTATCTCCGCGTTAGCGGGCCGTCAGGGCCG
10	NZ_CP030191.1	Salmonella enterica strain SA20104250 plasmid pSA20104250.1, complete sequence	CTTACGAG	AGTCGGGG	30	-	CGGCCCUGACGGCCCGCUAACGCGGAGAUACA	CGTATCTCCGCGTTAGCGGGCCGTCAGGGCCG
10	NZ_CP012636.1	Escherichia coli strain SF-088 plasmid pSF-088-1, complete sequence	CTTACGAG	AGTCGGGG	30	+	CGGCCCUGACGGCCCGCUAACGCGGAGAUACA	CGTATCTCCGCGTTAGCGGGCCGTCAGGGCCG
10	NZ_CP011136.1	Escherichia coli VR50 plasmid pVR50B, complete sequence	CTTACGAG	AGTCGGGG	30	+	CGGCCCUGACGGCCCGCUAACGCGGAGAUACA	CGTATCTCCGCGTTAGCGGGCCGTCAGGGCCG
10	NZ_CP011332.1	Escherichia coli O104:H4 str. C227-11 plasmid, complete sequence	CTTACGAG	AGTCGGGG	30	+	CGGCCCUGACGGCCCGCUAACGCGGAGAUACA	CGTATCTCCGCGTTAGCGGGCCGTCAGGGCCG
10	NZ_CP011135.1	Escherichia coli VR50 plasmid pVR50A, complete sequence	CTTACGAG	AGTCGGGG	30	+	CGGCCCUGACGGCCCGCUAACGCGGAGAUACA	CGTATCTCCGCGTTAGCGGGCCGTCAGGGCCG
10	NZ_CP006641.1	Escherichia coli PCN061 plasmid PCN061p5, complete sequence	CTTACGAG	AGTCGGGG	30	-	CGGCCCUGACGGCCCGCUAACGCGGAGAUACA	CGTATCTCCGCGTTAGCGGGCCGTCAGGGCCG
10	NZ_CP011418.1	Escherichia coli strain CFSAN029787 plasmid pCFSAN029787_02, complete sequence	CTTACGAG	AGTCGGGG	30	+	CGGCCCUGACGGCCCGCUAACGCGGAGAUACA	CGTATCTCCGCGTTAGCGGGCCGTCAGGGCCG
10	NC_017643.1	Escherichia coli UMNK88 plasmid pUMNK88_Hly, complete sequence	CTTACGAG	AGTCGGGG	30	-	CGGCCCUGACGGCCCGCUAACGCGGAGAUACA	CGTATCTCCGCGTTAGCGGGCCGTCAGGGCCG
[truncated: 500 more rows]

## Sheet: S8.3
Spacer index	Protospacer sequence id	Protospacer description	Flank 3p (protospacer)	Flank 5p (protospacer)	Score	Strand	Spacer (5' to 3')	Protospacer (5' to 3')
[truncated: 15 more rows]
