# Supplementary material for: Characterization of CRISPR-Cas Systems in Serratia marcescens Isolated from Rhynchophorus ferrugineus (Olivier, 1790) (Coleoptera: Curculionidae)
Source: Microorganisms. 2019 Sep 19;7(9):368. doi: 10.3390/microorganisms7090368 (PMC6780938; doi:10.3390/microorganisms7090368)
Supplement: Supplementary file 1 [file microorganisms-07-00368-s001.zip › Supplementary materials/Tables S/Table S1.xlsx]

## Sheet: Sheet1
Table S1. Primers used to sequence the S5.2 CRISPR array
Name	Sequence 5'-3'	Strand	Position on the contig
			Start	End
CRISPRfor	TTTATGGGCTGAGTGCGTCC	+	30974	30993
CRISPRrev	GGTAGGAGATCGCTCAACGG	-	34303	34322
AP01	AAAGGCGACACGGTTAG	+	31411	31427
AP02	GCGCTCTATCAAGGTGAAC	-	33814	33832
AP03	CAAGTCGGGATAGTTCACTG	+	31854	31873
AP04	CTATACGGCAGTGAACAGTC	-	33362	33381
AP05	GGCTTCTTGCTCACTTTTC	-	32790	32808
