# Supplementary material for: Characterization of CRISPR-Cas Systems in Serratia marcescens Isolated from Rhynchophorus ferrugineus (Olivier, 1790) (Coleoptera: Curculionidae)
Source: Microorganisms. 2019 Sep 19;7(9):368. doi: 10.3390/microorganisms7090368 (PMC6780938; doi:10.3390/microorganisms7090368)
Supplement: Supplementary file 1 [file microorganisms-07-00368-s001.zip › Supplementary materials/Tables S/Table S2.xlsx]

## Sheet: cas operons
Table S2. Position of cas genes in contigs S5 and S8
Strain (GenBank accession number)	Gene	nucleotide position		Category
		from	to
S5 (MK507745)	cas1	22520	23500	Universal
	cas2-3	23497	26772	Type I specific
	cas8f	27146	28483	Subtype I–F specific
	cas5	28480	29445	Subtype I–F specific
	cas7	29458	30450	Subtype I–F specific
	cas6f	30460	31014	Subtype I–F specific
S8 (MK507744)	cas3	20966	23653	Type I specific
	cas8e	23667	25247	Subtype I–E specific
	cse2	25240	25827	Subtype I–E specific
	cas7	25851	26912	Subtype I–E specific
	cas5	26925	27653	Subtype I–E specific
	cas6	27653	28318	Subtype I–E specific
	cas1	28322	29242	Universal
	cas2	29242	29535	Universal
