# Supplementary material for: Characterization of CRISPR-Cas Systems in Serratia marcescens Isolated from Rhynchophorus ferrugineus (Olivier, 1790) (Coleoptera: Curculionidae)
Source: Microorganisms. 2019 Sep 19;7(9):368. doi: 10.3390/microorganisms7090368 (PMC6780938; doi:10.3390/microorganisms7090368)
Supplement: Supplementary file 1 [file microorganisms-07-00368-s001.zip › Supplementary materials/Tables S/Table S3.xlsx]

## Sheet: Sheet1
Table S3. Putative leader sequences and their predicted promoters
Array	Leader				Promoters
	Start	End	Sequence (5'-3')	AT%*	Start	End	Sequence	score
S5.1	21983	22113	gaacccttttttgaataccatttttaatttattgatttaaaataatatttttaaacgttttaaaaaaggctttttagacgggtaatttgattttcctccatcaatcagctgactagcgctaatatgcaacg	71.76	21972	22021	tcttgattgccgaacccttttttgaataccatttttaatttattgattta	0.98
					21991	22040	ttttgaataccatttttaatttattgatttaaaataatatttttaaacgt	0.91
					21999	22048	accatttttaatttattgatttaaaataatatttttaaacgttttaaaaa	0.99
					22014	22063	ttgatttaaaataatatttttaaacgttttaaaaaaggctttttagacgg	0.94
					22036	22085	aacgttttaaaaaaggctttttagacgggtaatttgattttcctccatca	1
S5.2	31015	31145	ccctttttttttcgttcagaggtaacacattgattttgttgtctctgaacggtatctgaaaaattagggttaaaccgaggtatttgcctgttgttctttaataatcagatcgttagtgatttttttgttct	66.41	31045	31094	tgattttgttgtctctgaacggtatctgaaaaattagggttaaaccgagg	0.98
S8.1	18661	18744	gttatgtggtttcccggatgcttaaatcgcggtgaaatttcgtagatgttgaaaattcatttaattcaagtagatatatttaga	67.86	18664	18713	atgtggtttcccggatgcttaaatcgcggtgaaatttcgtagatgttgaa	0.84
S8.2	29536	29619	gttaccgatctttaaaaacatggaaaagttggtggaattttaggttggtaaaaaaatcaattattacaattggttatatttaga	73.81	29539	29588	accgatctttaaaaacatggaaaagttggtggaattttaggttggtaaaa	0.87
					29563	29612	gttggtggaattttaggttggtaaaaaaatcaattattacaattggttat	0.94
					29571	29619	aattttaggttggtaaaaaaatcaattattacaattggttatatttaga	0.92
S8.3	34570	34653	gttgtgttttctagagagtcgaaattatttggtagaatttgaggtctttaaaaatacattttaattcaataacatactctaaga	73.81	34573	34622	gtgttttctagagagtcgaaattatttggtagaatttgaggtctttaaaa	0.98
					34595	34644	tatttggtagaatttgaggtctttaaaaatacattttaattcaataacat	1
					34605	34653	aatttgaggtctttaaaaatacattttaattcaataacatactctaaga	0.91
* The AT% of the whole contig is ~41 in both strains.
