# Supplementary material for: Characterization of CRISPR-Cas Systems in Serratia marcescens Isolated from Rhynchophorus ferrugineus (Olivier, 1790) (Coleoptera: Curculionidae)
Source: Microorganisms. 2019 Sep 19;7(9):368. doi: 10.3390/microorganisms7090368 (PMC6780938; doi:10.3390/microorganisms7090368)
Supplement: Supplementary file 1 [file microorganisms-07-00368-s001.zip › Supplementary materials/Tables S/Table S4.xlsx]

## Sheet: Sheet1
Table S4. Genomic region spanning from tRNA-Leu to phnF.
Strain	Accession	Start	End	Size	#arrays	#DRs	Subtype
12TM	NZ_CM008894.1	3852030	3907302	55273	2 (c)	28; 26	I-F
B3R3	NZ_CP013046.2	530792	569344	38553	1	14	I-F
CAV1492	NZ_CP011642.1	2089243	2130792	41550	1*	39*	I-E
CAV1761	CP029449.1	2202072	2243621	41550	1*	39*	I-E
Db11	NZ_HG326223.1	4880514	4936046	55533	.	.	.
EL1	NZ_CP027796.1	3636305	3675882	39578	1	27	I-E
KS10	NZ_CP027798.1	4265992	4305569	39578	1	27	I-E
N4-5	NZ_CP031316.1	419242	466306	47065	2 (c)	9; 18	I-F
PWN146	LT575490.1	5181382	5254847	73466	2 (c)	47; 7	I-F
RSC-14	NZ_CP012639.1	1617865	1655741	37877	.	.	.
S1	MK507743	1	36667	36667	.	.	.
S5	MK507745	1	44105	44105	2 (c)	4; 51	I-F
S8	MK507744	1	50597	50597	3 (c)	31; 11; 30	I-E
S13	MK507746	1	37732	37732	.	.	.
SM39	NZ_AP013063.1	4973897	5010564	36668	.	.	.
SMB2099	NZ_HG738868.1	457097	493764	36668	.	.	.
SmUNAM836	NZ_CP012685.1	4939373	4976040	36668	.	.	.
U36365	NZ_CP016032.1	423300	460400	37101	.	.	.
WW4	CP003959.1	485648	523376	37729	.	.	.
(c) Presence of cas operon
* manually edited annotation
